# Supplementary material for: Screening and Verification of Molecular Markers and Genes Related to Salt-Alkali Tolerance in Portunus trituberculatus
Source: Front Genet. 2022 Feb 8;13:755004. doi: 10.3389/fgene.2022.755004 (PMC8861530; doi:10.3389/fgene.2022.755004)
Supplement: Supplementary file 1 [file Table2.xlsx]

## Sheet: Table 2
Contig1213	83610	CTGTGTG	C	0	11	11	1	9	0	9	0	-1	intergenic	evm.TU.Contig1213.3_evm.TU.Contig1213.4(dist=13830),NONE(dist=NONE)	NR:PREDICTED: glycogen [starch] synthase-like [Monomorium pharaonis]; KEGG:glycogen [starch] synthase; K00693 glycogen(starch) synthase [EC:2.4.1.11] (A); SwissProt:Glycogen [starch] synthase OS=Drosophila melanogaster GN=GlyS PE=1 SV=2; IPR_id:IPR005483; IPR_Anno:Carbamoyl-phosphate synthase large subunit, CPSase domain
Contig128	709692	TAGAGAGAGAGAG	T	0	7	7	1	7	0	7	0	-1	intergenic	evm.TU.Contig128.13_evm.TU.Contig128.14(dist=282264),evm.TU.Contig128.16(dist=75438)	NR:hypothetical protein L798_03368 [Zootermopsis nevadensis]; KEGG:F-box/LRR-repeat protein 20; K10268 F-box and leucine-rich repeat protein 2/20 (A); SwissProt:-; IPR_id:IPR003004; IPR_Anno:GspF/PilC family; // NR:opsin [Triops longicaudatus]; KEGG:opsin, ultraviolet-sensitive; K04255 r-opsin (A); SwissProt:Compound eye opsin BCRH2 OS=Hemigrapsus sanguineus PE=2 SV=1; IPR_id:IPR000276; IPR_Anno:…
Contig3127	548	C	CCACACTGCAGGA	0	7	7	1	8	0	8	0	-1	intergenic	NONE(dist=NONE),NONE(dist=NONE)	--
Contig593	1359795	AG	A	0	9	9	1	14	0	14	0	-1	intergenic	evm.TU.Contig593.14_evm.TU.Contig593.15(dist=61717),evm.TU.Contig593.18(dist=124039)	NR:Variant Ionotropic Glutamate Receptor [Coenobita clypeatus]; KEGG:hypothetical protein; K05202 glutamate receptor, ionotropic kainate 2 (A); SwissProt:Glutamate [NMDA] receptor subunit 1 OS=Drosophila mojavensis GN=Nmdar1 PE=3 SV=1; IPR_id:IPR001320; IPR_Anno:Ionotropic glutamate receptor; // NR:Variant Ionotropic Glutamate Receptor [Coenobita clypeatus]; KEGG:-; SwissProt:-; IPR_id:IPR002120;…
Contig86	996239	AAGAG	A	0	8	8	1	10	0	10	0	-1	intergenic	evm.TU.Contig86.15(dist=171305),evm.TU.Contig86.17(dist=137506)	NR:-; KEGG:-; SwissProt:-; IPR_id:NULL; IPR_Anno:NULL; // NR:hypothetical protein CRE_08182 [Caenorhabditis remanei]; KEGG:Hypothetical protein CBG03773; K14165 atypical dual specificity phosphatase [EC:3.1.3.16 3.1.3.48] (A); SwissProt:Dual specificity protein phosphatase 18 OS=Bos taurus GN=DUSP18 PE=2 SV=1; IPR_id:IPR000340; IPR_Anno:Dual specificity phosphatase, catalytic domain
Contig972	20188	AATGACCACG	A	0	7	7	1	7	0	7	0	-1	intergenic	evm.TU.Contig972.1(dist=7143),evm.TU.Contig972.2(dist=184260)	NR:lipoprotein receptor [Callinectes sapidus]; KEGG:uncharacterized LOC105325985; K08463 G protein-coupled receptor 126 (A); SwissProt:G-protein coupled receptor 64 OS=Homo sapiens GN=GPR64 PE=1 SV=2; IPR_id:IPR007110; IPR_Anno:Immunoglobulin-like domain; // NR:cyclooxygenase [Penaeus monodon]; KEGG:ptgs2b, si:dkey-97o5.6; prostaglandin-endoperoxide synthase 2b (EC:1.14.99.1); K11987 prostaglandi…
Contig25	2465912	AG	A	0	11	11	1	20	1	21	0.05	-0.95	intronic	evm.TU.Contig25.47	--
Contig752	289369	G	GACA	0	10	10	1	15	1	16	0.06	-0.94	intergenic	evm.TU.Contig752.7(dist=70911),evm.TU.Contig752.8(dist=13397)	NR:PREDICTED: LOW QUALITY PROTEIN: supervillin-like [Apis florea]; KEGG:supervillin; K10369 supervillin (A); SwissProt:-; IPR_id:IPR020478; IPR_Anno:AT hook-like
Contig33	1187068	CT	C	1	13	14	0.93	10	0	10	0	-0.93	intergenic	evm.TU.Contig33.28(dist=21168),evm.TU.Contig33.29(dist=49559)	NR:conserved hypothetical protein [Culex quinquefasciatus]; KEGG:hypothetical protein; K17696 DNA-binding protein inhibitor ID, other (A); SwissProt:-; IPR_id:IPR011598; IPR_Anno:Myc-type, basic helix-loop-helix (bHLH) domain; // NR:Protein shisa-9, partial [Stegodyphus mimosarum]; KEGG:SHISA5; shisa family member 5; K10135 scotin (A); SwissProt:Protein shisa-4 OS=Homo sapiens GN=SHISA4 PE=2 SV=3…
Contig1419	269280	GGGGGGGGGGGGAA	G	1	11	12	0.92	12	0	12	0	-0.92	intronic	evm.TU.Contig1419.13	NR:PREDICTED: disco-interacting protein 2 isoform X7 [Tribolium castaneum]; KEGG:4CL2-1; 4-coumarate:CoA ligase (EC:6.2.1.12); K01904 4-coumarate--CoA ligase [EC:6.2.1.12] (A); SwissProt:Disco-interacting protein 2 OS=Drosophila melanogaster GN=DIP2 PE=1 SV=2; IPR_id:IPR006142; IPR_Anno:Intein
Contig188	447436	TA	T	1	11	12	0.92	8	0	8	0	-0.92	intronic	evm.TU.Contig188.4	NR:PREDICTED: NUAK family SNF1-like kinase 1, partial [Solenopsis invicta]; KEGG:NUAK family SNF1-like kinase 1; K08800 NUAK family, SNF1-like kinase [EC:2.7.11.1] (A); SwissProt:-; IPR_id:-; IPR_Anno:-
Contig43	68846	AG	A	1	11	12	0.92	13	0	13	0	-0.92	intergenic	NONE(dist=NONE),evm.TU.Contig43.2(dist=100814)	--
Contig574	469514	C	CTA	2	23	25	0.92	17	0	17	0	-0.92	intergenic	evm.TU.Contig574.9(dist=49294),evm.TU.Contig574.10(dist=2276)	NR:Ubiquitin-conjugating enzyme E2 O [Zootermopsis nevadensis]; KEGG:ubiquitin-conjugating enzyme E2-230k, putative (EC:6.3.2.19); K10581 ubiquitin-conjugating enzyme E2 O [EC:2.3.2.24] (A); SwissProt:E2/E3 hybrid ubiquitin-protein ligase UBE2O OS=Mus musculus GN=Ube2o PE=1 SV=3; IPR_id:NULL; IPR_Anno:NULL; // NR:YEATS domain-containing protein 2 [Zootermopsis nevadensis]; KEGG:YEATS family prote…
Contig707	176990	CA	C	0	13	13	1	11	1	12	0.08	-0.92	intergenic	evm.TU.Contig707.6(dist=23645),NONE(dist=NONE)	NR:protein yippee-like 2 [Rattus norvegicus]; KEGG:-; SwissProt:-; IPR_id:IPR022363; IPR_Anno:Bacteriophage TP901-1, major tail protein
Contig3	154334	TGAGAGAGAGA	T	0	8	8	1	10	1	11	0.09	-0.91	intergenic	evm.TU.Contig3.5(dist=13159),evm.TU.Contig3.10_evm.TU.Contig3.7_evm.TU.Contig3.8_evm.TU.Contig3.9(dist=42363)	NR:PREDICTED: transmembrane protein 132C [Bactrocera cucurbitae]; KEGG:hypothetical protein; K17599 transmembrane protein 132 (A); SwissProt:Transmembrane protein 132E OS=Mus musculus GN=Tmem132e PE=2 SV=1; IPR_id:IPR002979; IPR_Anno:Anion exchange protein 3; // NR:DEAD(Asp-Glu-Ala-Asp) box polypeptide 39 [Macrobrachium nipponense]; KEGG:Dyak_Hel25E, Hel25E, dyak_GLEANR_2774; GE18993 gene product…
Contig3053	7672	C	CCACACACACACA	1	10	11	0.91	9	0	9	0	-0.91	intergenic	NONE(dist=NONE),NONE(dist=NONE)	--
Contig51	511730	A	AG	0	15	15	1	10	1	11	0.09	-0.91	intergenic	evm.TU.Contig51.4(dist=246237),evm.TU.Contig51.6(dist=120599)	NR:-; KEGG:-; SwissProt:-; IPR_id:IPR001411; IPR_Anno:Tetracycline resistance protein TetB/drug resistance transporter; // NR:PREDICTED: retinal guanylyl cyclase 2 [Orussus abietinus]; KEGG:retinal guanylyl cyclase 2-like; K12322 guanylate cyclase 2F [EC:4.6.1.2] (A); SwissProt:Retinal guanylyl cyclase 2 OS=Rattus norvegicus GN=Gucy2f PE=2 SV=1; IPR_id:IPR001245; IPR_Anno:Serine-threonine/tyrosin…
Contig84	359828	CGGA	C	0	9	9	1	10	1	11	0.09	-0.91	intergenic	evm.TU.Contig84.5(dist=84411),evm.TU.Contig84.7(dist=18845)	NR:hypothetical protein, partial [Streptomyces sp. NRRL B-1347]; KEGG:kalrn; kalirin, RhoGEF kinase; K15048 kalirin [EC:2.7.11.1] (A); SwissProt:Mitogen-activated protein kinase 10 OS=Rattus norvegicus GN=Mapk10 PE=1 SV=2; IPR_id:IPR002290; IPR_Anno:Serine/threonine- / dual specificity protein kinase, catalytic domain
Contig176	221312	AC	A	1	9	10	0.9	16	0	16	0	-0.9	intergenic	NONE(dist=NONE),evm.TU.Contig176.2(dist=276728)	NR:PREDICTED: organic cation transporter protein [Tribolium castaneum]; KEGG:organic cation transporter protein-like; K08202 MFS transporter, OCT family, solute carrier family 22 (organic cation transporter), member 4/5 (A); SwissProt:Solute carrier family 22 member 20 OS=Mus musculus GN=Slc22a20 PE=1 SV=1; IPR_id:IPR011701; IPR_Anno:Major facilitator superfamily
Contig79	67969	C	CCCGGCA	0	8	8	1	9	1	10	0.1	-0.9	intergenic	evm.TU.Contig79.1(dist=46397),evm.TU.Contig79.2(dist=160298)	NR:unnamed protein product [Mus musculus]; KEGG:NT-3 growth factor receptor-like; K05101 neurotrophic tyrosine kinase, receptor type 3 [EC:2.7.10.1] (A); SwissProt:High affinity nerve growth factor receptor OS=Mus musculus GN=Ntrk1 PE=1 SV=2; IPR_id:IPR001245; IPR_Anno:Serine-threonine/tyrosine-protein kinase catalytic domain
Contig1177	123486	AG	A	0	8	8	1	8	1	9	0.11	-0.89	intronic	evm.TU.Contig1177.5	NR:UDP-glucuronosyltransferase 2B1, partial [Zootermopsis nevadensis]; KEGG:AGAP007920-PA; K00699 glucuronosyltransferase [EC:2.4.1.17] (A); SwissProt:2-hydroxyacylsphingosine 1-beta-galactosyltransferase OS=Homo sapiens GN=UGT8 PE=2 SV=2; IPR_id:IPR002213; IPR_Anno:UDP-glucuronosyl/UDP-glucosyltransferase
Contig18	957470	TGAG	T	1	8	9	0.89	7	0	7	0	-0.89	intergenic	evm.TU.Contig18.25(dist=10504),evm.TU.Contig18.26(dist=351859)	NR:Protein tweety [Zootermopsis nevadensis]; KEGG:TTYH2; tweety family member 2; K02923 large subunit ribosomal protein L38e (A); SwissProt:Protein tweety OS=Drosophila melanogaster GN=tty PE=2 SV=1; IPR_id:IPR001388; IPR_Anno:Synaptobrevin; // NR:PREDICTED: puff-specific protein Bx42 [Apis florea]; KEGG:Bx42, GB12341; puff-specific protein Bx42; K06063 SNW domain-containing protein 1 (A); SwissP…
Contig18	957482	CA	C	1	8	9	0.89	9	0	9	0	-0.89	intergenic	evm.TU.Contig18.25(dist=10516),evm.TU.Contig18.26(dist=351849)	NR:Protein tweety [Zootermopsis nevadensis]; KEGG:TTYH2; tweety family member 2; K02923 large subunit ribosomal protein L38e (A); SwissProt:Protein tweety OS=Drosophila melanogaster GN=tty PE=2 SV=1; IPR_id:IPR001388; IPR_Anno:Synaptobrevin; // NR:PREDICTED: puff-specific protein Bx42 [Apis florea]; KEGG:Bx42, GB12341; puff-specific protein Bx42; K06063 SNW domain-containing protein 1 (A); SwissP…
Contig206	261863	ATC	A	1	8	9	0.89	10	0	10	0	-0.89	intergenic	evm.TU.Contig206.4(dist=99743),evm.TU.Contig206.6(dist=3527)	NR:Breakpoint cluster region protein [Zootermopsis nevadensis]; KEGG:active breakpoint cluster region-related protein-like; K08878 breakpoint cluster region protein [EC:2.7.11.1] (A); SwissProt:Active breakpoint cluster region-related protein OS=Bos taurus GN=ABR PE=2 SV=1; IPR_id:IPR000219; IPR_Anno:Dbl homology (DH) domain; // NR:G-protein coupled octopamine receptor, putative [Ixodes scapulari…
Contig752	282419	G	GT	1	8	9	0.89	9	0	9	0	-0.89	intergenic	evm.TU.Contig752.7(dist=63961),evm.TU.Contig752.8(dist=20347)	NR:PREDICTED: LOW QUALITY PROTEIN: supervillin-like [Apis florea]; KEGG:supervillin; K10369 supervillin (A); SwissProt:-; IPR_id:IPR020478; IPR_Anno:AT hook-like
Contig978	218415	T	TA	0	9	9	1	8	1	9	0.11	-0.89	intergenic	evm.TU.Contig978.11(dist=17398),NONE(dist=NONE)	NR:Putative Peptidyl-prolyl cis-trans isomerase [Rhizopus microsporus]; KEGG:peptidyl-prolyl cis-trans isomerase; K09565 peptidyl-prolyl isomerase F (cyclophilin D) [EC:5.2.1.8] (A); SwissProt:Peptidyl-prolyl cis-trans isomerase OS=Echinococcus granulosus GN=CYP-1 PE=2 SV=2; IPR_id:IPR013126; IPR_Anno:Heat shock protein 70 family
Contig118	526375	T	TTA	1	7	8	0.88	8	0	8	0	-0.88	intergenic	evm.TU.Contig118.21(dist=110487),evm.TU.Contig118.22(dist=12486)	NR:PREDICTED: solute carrier family 40 member 1 [Corvus cornix cornix]; KEGG:SLC40A1; solute carrier family 40 (iron-regulated transporter), member 1; K14685 solute carrier family 40 (iron-regulated transporter), member 1 (A); SwissProt:Solute carrier family 40 member 1 OS=Homo sapiens GN=SLC40A1 PE=1 SV=1; IPR_id:IPR009716; IPR_Anno:Ferroporti-1; // NR:Aristaless [Euperipatoides kanangrensis]; K…
Contig1300	73283	T	TCACA	1	7	8	0.88	12	0	12	0	-0.88	intergenic	evm.TU.Contig1300.1(dist=27752),evm.TU.Contig1300.2(dist=12658)	NR:hypothetical protein DAPPUDRAFT_100243 [Daphnia pulex]; KEGG:division abnormally delayed protein; K02306 dally (A); SwissProt:Glypican-1 OS=Gallus gallus GN=GPC1 PE=2 SV=1; IPR_id:IPR001863; IPR_Anno:Glypican
Contig135	319692	G	GCTA	1	7	8	0.88	8	0	8	0	-0.88	intergenic	evm.TU.Contig135.9(dist=42959),evm.TU.Contig135.10(dist=31354)	NR:Repeat of unknown function XGLTT [Anaeromyxobacter dehalogenans 2CP-1]; KEGG:RIMBP2; RIMS binding protein 2; K17591 RIMS-binding protein 2 (A); SwissProt:Uncharacterized PPE family protein PPE24 OS=Mycobacterium tuberculosis (strain ATCC 25618 / H37Rv) GN=ppe24 PE=3 SV=1; IPR_id:NULL; IPR_Anno:NULL; // NR:hypothetical protein L798_13523, partial [Zootermopsis nevadensis]; KEGG:GM14610 gene pro…
Contig1416	2231	AT	A	1	7	8	0.88	8	0	8	0	-0.88	intergenic	NONE(dist=NONE),NONE(dist=NONE)	--
Contig1598	241465	A	AGC	1	7	8	0.88	12	0	12	0	-0.88	intergenic	NONE(dist=NONE),evm.TU.Contig1598.1(dist=3404)	NR:PREDICTED: neural-cadherin isoform X2 [Athalia rosae]; KEGG:GH10145 gene product from transcript GH10145-RA; K10414 dynein heavy chain 2, cytosolic (A); SwissProt:Neural-cadherin OS=Drosophila melanogaster GN=CadN PE=1 SV=2; IPR_id:IPR002401; IPR_Anno:Cytochrome P450, E-class, group I
Contig3147	49169	AG	A	0	8	8	1	7	1	8	0.12	-0.88	intronic	evm.TU.Contig3147.4	NR:AGAP008967-PA [Anopheles gambiae str. PEST]; KEGG:AGAP008967-PA; K13755 calcium/calmodulin-dependent 3',5'-cyclic nucleotide phosphodiesterase [EC:3.1.4.17] (A); SwissProt:Calcium/calmodulin-dependent 3',5'-cyclic nucleotide phosphodiesterase 1C OS=Homo sapiens GN=PDE1C PE=1 SV=1; IPR_id:IPR003965; IPR_Anno:Fatty acid synthase
Contig41	902063	T	TGAGTGAGTGAGTGAGA	0	20	20	1	23	3	26	0.12	-0.88	intergenic	evm.TU.Contig41.7(dist=63611),evm.TU.Contig41.9(dist=121657)	NR:PREDICTED: A/G-specific adenine DNA glycosylase-like [Crassostrea gigas]; KEGG:A/G-specific adenine DNA glycosylase-like; K03575 A/G-specific adenine glycosylase [EC:3.2.2.-] (A); SwissProt:A/G-specific adenine DNA glycosylase OS=Mus musculus GN=Mutyh PE=2 SV=2; IPR_id:NULL; IPR_Anno:NULL; // NR:-; KEGG:-; SwissProt:-; IPR_id:NULL; IPR_Anno:NULL
Contig518	330598	CTTCCTCCTCCTCCTCCT	C	1	7	8	0.88	10	0	10	0	-0.88	intergenic	evm.TU.Contig518.3(dist=46284),NONE(dist=NONE)	NR:-; KEGG:-; SwissProt:-; IPR_id:IPR003949; IPR_Anno:Potassium channel, voltage-dependent, EAG
Contig572	423468	T	TC	2	15	17	0.88	10	0	10	0	-0.88	intergenic	evm.TU.Contig572.4(dist=57724),NONE(dist=NONE)	NR:PREDICTED: neuronal acetylcholine receptor subunit alpha-7-like isoform X3 [Linepithema humile]; KEGG:neuronal acetylcholine receptor subunit alpha-7; K05312 nicotinic acetylcholine receptor, invertebrate (A); SwissProt:Neuronal acetylcholine receptor subunit alpha-7 OS=Homo sapiens GN=CHRNA7 PE=1 SV=5; IPR_id:IPR006201; IPR_Anno:Neurotransmitter-gated ion-channel
Contig601	3791	AC	A	0	8	8	1	7	1	8	0.12	-0.88	downstream	evm.TU.Contig601.1	NR:PREDICTED: TBC1 domain family member 23-like isoform X1 [Crassostrea gigas]; KEGG:TBC domain containing protein; K17544 TBC domain-containing protein kinase-like protein (A); SwissProt:TBC1 domain family member 23 OS=Xenopus laevis GN=tbc1d23 PE=2 SV=1; IPR_id:IPR000195; IPR_Anno:Rab-GTPase-TBC domain
Contig607	367707	A	ACATTGTAACTCACAATG	0	8	8	1	7	1	8	0.12	-0.88	intronic	evm.TU.Contig607.3	NR:putative sidestep protein [Danaus plexippus]; KEGG:cell adhesion molecule 4-like; K06783 cell adhesion molecule 4 (A); SwissProt:-; IPR_id:IPR022322; IPR_Anno:Insulin-like growth factor-binding protein 1
Contig719	202916	CCTG	C	1	7	8	0.88	12	0	12	0	-0.88	intergenic	evm.TU.Contig719.3(dist=138131),evm.TU.Contig719.4(dist=78296)	NR:-; KEGG:-; SwissProt:-; IPR_id:NULL; IPR_Anno:NULL; // NR:neuropeptide GPCR A38 [Nilaparvata lugens]; KEGG:neuropeptide F receptor-like; K04209 neuropeptide Y receptor, invertebrate (A); SwissProt:Neuropeptide F receptor OS=Drosophila melanogaster GN=NPFR PE=1 SV=3; IPR_id:IPR000276; IPR_Anno:G protein-coupled receptor, rhodopsin-like
Contig86	780618	A	ATATT	1	7	8	0.88	8	0	8	0	-0.88	intronic	evm.TU.Contig86.14	--
Contig300	206548	C	CGT	1	16	17	0.94	15	1	16	0.06	-0.88	intergenic	evm.TU.Contig300.7(dist=27543),evm.TU.Contig300.9(dist=123151)	NR:PREDICTED: caldesmon isoform X2 [Strongylocentrotus purpuratus]; KEGG:-; SwissProt:Spermatogenesis-associated protein 1 OS=Rattus norvegicus GN=Spata1 PE=2 SV=1; IPR_id:IPR020478; IPR_Anno:AT hook-like; // NR:PREDICTED: uncharacterized protein LOC100901383 [Metaseiulus occidentalis]; KEGG:spidroin-2-like; K06236 collagen, type I, alpha (A); SwissProt:-; IPR_id:IPR002557; IPR_Anno:Chitin bindin…
Contig564	611482	GAA	G	1	18	19	0.95	14	1	15	0.07	-0.88	intergenic	evm.TU.Contig564.9(dist=40659),NONE(dist=NONE)	NR:AGAP009988-PA [Anopheles gambiae str. PEST]; KEGG:AGAP009988-PA; K02864 large subunit ribosomal protein L10 (A); SwissProt:39S ribosomal protein L10, mitochondrial OS=Drosophila melanogaster GN=mRpL10 PE=2 SV=1; IPR_id:IPR001241; IPR_Anno:DNA topoisomerase, type IIA
Contig74	2346146	TTACTAC	T	1	12	13	0.92	21	1	22	0.05	-0.87	intergenic	evm.TU.Contig74.51(dist=81571),evm.TU.Contig74.53(dist=12653)	NR:-; KEGG:-; SwissProt:-; IPR_id:IPR002211; IPR_Anno:Lymphocyte-specific protein; // NR:Rho GTPase-activating protein 18 [Zootermopsis nevadensis]; KEGG:GH20162 gene product from transcript GH20162-RA; K05765 cofilin (A); SwissProt:Rho GTPase-activating protein 18 OS=Homo sapiens GN=ARHGAP18 PE=1 SV=3; IPR_id:NULL; IPR_Anno:NULL
Contig390	566978	CTGTG	C	1	12	13	0.92	15	1	16	0.06	-0.86	intronic	evm.TU.Contig390.37	NR:Variant Ionotropic Glutamate Receptor, partial [Coenobita clypeatus]; KEGG:glutamate [NMDA] receptor subunit 1-like; K05208 glutamate receptor ionotropic, NMDA 1 (A); SwissProt:Glutamate receptor OS=Lymnaea stagnalis PE=2 SV=1; IPR_id:IPR019594; IPR_Anno:Glutamate receptor, L-glutamate/glycine-binding
Contig0	6007588	CCACCA	C	0	11	11	1	6	1	7	0.14	-0.86	intergenic	evm.TU.Contig0.136(dist=25482),evm.TU.Contig0.137(dist=19146)	NR:-; KEGG:-; SwissProt:-; IPR_id:IPR002404; IPR_Anno:Insulin receptor substrate-1, PTB; // NR:Retinaldehyde-binding protein 1-like protein 2 [Zootermopsis nevadensis]; KEGG:RLBP1; retinaldehyde binding protein 1; K19625 retinaldehyde-binding protein 1 (A); SwissProt:Clavesin-2 OS=Danio rerio GN=clvs2 PE=2 SV=1; IPR_id:NULL; IPR_Anno:NULL
Contig113	288463	G	GAAA	0	7	7	1	6	1	7	0.14	-0.86	intergenic	NONE(dist=NONE),evm.TU.Contig113.1(dist=88482)	--
Contig124	997350	T	TAA	0	21	21	1	24	4	28	0.14	-0.86	intergenic	evm.TU.Contig124.21(dist=18820),evm.TU.Contig124.22(dist=16201)	NR:-; KEGG:-; SwissProt:-; IPR_id:IPR013027; IPR_Anno:FAD-dependent pyridine nucleotide-disulphide oxidoreductase; // NR:conserved hypothetical protein [Pediculus humanus corporis]; KEGG:potassium voltage-gated channel subfamily KQT member 4; K04930 potassium voltage-gated channel KQT-like subfamily member 5 (A); SwissProt:Potassium voltage-gated channel subfamily KQT member 5 OS=Homo sapiens GN=…
Contig1416	46276	CTTA	C	0	7	7	1	6	1	7	0.14	-0.86	intergenic	NONE(dist=NONE),NONE(dist=NONE)	--
Contig20	1821494	A	AT	0	17	17	1	18	3	21	0.14	-0.86	intergenic	evm.TU.Contig20.58(dist=26470),evm.TU.Contig20.59_evm.TU.Contig20.60(dist=34520)	NR:PREDICTED: rho-related BTB domain-containing protein 1 isoform X3 [Solenopsis invicta]; KEGG:rho-related BTB domain-containing protein 1; K07868 Rho-related BTB domain-containing protein 1/2 (A); SwissProt:Rho-related BTB domain-containing protein 1 OS=Homo sapiens GN=RHOBTB1 PE=2 SV=2; IPR_id:IPR013069; IPR_Anno:BTB/POZ; // NR:PREDICTED: unconventional myosin-IXa isoform X2 [Tribolium castane…
Contig292	853241	TTGTGTGTGTGTGTGTGTGTGTGTGTGTG	T	0	10	10	1	6	1	7	0.14	-0.86	downstream	evm.TU.Contig292.6	NR:PREDICTED: uncharacterized protein LOC102075856 [Oreochromis niloticus]; KEGG:uncharacterized LOC102345540; K10516 zinc finger and BTB domain-containing protein 45 (A); SwissProt:-; IPR_id:NULL; IPR_Anno:NULL
Contig3	4821673	AG	A	0	7	7	1	6	1	7	0.14	-0.86	intronic	evm.TU.Contig3.105	NR:PREDICTED: ubiquitin carboxyl-terminal hydrolase 24-like [Crassostrea gigas]; KEGG:ubiquitin carboxyl-terminal hydrolase 24-like; K11840 ubiquitin carboxyl-terminal hydrolase 9/24 [EC:3.4.19.12] (A); SwissProt:Ubiquitin carboxyl-terminal hydrolase 24 OS=Homo sapiens GN=USP24 PE=1 SV=3; IPR_id:IPR001394; IPR_Anno:Ubiquitin carboxyl-terminal hydrolases family 2
Contig397	406504	G	GATA	0	10	10	1	6	1	7	0.14	-0.86	intergenic	evm.TU.Contig397.21(dist=29458),evm.TU.Contig397.22(dist=15571)	NR:PREDICTED: carotenoid isomerooxygenase [Linepithema humile]; KEGG:AAEL003211-PA; K18048 carotenoid isomerooxygenase [EC:1.13.11.65] (A); SwissProt:Carotenoid isomerooxygenase OS=Galleria mellonella GN=ninaB PE=1 SV=1; IPR_id:IPR004294; IPR_Anno:Carotenoid oxygenase; // NR:PREDICTED: transcription factor RFX4 isoform X7 [Chlorocebus sabaeus]; KEGG:RFX4; regulatory factor X, 4 (influences HLA cl…
Contig8	2070445	C	CGAGAGAGA	1	15	16	0.94	11	1	12	0.08	-0.86	intronic	evm.TU.Contig8.37	NR:hypothetical protein CAPTEDRAFT_177854 [Capitella teleta]; KEGG:acss1, acas2l, acecs2l; acyl-CoA synthetase short-chain family member 1; K01895 acetyl-CoA synthetase [EC:6.2.1.1] (A); SwissProt:Acetyl-coenzyme A synthetase 2-like, mitochondrial OS=Mus musculus GN=Acss1 PE=1 SV=1; IPR_id:IPR025110; IPR_Anno:AMP-binding enzyme C-terminal domain
Contig41	902065	A	AGTGAGTGAGTGAGAGT	0	21	21	1	23	4	27	0.15	-0.85	intergenic	evm.TU.Contig41.7(dist=63613),evm.TU.Contig41.9(dist=121655)	NR:PREDICTED: A/G-specific adenine DNA glycosylase-like [Crassostrea gigas]; KEGG:A/G-specific adenine DNA glycosylase-like; K03575 A/G-specific adenine glycosylase [EC:3.2.2.-] (A); SwissProt:A/G-specific adenine DNA glycosylase OS=Mus musculus GN=Mutyh PE=2 SV=2; IPR_id:NULL; IPR_Anno:NULL; // NR:-; KEGG:-; SwissProt:-; IPR_id:NULL; IPR_Anno:NULL
Contig861	78190	CGG	C	0	13	13	1	17	3	20	0.15	-0.85	intergenic	evm.TU.Contig861.2(dist=12097),evm.TU.Contig861.4(dist=135330)	--
Contig109	351907	TG	T	2	23	25	0.92	12	1	13	0.08	-0.84	intronic	evm.TU.Contig109.12	NR:PREDICTED: nicotinate phosphoribosyltransferase isoform X2 [Ceratosolen solmsi marchali]; KEGG:GA17636 gene product from transcript GA17636-RB (EC:6.3.4.21 2.4.2.19); K00763 nicotinate phosphoribosyltransferase [EC:6.3.4.21] (A); SwissProt:Nicotinate phosphoribosyltransferase OS=Drosophila melanogaster GN=CG3714 PE=2 SV=2; IPR_id:NULL; IPR_Anno:NULL
Contig1371	48359	G	GACACACACAC	1	12	13	0.92	11	1	12	0.08	-0.84	downstream	evm.TU.Contig1371.3	NR:GA26584 [Drosophila pseudoobscura pseudoobscura]; KEGG:GA12892 gene product from transcript GA12892-RB; K18405 tudor domain-containing protein 1/4/6/7 (A); SwissProt:-; IPR_id:IPR001628; IPR_Anno:Zinc finger, nuclear hormone receptor-type
Contig266	245834	T	TTG	2	27	29	0.93	30	3	33	0.09	-0.84	intergenic	evm.TU.Contig266.4(dist=152915),evm.TU.Contig266.5(dist=114061)	NR:PREDICTED: rho GDP-dissociation inhibitor 2 isoform X1 [Nasonia vitripennis]; KEGG:ARHGDIA; rho GDP-dissociation inhibitor 2; K12462 Rho GDP-dissociation inhibitor (A); SwissProt:Rho GDP-dissociation inhibitor 1 OS=Macaca fascicularis GN=ARHGDIA PE=2 SV=1; IPR_id:IPR026226; IPR_Anno:Chromatin modification-related protein EAF5; // NR:-; KEGG:-; SwissProt:-; IPR_id:IPR023249; IPR_Anno:FAM153
Contig48	951154	A	ATT	1	11	12	0.92	12	1	13	0.08	-0.84	intergenic	evm.TU.Contig48.32(dist=2855),evm.TU.Contig48.33(dist=3895)	NR:innexin 2, partial [Cancer borealis]; KEGG:innexin unc-9; K03132 transcription initiation factor TFIID subunit 7 (A); SwissProt:Innexin inx2 OS=Schistocerca americana GN=inx2 PE=1 SV=1; IPR_id:IPR000990; IPR_Anno:Innexin; // NR:innexin inx2 [Homarus gammarus]; KEGG:-; SwissProt:Innexin inx2 OS=Schistocerca americana GN=inx2 PE=1 SV=1; IPR_id:IPR000990; IPR_Anno:Innexin
Contig90	1121521	AAGT	A	0	7	7	1	16	3	19	0.16	-0.84	intergenic	evm.TU.Contig90.9(dist=232925),NONE(dist=NONE)	NR:-; KEGG:-; SwissProt:-; IPR_id:NULL; IPR_Anno:NULL
Contig16	1395667	AG	A	2	20	22	0.91	23	2	25	0.08	-0.83	intergenic	evm.TU.Contig16.23(dist=91203),evm.TU.Contig16.26(dist=1633)	NR:PREDICTED: small conductance calcium-activated potassium channel protein [Ceratosolen solmsi marchali]; KEGG:small conductance calcium-activated potassium channel protein; K04944 potassium intermediate/small conductance calcium-activated channel subfamily N member 3 (A); SwissProt:Small conductance calcium-activated potassium channel protein OS=Drosophila melanogaster GN=SK PE=2 SV=2; IPR_id:I…
Contig99	2062354	GT	G	1	8	9	0.89	15	1	16	0.06	-0.83	intergenic	evm.TU.Contig99.23(dist=239598),evm.TU.Contig99.25(dist=44462)	NR:PREDICTED: cytochrome c oxidase subunit 7C, mitochondrial-like [Athalia rosae]; KEGG:Cox7c, cox-c; cytochrome c oxidase subunit VIIc (EC:1.9.3.1); K02272 cytochrome c oxidase subunit 7c (A); SwissProt:Cytochrome c oxidase subunit 7C, mitochondrial OS=Macaca silenus GN=COX7C PE=3 SV=1; IPR_id:IPR004202; IPR_Anno:Cytochrome c oxidase subunit VIIc; // NR:PREDICTED: RNA-binding protein Nova-1 isof…
Contig124	515387	TACACAC	T	0	7	7	1	10	2	12	0.17	-0.83	intergenic	evm.TU.Contig124.10(dist=101957),evm.TU.Contig124.11(dist=2402)	NR:PREDICTED: glutaminase kidney isoform, mitochondrial isoform X4 [Harpegnathos saltator]; KEGG:glutaminase kidney isoform, mitochondrial; K01425 glutaminase [EC:3.5.1.2] (A); SwissProt:Glutaminase kidney isoform, mitochondrial OS=Rattus norvegicus GN=Gls PE=1 SV=2; IPR_id:IPR015868; IPR_Anno:Glutaminase
Contig143	1004796	ATGTT	A	0	15	15	1	15	3	18	0.17	-0.83	intergenic	evm.TU.Contig143.9(dist=288774),evm.TU.Contig143.11(dist=277273)	NR:hypothetical protein L916_04806, partial [Phytophthora parasitica]; KEGG:putative glycoside hydrolase family 30 protein beta-glucosidase/xylosidase; K01201 glucosylceramidase [EC:3.2.1.45] (A); SwissProt:Putative glucosylceramidase 3 OS=Caenorhabditis elegans GN=gba-3 PE=3 SV=1; IPR_id:IPR001139; IPR_Anno:Glycoside hydrolase, family 30; // NR:-; KEGG:-; SwissProt:-; IPR_id:IPR001630; IPR_Anno:…
Contig143	1004820	ATGTT	A	0	11	11	1	10	2	12	0.17	-0.83	intergenic	evm.TU.Contig143.9(dist=288798),evm.TU.Contig143.11(dist=277249)	NR:hypothetical protein L916_04806, partial [Phytophthora parasitica]; KEGG:putative glycoside hydrolase family 30 protein beta-glucosidase/xylosidase; K01201 glucosylceramidase [EC:3.2.1.45] (A); SwissProt:Putative glucosylceramidase 3 OS=Caenorhabditis elegans GN=gba-3 PE=3 SV=1; IPR_id:IPR001139; IPR_Anno:Glycoside hydrolase, family 30; // NR:-; KEGG:-; SwissProt:-; IPR_id:IPR001630; IPR_Anno:…
Contig1500	44241	GT	G	0	18	18	1	19	4	23	0.17	-0.83	intronic	evm.TU.Contig1500.2	NR:PREDICTED: nuclear pore complex protein Nup133-like [Crassostrea gigas]; KEGG:nuclear pore complex protein Nup133-like; K14300 nuclear pore complex protein Nup133 (A); SwissProt:Very long-chain specific acyl-CoA dehydrogenase, mitochondrial OS=Homo sapiens GN=ACADVL PE=1 SV=1; IPR_id:IPR006092; IPR_Anno:Acyl-CoA dehydrogenase, N-terminal
Contig346	59939	G	GA	0	11	11	1	10	2	12	0.17	-0.83	intergenic	NONE(dist=NONE),evm.TU.Contig346.1(dist=126983)	NR:-; KEGG:-; SwissProt:-; IPR_id:IPR000161; IPR_Anno:Vasopressin V2 receptor
Contig775	7276	T	TTC	1	18	19	0.95	21	3	24	0.12	-0.83	intergenic	NONE(dist=NONE),evm.TU.Contig775.1(dist=104996)	--
Contig148	204274	CAG	C	1	14	15	0.93	16	2	18	0.11	-0.82	intergenic	NONE(dist=NONE),evm.TU.Contig148.2(dist=2561)	NR:-; KEGG:-; SwissProt:-; IPR_id:IPR001256; IPR_Anno:GPCR, family 3, metabotropic glutamate receptor 1
Contig155	573307	CTATG	C	0	9	9	1	9	2	11	0.18	-0.82	intergenic	evm.TU.Contig155.14(dist=61578),evm.TU.Contig155.15(dist=20450)	NR:conserved hypothetical protein [Culex quinquefasciatus]; KEGG:uncharacterized LOC105395291; K10408 dynein heavy chain, axonemal (A); SwissProt:-; IPR_id:IPR002557; IPR_Anno:Chitin binding domain; // NR:-; KEGG:-; SwissProt:-; IPR_id:IPR020478; IPR_Anno:AT hook-like
Contig167	574081	CTGTG	C	1	10	11	0.91	10	1	11	0.09	-0.82	upstream	evm.TU.Contig167.20	NR:alkaline ceramidase [Anopheles darlingi]; KEGG:AGAP008729-PA; K01441 alkaline ceramidase [EC:3.5.1.23] (A); SwissProt:Alkaline ceramidase OS=Drosophila melanogaster GN=bwa PE=2 SV=2; IPR_id:IPR008901; IPR_Anno:Ceramidase
Contig188	406842	AGAT	A	1	7	8	0.88	15	1	16	0.06	-0.82	intergenic	evm.TU.Contig188.3(dist=110444),evm.TU.Contig188.4(dist=32542)	NR:C-type lectin [Penaeus monodon]; KEGG:macrophage mannose receptor 1-like; K06560 mannose receptor, C type (A); SwissProt:C-type lectin domain family 4 member M OS=Hylobates lar GN=CLEC4M PE=3 SV=1; IPR_id:IPR001304; IPR_Anno:C-type lectin; // NR:PREDICTED: NUAK family SNF1-like kinase 1, partial [Solenopsis invicta]; KEGG:NUAK family SNF1-like kinase 1; K08800 NUAK family, SNF1-like kinase [EC…
Contig20	1301985	G	GA	0	26	26	1	31	7	38	0.18	-0.82	intergenic	evm.TU.Contig20.35(dist=49766),evm.TU.Contig20.36(dist=9337)	NR:PREDICTED: serine/threonine-protein kinase D1 isoform X2 [Nasonia vitripennis]; KEGG:serine/threonine-protein kinase D1; K06070 protein kinase D [EC:2.7.11.13] (A); SwissProt:Serine/threonine-protein kinase D1 OS=Homo sapiens GN=PRKD1 PE=1 SV=2; IPR_id:IPR002219; IPR_Anno:Protein kinase C-like, phorbol ester/diacylglycerol binding; // NR:PREDICTED: NEDD8-activating enzyme E1 catalytic subunit …
Contig201	203099	GAATTT	G	1	10	11	0.91	10	1	11	0.09	-0.82	intergenic	evm.TU.Contig201.2(dist=9923),evm.TU.Contig201.4_evm.TU.Contig201.5(dist=158695)	NR:-; KEGG:-; SwissProt:-; IPR_id:NULL; IPR_Anno:NULL; // NR:GM15237 [Drosophila sechellia]; KEGG:chorion peroxidase-like; K19511 peroxidase [EC:1.11.1.7] (A); SwissProt:Peroxidasin homolog OS=Mus musculus GN=Pxdn PE=2 SV=2; IPR_id:IPR002007; IPR_Anno:Haem peroxidase, animal
Contig262	23072	GAAAAAAA	G	1	12	13	0.92	9	1	10	0.1	-0.82	intergenic	NONE(dist=NONE),evm.TU.Contig262.1(dist=166625)	NR:-; KEGG:-; SwissProt:-; IPR_id:NULL; IPR_Anno:NULL
Contig300	206546	TGC	T	2	14	16	0.88	15	1	16	0.06	-0.82	intergenic	evm.TU.Contig300.7(dist=27542),evm.TU.Contig300.9(dist=123151)	NR:PREDICTED: caldesmon isoform X2 [Strongylocentrotus purpuratus]; KEGG:-; SwissProt:Spermatogenesis-associated protein 1 OS=Rattus norvegicus GN=Spata1 PE=2 SV=1; IPR_id:IPR020478; IPR_Anno:AT hook-like; // NR:PREDICTED: uncharacterized protein LOC100901383 [Metaseiulus occidentalis]; KEGG:spidroin-2-like; K06236 collagen, type I, alpha (A); SwissProt:-; IPR_id:IPR002557; IPR_Anno:Chitin bindin…
Contig397	24585	AT	A	3	21	24	0.88	32	2	34	0.06	-0.82	upstream	evm.TU.Contig397.2	NR:Activating molecule in BECN1-regulated autophagy protein 1 [Zootermopsis nevadensis]; KEGG:probable serine/threonine-protein kinase DDB_G0282963; K17985 activating molecule in BECN1-regulated autophagy protein 1 (A); SwissProt:Activating molecule in BECN1-regulated autophagy protein 1 OS=Mus musculus GN=Ambra1 PE=1 SV=1; IPR_id:IPR001680; IPR_Anno:WD40 repeat
Contig421	388093	ATAG	A	0	9	9	1	9	2	11	0.18	-0.82	intergenic	evm.TU.Contig421.8(dist=51337),evm.TU.Contig421.9(dist=24428)	NR:Solute carrier family 13 member 5, partial [Stegodyphus mimosarum]; KEGG:Na+/dicarboxylate, Na+/tricarboxylate and phosphate transporter, putative; K14445 solute carrier family 13 (sodium-dependent dicarboxylate transporter), member 2/3/5 (A); SwissProt:Solute carrier family 13 member 5 OS=Homo sapiens GN=SLC13A5 PE=1 SV=1; IPR_id:IPR001898; IPR_Anno:Sodium/sulphate symporter; // NR:PREDICTED:…
Contig539	159911	CATA	C	0	13	13	1	14	3	17	0.18	-0.82	intergenic	NONE(dist=NONE),NONE(dist=NONE)	--
Contig685	29995	C	CT	0	8	8	1	9	2	11	0.18	-0.82	intergenic	NONE(dist=NONE),evm.TU.Contig685.1(dist=103120)	--
Contig86	434625	CAGTAGTAGT	C	1	9	10	0.9	12	1	13	0.08	-0.82	intergenic	evm.TU.Contig86.7(dist=26791),evm.TU.Contig86.8(dist=24781)	NR:-; KEGG:-; SwissProt:-; IPR_id:IPR008083; IPR_Anno:CD34 antigen; // NR:Neuronal acetylcholine receptor subunit alpha-7, partial [Zootermopsis nevadensis]; KEGG:nAChRa5, Apisa7-2, GB17254; nicotinic acetylcholine receptor alpha5 subunit; K04809 nicotinic acetylcholine receptor alpha-7 (A); SwissProt:Neuronal acetylcholine receptor subunit alpha-10 OS=Gallus gallus GN=CHRNA10 PE=3 SV=1; IPR_id:I…
Contig14	1485304	A	AAGC	1	28	29	0.97	33	6	39	0.15	-0.82	intergenic	evm.TU.Contig14.27(dist=67397),evm.TU.Contig14.28(dist=14591)	NR:PREDICTED: transcription factor 12 isoform X13 [Cerapachys biroi]; KEGG:transcription factor 12; K15603 transcription factor 4/12 (A); SwissProt:Transcription factor E2-alpha OS=Xenopus laevis GN=tcf3 PE=1 SV=1; IPR_id:IPR011598; IPR_Anno:Myc-type, basic helix-loop-helix (bHLH) domain
Contig2898	447	C	CTT	1	23	24	0.96	18	3	21	0.14	-0.82	intergenic	NONE(dist=NONE),NONE(dist=NONE)	--
Contig483	168859	AC	A	2	34	36	0.94	35	5	40	0.12	-0.82	intronic	evm.TU.Contig483.1	NR:PREDICTED: guanine nucleotide-releasing factor 2 isoform X2 [Acyrthosiphon pisum]; KEGG:guanine nucleotide-releasing factor 2; K06277 Rap guanine nucleotide exchange factor 1 (A); SwissProt:Guanine nucleotide-releasing factor 2 OS=Drosophila melanogaster GN=C3G PE=1 SV=4; IPR_id:IPR000651; IPR_Anno:Ras-like guanine nucleotide exchange factor, N-terminal
Contig0	14977562	CAAAAAAAA	C	1	14	15	0.93	15	2	17	0.12	-0.81	intergenic	evm.TU.Contig0.374(dist=38507),evm.TU.Contig0.376(dist=59777)	NR:PREDICTED: transcription factor SOX-5-like, partial [Apis mellifera]; KEGG:transcription factor SOX-5-like; K09269 transcription factor SOX5/6/13 (SOX group D) (A); SwissProt:Transcription factor egl-13 OS=Caenorhabditis elegans GN=egl-13 PE=1 SV=2; IPR_id:IPR009071; IPR_Anno:High mobility group box domain; // NR:PREDICTED: LOW QUALITY PROTEIN: mucin-12 [Linepithema humile]; KEGG:-; SwissProt:…
Contig11	1856059	GA	G	2	18	20	0.9	10	1	11	0.09	-0.81	intronic	evm.TU.Contig11.47	NR:PREDICTED: ubiquitin carboxyl-terminal hydrolase 48-like [Crassostrea gigas]; KEGG:ubiquitin carboxyl-terminal hydrolase 48-like; K11858 ubiquitin carboxyl-terminal hydrolase 48 [EC:3.4.19.12] (A); SwissProt:Ubiquitin carboxyl-terminal hydrolase 48 OS=Gallus gallus GN=USP48 PE=2 SV=1; IPR_id:NULL; IPR_Anno:NULL
Contig121	6904	GA	G	0	10	10	1	13	3	16	0.19	-0.81	intergenic	NONE(dist=NONE),evm.TU.Contig121.1(dist=56840)	NR:-; KEGG:-; SwissProt:-; IPR_id:IPR001399; IPR_Anno:VP6 blue-tongue virus inner capsid protein
Contig1289	231202	G	GT	1	7	8	0.88	14	1	15	0.07	-0.81	intergenic	evm.TU.Contig1289.6(dist=3892),NONE(dist=NONE)	NR:hypothetical protein [Scylla paramamosain]; KEGG:-; SwissProt:-; IPR_id:NULL; IPR_Anno:NULL
Contig1568	110928	AGTGTGTGTGTGTGTGTGTGT	A	1	8	9	0.89	12	1	13	0.08	-0.81	intergenic	evm.TU.Contig1568.3(dist=18059),evm.TU.Contig1568.5_evm.TU.Contig1568.6(dist=94110)	NR:Daxx [Litopenaeus vannamei]; KEGG:Daxx; Fas death domain-associated protein; K02308 death-associated protein 6 (A); SwissProt:Death domain-associated protein 6 OS=Mus musculus GN=Daxx PE=1 SV=1; IPR_id:IPR005012; IPR_Anno:Daxx protein
Contig2005	8965	CTT	C	1	9	10	0.9	10	1	11	0.09	-0.81	intergenic	NONE(dist=NONE),NONE(dist=NONE)	--
Contig224	695241	TCG	T	0	24	24	1	17	4	21	0.19	-0.81	intronic	evm.TU.Contig224.12	--
Contig3	55793	CTT	C	1	14	15	0.93	22	3	25	0.12	-0.81	downstream	evm.TU.Contig3.2	NR:40S ribosomal protein S5-like [Scleropages formosus]; KEGG:RPS5; ribosomal protein S5; K02989 small subunit ribosomal protein S5e (A); SwissProt:40S ribosomal protein S5 OS=Homo sapiens GN=RPS5 PE=1 SV=4; IPR_id:IPR022422; IPR_Anno:Protein import receptor MAS20, metazoan
Contig647	131054	TG	T	3	30	33	0.91	19	2	21	0.1	-0.81	intergenic	evm.TU.Contig647.8(dist=61141),evm.TU.Contig647.9(dist=63939)	NR:PREDICTED: protein canopy homolog 3-like [Metaseiulus occidentalis]; KEGG:-; SwissProt:Protein canopy homolog 3 OS=Mus musculus GN=Cnpy3 PE=1 SV=1; IPR_id:NULL; IPR_Anno:NULL; // NR:conserved hypothetical protein [Ixodes scapularis]; KEGG:-; SwissProt:Deleted in autism protein 1 OS=Homo sapiens GN=C3orf58 PE=1 SV=1; IPR_id:IPR020519; IPR_Anno:Uncharacterised protein family UPF0672
Contig66	768091	A	ATGT	0	8	8	1	13	3	16	0.19	-0.81	intergenic	evm.TU.Contig66.24(dist=35525),evm.TU.Contig66.26_evm.TU.Contig66.25(dist=206498)	NR:Leucine-rich repeat-containing protein 20 [Zootermopsis nevadensis]; KEGG:-; SwissProt:-; IPR_id:-; IPR_Anno:-; // NR:Enhancer of zeste protein [Gryllus bimaculatus]; KEGG:histone-lysine N-methyltransferase E(z)-like; K11430 histone-lysine N-methyltransferase EZH2 [EC:2.1.1.43] (A); SwissProt:Histone-lysine N-methyltransferase E(z) OS=Drosophila melanogaster GN=E(z) PE=1 SV=2; IPR_id:IPR001214…
Contig917	13024	C	CAGA	3	31	34	0.91	19	2	21	0.1	-0.81	intergenic	NONE(dist=NONE),evm.TU.Contig917.1(dist=22570)	NR:snail-like zinc-finger protein [Callinectes sapidus]; KEGG:protein escargot-like; K09218 snail, invertebrate (A); SwissProt:Zinc finger protein SNAI2 OS=Xenopus laevis GN=snai2 PE=1 SV=1; IPR_id:IPR015880; IPR_Anno:Zinc finger, C2H2-like
Contig93	640607	T	TTTTC	2	22	24	0.92	16	2	18	0.11	-0.81	intergenic	evm.TU.Contig93.6(dist=312096),evm.TU.Contig93.7(dist=24196)	NR:glucose dehydrogenase [Culex quinquefasciatus]; KEGG:glucose dehydrogenase; K00108 choline dehydrogenase [EC:1.1.99.1] (A); SwissProt:L-sorbose 1-dehydrogenase OS=Gluconobacter oxydans PE=3 SV=1; IPR_id:NULL; IPR_Anno:NULL
Contig1842	62074	CAAATA	C	1	22	23	0.96	11	2	13	0.15	-0.81	intronic	evm.TU.Contig1842.3	NR:PREDICTED: coiled-coil domain-containing protein 149-like [Aplysia californica]; KEGG:-; SwissProt:Coiled-coil domain-containing protein 149 OS=Xenopus laevis GN=ccdc149 PE=2 SV=1; IPR_id:IPR019179; IPR_Anno:Coiled-coil domain-containing protein 149-A
Contig390	91963	TTAC	T	1	19	20	0.95	18	3	21	0.14	-0.81	intronic	evm.TU.Contig390.10	NR:hypothetical protein DAPPUDRAFT_109556 [Daphnia pulex]; KEGG:hypothetical protein; K17803 methyltransferase OMS1, mitochondrial [EC:2.1.1.-] (A); SwissProt:Methyltransferase-like protein 7A OS=Homo sapiens GN=METTL7A PE=1 SV=1; IPR_id:NULL; IPR_Anno:NULL
Contig1025	50562	AAGTAGTAGTAGTAGT	A	1	9	10	0.9	9	1	10	0.1	-0.8	intergenic	NONE(dist=NONE),NONE(dist=NONE)	--
Contig1318	39213	GTAGA	G	1	14	15	0.93	26	4	30	0.13	-0.8	intergenic	NONE(dist=NONE),NONE(dist=NONE)	--
Contig152	1316956	GA	G	1	12	13	0.92	23	3	26	0.12	-0.8	intronic	evm.TU.Contig152.18	NR:-; KEGG:-; SwissProt:-; IPR_id:IPR000742; IPR_Anno:Epidermal growth factor-like domain
Contig18	605809	T	TA	1	12	13	0.92	22	3	25	0.12	-0.8	intronic	evm.TU.Contig18.19	NR:calpain B [Gecarcinus lateralis]; KEGG:Calpb, GB15925; calpain-B; K08585 calpain, invertebrate [EC:3.4.22.-] (A); SwissProt:Calpain-B OS=Drosophila melanogaster GN=CalpB PE=1 SV=2; IPR_id:IPR001174; IPR_Anno:Galactokinase/homoserine kinase
Contig1848	40656	C	CGTGT	1	12	13	0.92	7	1	8	0.12	-0.8	intronic	evm.TU.Contig1848.2	NR:-; KEGG:-; SwissProt:-; IPR_id:IPR020478; IPR_Anno:AT hook-like
Contig19	2041752	A	ATAGTAG	1	7	8	0.88	11	1	12	0.08	-0.8	intergenic	evm.TU.Contig19.36(dist=147575),evm.TU.Contig19.39(dist=692758)	NR:protease inhibitor Epi11 [Phytophthora infestans T30-4]; KEGG:protease inhibitor Epi11; K06254 agrin (A); SwissProt:Serine protease inhibitor dipetalogastin (Fragment) OS=Dipetalogaster maximus PE=1 SV=2; IPR_id:IPR008119; IPR_Anno:Dense granule Gra6 protein
Contig2829	34226	G	GAGA	1	11	12	0.92	14	2	16	0.12	-0.8	intergenic	evm.TU.Contig2829.1(dist=19513),NONE(dist=NONE)	NR:-; KEGG:-; SwissProt:-; IPR_id:IPR005451; IPR_Anno:Voltage-dependent calcium channel, L-type, alpha-1C subunit
Contig375	628163	TA	T	1	11	12	0.92	14	2	16	0.12	-0.8	intergenic	evm.TU.Contig375.25(dist=66012),NONE(dist=NONE)	--
Contig39	912293	TCA	T	1	13	14	0.93	13	2	15	0.13	-0.8	intronic	evm.TU.Contig39.46	NR:-; KEGG:-; SwissProt:-; IPR_id:IPR013290; IPR_Anno:Myeloid transforming gene on chromosome 8 (MTG8)
Contig56	1621711	AAT	A	2	25	27	0.93	20	3	23	0.13	-0.8	intergenic	evm.TU.Contig56.30(dist=82292),evm.TU.Contig56.31(dist=78661)	NR:Peroxidasin, partial [Stegodyphus mimosarum]; KEGG:Thyroid peroxidase precursor, putative (EC:1.11.1.8); K19511 peroxidase [EC:1.11.1.7] (A); SwissProt:Peroxidasin homolog OS=Mus musculus GN=Pxdn PE=2 SV=2; IPR_id:IPR007110; IPR_Anno:Immunoglobulin-like domain; // NR:Peroxidasin, partial [Stegodyphus mimosarum]; KEGG:Pxn, GB15860; peroxidasin; K19511 peroxidase [EC:1.11.1.7] (A); SwissProt:Per…
Contig593	1253394	A	ATGT	1	11	12	0.92	14	2	16	0.12	-0.8	intergenic	evm.TU.Contig593.12(dist=57583),evm.TU.Contig593.13(dist=1379)	NR:Cysteine and glycine-rich protein 2, partial [Stegodyphus mimosarum]; KEGG:crp1/csrp1/crip1, putative (EC:2.7.11.1); K09377 cysteine and glycine-rich protein (A); SwissProt:Cysteine and glycine-rich protein 2 OS=Rattus norvegicus GN=Csrp2 PE=2 SV=3; IPR_id:IPR001781; IPR_Anno:Zinc finger, LIM-type; // NR:Variant Ionotropic Glutamate Receptor, partial [Coenobita clypeatus]; KEGG:hypothetical pr…
Contig613	245745	TC	T	1	10	11	0.91	8	1	9	0.11	-0.8	intergenic	evm.TU.Contig613.16(dist=2175),evm.TU.Contig613.17(dist=4706)	NR:glycinamide ribonucleotide synthetase [Mus musculus]; KEGG:trifunctional purine biosynthetic protein adenosine-3-like; K11787 phosphoribosylamine--glycine ligase / phosphoribosylglycinamide formyltransferase / phosphoribosylformylglycinamidine cyclo-ligase [EC:6.3.4.13 2.1.2.2 6.3.3.1] (A); SwissProt:Trifunctional purine biosynthetic protein adenosine-3 OS=Mus musculus GN=Gart PE=2 SV=3; IPR_i…
Contig99	2160573	AAAC	A	1	7	8	0.88	11	1	12	0.08	-0.8	intergenic	evm.TU.Contig99.25(dist=2204),evm.TU.Contig99.26(dist=3500)	NR:PREDICTED: RNA-binding protein Nova-1 isoform X1 [Fopius arisanus]; KEGG:RNA-binding protein Nova-1; K14944 RNA-binding protein Nova (A); SwissProt:RNA-binding protein Nova-1 OS=Macaca fascicularis GN=NOVA1 PE=2 SV=1; IPR_id:IPR004088; IPR_Anno:K Homology domain, type 1; // NR:hypothetical protein X975_12632, partial [Stegodyphus mimosarum]; KEGG:-; SwissProt:-; IPR_id:IPR009144; IPR_Anno:Thyr…
Contig33	1250094	GA	G	1	30	31	0.97	25	5	30	0.17	-0.8	intronic	evm.TU.Contig33.29	NR:Protein shisa-9, partial [Stegodyphus mimosarum]; KEGG:SHISA5; shisa family member 5; K10135 scotin (A); SwissProt:Protein shisa-4 OS=Homo sapiens GN=SHISA4 PE=2 SV=3; IPR_id:IPR002347; IPR_Anno:Glucose/ribitol dehydrogenase
Contig380	142469	CACACAT	C	1	16	17	0.94	36	6	42	0.14	-0.8	intergenic	evm.TU.Contig380.4(dist=49458),evm.TU.Contig380.5(dist=135569)	NR:PREDICTED: putative Rab-43-like protein ENSP00000330714 [Solenopsis invicta]; KEGG:putative Rab-43-like protein ENSP00000330714; K07930 Ras-related protein Rab-43 (A); SwissProt:Ras-related protein Rab-43 OS=Homo sapiens GN=RAB43 PE=1 SV=1; IPR_id:NULL; IPR_Anno:NULL; // NR:PREDICTED: TGF-beta receptor type-1 isoform X2 [Cerapachys biroi]; KEGG:transforming growth factor-beta receptor type I, …
Contig491	202958	GTGGTGTGTTTC	G	1	17	18	0.94	19	3	22	0.14	-0.8	intronic	evm.TU.Contig491.10	NR:thymidine kinase, cytosolic-like [Scleropages formosus]; KEGG:hypothetical protein; K00857 thymidine kinase [EC:2.7.1.21] (A); SwissProt:Thymidine kinase, cytosolic OS=Gallus gallus GN=TK1 PE=1 SV=1; IPR_id:NULL; IPR_Anno:NULL
Contig727	10028	GA	G	1	32	33	0.97	25	5	30	0.17	-0.8	intergenic	NONE(dist=NONE),evm.TU.Contig727.1(dist=8837)	NR:hypothetical protein L798_00285 [Zootermopsis nevadensis]; KEGG:-; SwissProt:-; IPR_id:NULL; IPR_Anno:NULL
Contig12	4446374	TACAC	T	1	12	13	0.92	13	2	15	0.13	-0.79	intergenic	evm.TU.Contig12.73(dist=20806),evm.TU.Contig12.74(dist=30391)	NR:hypothetical protein D910_05302 [Dendroctonus ponderosae]; KEGG:acyl CoA binding protein; K11493 regulator of chromosome condensation (A); SwissProt:Protein SREK1IP1 OS=Danio rerio GN=srek1ip1 PE=2 SV=1; IPR_id:NULL; IPR_Anno:NULL
Contig1221	21236	A	AAGAGAGAG	1	13	14	0.93	6	1	7	0.14	-0.79	intergenic	NONE(dist=NONE),evm.TU.Contig1221.1(dist=10192)	NR:Serrate protein, partial [Zootermopsis nevadensis]; KEGG:Jagged-2 precursor, putative (EC:2.7.10.1); K06052 jagged (A); SwissProt:Protein jagged-1b OS=Danio rerio GN=jag1b PE=2 SV=1; IPR_id:NULL; IPR_Anno:NULL
Contig124	63456	GGA	G	1	8	9	0.89	9	1	10	0.1	-0.79	intronic	evm.TU.Contig124.5	--
Contig1552	87947	T	TA	1	9	10	0.9	8	1	9	0.11	-0.79	intergenic	evm.TU.Contig1552.7(dist=37493),evm.TU.Contig1552.9(dist=8483)	NR:-; KEGG:-; SwissProt:-; IPR_id:IPR020478; IPR_Anno:AT hook-like; // NR:syndecan [Fenneropenaeus chinensis]; KEGG:syndecan-2 precursor, putative; K16336 syndecan 2 (A); SwissProt:Syndecan OS=Drosophila melanogaster GN=Sdc PE=2 SV=2; IPR_id:IPR027789; IPR_Anno:Syndecan/Neurexin domain
Contig1687	41910	TA	T	2	15	17	0.88	10	1	11	0.09	-0.79	intronic	evm.TU.Contig1687.3	--
Contig17	1008087	CGA	C	1	8	9	0.89	9	1	10	0.1	-0.79	intergenic	evm.TU.Contig17.5(dist=60960),evm.TU.Contig17.6(dist=91764)	NR:PREDICTED: SEC14 domain and spectrin repeat-containing protein 1-like [Saccoglossus kowalevskii]; KEGG:Titin; titin-like; K12567 titin [EC:2.7.11.1] (A); SwissProt:SEC14 domain and spectrin repeat-containing protein 1 OS=Mus musculus GN=Sestd1 PE=2 SV=1; IPR_id:IPR000758; IPR_Anno:Virulence-related outer membrane protein
Contig2031	606	G	GGCACTACTGCA	2	25	27	0.93	19	3	22	0.14	-0.79	intergenic	NONE(dist=NONE),NONE(dist=NONE)	--
Contig41	2257554	CT	C	1	13	14	0.93	18	3	21	0.14	-0.79	intronic	evm.TU.Contig41.37	NR:PREDICTED: calcium/calmodulin-dependent protein kinase type II alpha chain isoform X2 [Fopius arisanus]; KEGG:calcium/calmodulin-dependent protein kinase type II alpha chain; K04515 calcium/calmodulin-dependent protein kinase (CaM kinase) II [EC:2.7.11.17] (A); SwissProt:Calcium/calmodulin-dependent protein kinase type II alpha chain OS=Drosophila melanogaster GN=CaMKII PE=1 SV=1; IPR_id:IPR00…
Contig70	1253911	TA	T	1	7	8	0.88	10	1	11	0.09	-0.79	intergenic	evm.TU.Contig70.27(dist=9252),evm.TU.Contig70.28(dist=5945)	NR:hypothetical protein TcasGA2_TC006412 [Tribolium castaneum]; KEGG:-; SwissProt:-; IPR_id:NULL; IPR_Anno:NULL
Contig839	35348	G	GTTTTT	2	16	18	0.89	28	3	31	0.1	-0.79	intergenic	evm.TU.Contig839.1(dist=8993),evm.TU.Contig839.2(dist=8912)	NR:Putative sodium-coupled neutral amino acid transporter 11 [Zootermopsis nevadensis]; KEGG:putative sodium-coupled neutral amino acid transporter 11; K14997 solute carrier family 38 (sodium-coupled neutral amino acid transporter), member 11 (A); SwissProt:Putative sodium-coupled neutral amino acid transporter 11 OS=Mus musculus GN=Slc38a11 PE=2 SV=2; IPR_id:NULL; IPR_Anno:NULL; // NR:PREDICTED:…
Contig840	131290	T	TA	1	38	39	0.97	32	7	39	0.18	-0.79	intergenic	NONE(dist=NONE),evm.TU.Contig840.1(dist=12758)	--
Contig1568	20509	CACT	C	1	19	20	0.95	21	4	25	0.16	-0.79	downstream	evm.TU.Contig1568.2	NR:-; KEGG:-; SwissProt:-; IPR_id:IPR023262; IPR_Anno:Active regulator of SIRT1
Contig286	24282	C	CA	1	17	18	0.94	17	3	20	0.15	-0.79	intergenic	NONE(dist=NONE),evm.TU.Contig286.3(dist=23598)	NR:Sodium-dependent phosphate transporter 1-B, partial [Stegodyphus mimosarum]; KEGG:hypothetical protein; K14640 solute carrier family 20 (sodium-dependent phosphate transporter) (A); SwissProt:Sodium-dependent phosphate transporter 1-A OS=Danio rerio GN=slc20a1a PE=2 SV=1; IPR_id:IPR001204; IPR_Anno:Phosphate transporter
Contig342	568396	TTTTTTTCTTGTCTTTGTTC	T	1	17	18	0.94	11	2	13	0.15	-0.79	intergenic	evm.TU.Contig342.26_evm.TU.Contig342.27(dist=11079),evm.TU.Contig342.28(dist=112164)	NR:putative H6 family homeobox 3 [Danaus plexippus]; KEGG:homeobox protein HMX3-A-like; K09349 homeobox protein Nkx-5 (A); SwissProt:Homeobox protein HMX3 OS=Danio rerio GN=hmx3 PE=2 SV=1; IPR_id:IPR001356; IPR_Anno:Homeobox domain; // NR:predicted protein [Nematostella vectensis]; KEGG:-; SwissProt:-; IPR_id:IPR001620; IPR_Anno:Dopamine D3 receptor
Contig387	427737	ATTT	A	1	15	16	0.94	22	4	26	0.15	-0.79	downstream	evm.TU.Contig387.18_evm.TU.Contig387.19	NR:-; KEGG:jun dimerization protein 2-like; K09033 jun dimerization protein 2 (A); SwissProt:CCAAT/enhancer-binding protein delta OS=Mus musculus GN=Cebpd PE=1 SV=2; IPR_id:IPR004827; IPR_Anno:Basic-leucine zipper domain
Contig644	207233	CT	C	1	24	25	0.96	20	4	24	0.17	-0.79	intergenic	evm.TU.Contig644.3(dist=6610),evm.TU.Contig644.4(dist=3224)	NR:engulfment and cell motility protein [Riptortus pedestris]; KEGG:hypothetical protein; K12366 engulfment and cell motility protein 1 (A); SwissProt:ELMO domain-containing protein 1 OS=Mus musculus GN=Elmod1 PE=2 SV=2; IPR_id:IPR006816; IPR_Anno:Engulfment/cell motility, ELMO; // NR:PREDICTED: complement factor H-like isoform X2 [Equus przewalskii]; KEGG:sushi, von Willebrand factor type A, EGF…
Contig1004	196219	A	ATC	1	11	12	0.92	6	1	7	0.14	-0.78	upstream	evm.TU.Contig1004.13	NR:-; KEGG:-; SwissProt:-; IPR_id:IPR002411; IPR_Anno:Cereal allergen/alpha-amylase inhibitor, rice-type
Contig15	3374222	TAC	T	1	13	14	0.93	11	2	13	0.15	-0.78	intergenic	evm.TU.Contig15.49(dist=123023),evm.TU.Contig15.50(dist=92441)	NR:-; KEGG:-; SwissProt:-; IPR_id:IPR002249; IPR_Anno:Chloride channel ClC-7; // NR:PREDICTED: glutamate receptor ionotropic, delta-1 [Meleagris gallopavo]; KEGG:GRID1; glutamate receptor ionotropic, delta-1; K05206 glutamate receptor delta-1 subunit (A); SwissProt:Glutamate receptor ionotropic, delta-1 OS=Homo sapiens GN=GRID1 PE=2 SV=2; IPR_id:IPR001638; IPR_Anno:Extracellular solute-binding pr…
Contig1614	9057	C	CA	1	7	8	0.88	19	2	21	0.1	-0.78	intergenic	NONE(dist=NONE),NONE(dist=NONE)	--
Contig2324	10376	C	CA	1	9	10	0.9	15	2	17	0.12	-0.78	intergenic	NONE(dist=NONE),NONE(dist=NONE)	--
Contig2344	5470	CTTTTT	C	2	22	24	0.92	6	1	7	0.14	-0.78	intergenic	NONE(dist=NONE),NONE(dist=NONE)	--
Contig357	57060	A	AGG	1	7	8	0.88	9	1	10	0.1	-0.78	intergenic	NONE(dist=NONE),evm.TU.Contig357.1(dist=29673)	NR:conserved hypothetical protein [Pediculus humanus corporis]; KEGG:-; SwissProt:-; IPR_id:-; IPR_Anno:-
Contig45	397262	CCCCCCCCCTCTCTCTCTCTCTCT	C	1	9	10	0.9	7	1	8	0.12	-0.78	intergenic	evm.TU.Contig45.9(dist=9463),evm.TU.Contig45.10(dist=5202)	NR:Clavesin-1 [Cerapachys biroi]; KEGG:rlbp1; retinaldehyde binding protein 1; K19625 retinaldehyde-binding protein 1 (A); SwissProt:Clavesin-2 OS=Danio rerio GN=clvs2 PE=2 SV=1; IPR_id:IPR001251; IPR_Anno:CRAL-TRIO domain; // NR:Im:7138837 protein [Danio rerio]; KEGG:acaca, acc, fj43d01, im:7138837, si:ch211-199d18.1, wu:fj43d01; acetyl-CoA carboxylase alpha; K11262 acetyl-CoA carboxylase / biot…
Contig600	209425	TA	T	1	13	14	0.93	11	2	13	0.15	-0.78	intergenic	evm.TU.Contig600.3_evm.TU.Contig600.4_evm.TU.Contig600.5(dist=62729),evm.TU.Contig600.6(dist=44621)	NR:PREDICTED: synaptotagmin-15-like [Saccoglossus kowalevskii]; KEGG:synaptotagmin-15-like; K19914 synaptotagmin-15 (A); SwissProt:Synaptotagmin-2 OS=Mus musculus GN=Syt2 PE=1 SV=1; IPR_id:-; IPR_Anno:-; // NR:PREDICTED: kinesin-like protein KIF21A isoform X1 [Acyrthosiphon pisum]; KEGG:kinesin-like protein KIF21A; K10395 kinesin family member 4/21/27 (A); SwissProt:Kinesin-like protein KIF21A OS…
Contig7	1121275	TACACACACAC	T	1	8	9	0.89	8	1	9	0.11	-0.78	intronic	evm.TU.Contig7.24	NR:GA23588 [Drosophila pseudoobscura pseudoobscura]; KEGG:Marco, AI323439, Ly112, Scara2; macrophage receptor with collagenous structure; K13884 macrophage receptor with collagenous structure (A); SwissProt:Collagen alpha-5(VI) chain OS=Homo sapiens GN=COL6A5 PE=1 SV=1; IPR_id:NULL; IPR_Anno:NULL
Contig86	143409	GACACAC	G	1	8	9	0.89	16	2	18	0.11	-0.78	intergenic	NONE(dist=NONE),evm.TU.Contig86.2(dist=163516)	NR:estrogen sulfotransferase [Scylla olivacea]; KEGG:-; SwissProt:-; IPR_id:IPR002130; IPR_Anno:Cyclophilin-like peptidyl-prolyl cis-trans isomerase domain
Contig552	21251	CTT	C	2	32	34	0.94	21	4	25	0.16	-0.78	intergenic	evm.TU.Contig552.1(dist=6233),evm.TU.Contig552.2(dist=22076)	NR:-; KEGG:-; SwissProt:-; IPR_id:IPR004052; IPR_Anno:Potassium channel, voltage dependent, Kv1.5; // NR:-; KEGG:-; SwissProt:-; IPR_id:IPR004836; IPR_Anno:Sodium/calcium exchanger protein
Contig1842	77497	G	GTCCACCTTGTTATCCTGCCATTCC	3	21	24	0.88	24	3	27	0.11	-0.77	intronic	evm.TU.Contig1842.4	NR:PREDICTED: TBC1 domain family member 9, partial [Tribolium castaneum]; KEGG:TBC1D9; TBC1 domain family member 9; K19951 TBC1 domain family member 9 (A); SwissProt:TBC1 domain family member 9 OS=Mus musculus GN=Tbc1d9 PE=2 SV=2; IPR_id:IPR000195; IPR_Anno:Rab-GTPase-TBC domain
Contig226	223337	C	CT	2	15	17	0.88	16	2	18	0.11	-0.77	intronic	evm.TU.Contig226.3	NR:hypothetical protein DAPPUDRAFT_320142 [Daphnia pulex]; KEGG:tepB; CD109 antigen; K06530 CD109 antigen (A); SwissProt:CD109 antigen OS=Mus musculus GN=Cd109 PE=2 SV=1; IPR_id:IPR022953; IPR_Anno:Phosphofructokinase
Contig294	470729	G	GA	3	22	25	0.88	40	5	45	0.11	-0.77	intergenic	evm.TU.Contig294.10(dist=76878),evm.TU.Contig294.11(dist=88598)	NR:hypothetical protein YQE_08133, partial [Dendroctonus ponderosae]; KEGG:NCS1, FREQ; neuronal calcium sensor 1; K19932 neuronal calcium sensor 1 (A); SwissProt:Kv channel-interacting protein 1 OS=Mus musculus GN=Kcnip1 PE=1 SV=2; IPR_id:IPR009142; IPR_Anno:Wnt-4 protein; // NR:WD repeat-containing protein 43, partial [Stegodyphus mimosarum]; KEGG:WD repeat-containing protein 43-like; K14546 U3 …
Contig2984	11655	CTT	C	1	10	11	0.91	6	1	7	0.14	-0.77	intergenic	NONE(dist=NONE),NONE(dist=NONE)	--
Contig335	440208	T	TA	5	36	41	0.88	31	4	35	0.11	-0.77	intronic	evm.TU.Contig335.12	NR:cytochrome P450 CYP330A1 [Carcinus maenas]; KEGG:cyp2p8, cyp2j23, si:dkey-183n20.5; cytochrome P450, family 2, subfamily P, polypeptide 8; K07418 cytochrome P450, family 2, subfamily J [EC:1.14.14.1] (A); SwissProt:Cytochrome P450 2J3 OS=Rattus norvegicus GN=Cyp2j3 PE=2 SV=1; IPR_id:IPR001128; IPR_Anno:Cytochrome P450
Contig34	402905	AACAC	A	1	10	11	0.91	6	1	7	0.14	-0.77	intergenic	evm.TU.Contig34.4(dist=129835),evm.TU.Contig34.5(dist=154655)	NR:GST-theta [Macrobrachium rosenbergii]; KEGG:glutathione S-transferase theta-1; K00799 glutathione S-transferase [EC:2.5.1.18] (A); SwissProt:Glutathione S-transferase theta-1 OS=Homo sapiens GN=GSTT1 PE=1 SV=4; IPR_id:IPR004045; IPR_Anno:Glutathione S-transferase, N-terminal; // NR:PREDICTED: homeobox protein B-H1-like [Athalia rosae]; KEGG:homeobox protein B-H1-like; K09360 BarH-like (A); Swi…
Contig46	2145334	G	GGAA	1	8	9	0.89	7	1	8	0.12	-0.77	intergenic	evm.TU.Contig46.44(dist=18951),evm.TU.Contig46.45(dist=68725)	NR:hypothetical protein DAPPUDRAFT_187868 [Daphnia pulex]; KEGG:glycerol-3-phosphate dehydrogenase, mitochondrial; K00111 glycerol-3-phosphate dehydrogenase [EC:1.1.5.3] (A); SwissProt:Glycerol-3-phosphate dehydrogenase, mitochondrial OS=Bos taurus GN=GPD2 PE=2 SV=1; IPR_id:IPR000447; IPR_Anno:FAD-dependent glycerol-3-phosphate dehydrogenase; // NR:PREDICTED: solute carrier family 22 member 2-lik…
Contig59	484568	A	AT	1	11	12	0.92	11	2	13	0.15	-0.77	intronic	evm.TU.Contig59.13	--
Contig686	304120	C	CATCGACTAAATAGTCTAAAGT	2	21	23	0.91	24	4	28	0.14	-0.77	intergenic	evm.TU.Contig686.13(dist=8928),evm.TU.Contig686.15(dist=35502)	NR:ATP synthase subunit s-like protein [Zootermopsis nevadensis]; KEGG:putative thioredoxin; K14816 pre-60S factor REI1 (A); SwissProt:ATP synthase subunit s-like protein OS=Bos taurus GN=ATP5SL PE=2 SV=2; IPR_id:IPR002257; IPR_Anno:Flavin monooxygenase (FMO) 5; // NR:PREDICTED: uncharacterized protein LOC103308185 [Acyrthosiphon pisum]; KEGG:dihydrouridine synthase domain containing protein; K05…
Contig721	184638	GTAT	G	1	12	13	0.92	11	2	13	0.15	-0.77	intergenic	evm.TU.Contig721.3(dist=2857),evm.TU.Contig721.4(dist=10178)	NR:PREDICTED: LIM homeobox transcription factor 1-beta [Tribolium castaneum]; KEGG:LMX-HD, Lmx1b; LIM homeobox transcription factor 1-beta; K09371 LIM homeobox transcription factor 1 (A); SwissProt:LIM homeobox transcription factor 1-alpha OS=Homo sapiens GN=LMX1A PE=1 SV=1; IPR_id:NULL; IPR_Anno:NULL; // NR:-; KEGG:-; SwissProt:-; IPR_id:IPR000987; IPR_Anno:EDG-1 sphingosine 1-phosphate receptor
Contig839	35360	T	TTG	2	19	21	0.9	26	4	30	0.13	-0.77	intergenic	evm.TU.Contig839.1(dist=9005),evm.TU.Contig839.2(dist=8900)	NR:Putative sodium-coupled neutral amino acid transporter 11 [Zootermopsis nevadensis]; KEGG:putative sodium-coupled neutral amino acid transporter 11; K14997 solute carrier family 38 (sodium-coupled neutral amino acid transporter), member 11 (A); SwissProt:Putative sodium-coupled neutral amino acid transporter 11 OS=Mus musculus GN=Slc38a11 PE=2 SV=2; IPR_id:NULL; IPR_Anno:NULL; // NR:PREDICTED:…
Contig900	1570	CGT	C	2	15	17	0.88	17	2	19	0.11	-0.77	upstream	evm.TU.Contig900.1	NR:calcineurin subunit A [Eriocheir sinensis]; KEGG:serine/threonine-protein phosphatase 2B catalytic subunit 2-like; K04348 serine/threonine-protein phosphatase 2B catalytic subunit [EC:3.1.3.16] (A); SwissProt:Serine/threonine-protein phosphatase 2B catalytic subunit 3 OS=Drosophila melanogaster GN=CanA-14F PE=1 SV=4; IPR_id:IPR001190; IPR_Anno:SRCR domain
Contig923	157055	T	TGGCACCATC	3	24	27	0.89	22	3	25	0.12	-0.77	intronic	evm.TU.Contig923.9	NR:PREDICTED: glycogenin-2 isoform X1 [Ficedula albicollis]; KEGG:GYG2; glycogenin 2; K00750 glycogenin glucosyltransferase [EC:2.4.1.186] (A); SwissProt:Glycogenin-1 OS=Oryctolagus cuniculus GN=GYG1 PE=1 SV=3; IPR_id:NULL; IPR_Anno:NULL
Contig163	431426	C	CGATGGTGGT	1	15	16	0.94	25	5	30	0.17	-0.77	intergenic	evm.TU.Contig163.8(dist=36497),evm.TU.Contig163.9(dist=6672)	NR:-; KEGG:-; SwissProt:-; IPR_id:IPR001292; IPR_Anno:Oestrogen receptor; // NR:GG10732 [Drosophila erecta]; KEGG:-; SwissProt:-; IPR_id:IPR000104; IPR_Anno:Antifreeze protein, type I
Contig6	3451536	ATTTG	A	1	15	16	0.94	15	3	18	0.17	-0.77	intronic	evm.TU.Contig6.37	NR:PREDICTED: XK-related protein 4-like [Strongylocentrotus purpuratus]; KEGG:XK; X-linked Kx blood group (McLeod syndrome); K19522 membrane transport protein XK (A); SwissProt:Membrane transport protein XK OS=Homo sapiens GN=XK PE=1 SV=5; IPR_id:IPR026214; IPR_Anno:HAUS augmin-like complex subunit 4
Contig135	190633	TGAC	T	3	22	25	0.88	15	2	17	0.12	-0.76	intergenic	evm.TU.Contig135.5(dist=116004),evm.TU.Contig135.9(dist=80991)	NR:hypothetical protein DAPPUDRAFT_105878 [Daphnia pulex]; KEGG:proton-coupled folate transporter; K14613 MFS transporter, PCFT/HCP family, solute carrier family 46 (folate transporter), member 1/3 (A); SwissProt:Solute carrier family 46 member 3 OS=Gallus gallus GN=SLC46A3 PE=2 SV=1; IPR_id:NULL; IPR_Anno:NULL; // NR:Repeat of unknown function XGLTT [Anaeromyxobacter dehalogenans 2CP-1]; KEGG:RI…
Contig15	2879423	TTCA	T	3	33	36	0.92	32	6	38	0.16	-0.76	intergenic	evm.TU.Contig15.39(dist=13152),evm.TU.Contig15.40(dist=71290)	NR:PREDICTED: sialin-like [Diaphorina citri]; KEGG:vesicular glutamate transporter 2-like; K12301 MFS transporter, ACS family, solute carrier family 17 (sodium-dependent inorganic phosphate cotransporter), member 5 (A); SwissProt:Sialin OS=Homo sapiens GN=SLC17A5 PE=1 SV=2; IPR_id:IPR011701; IPR_Anno:Major facilitator superfamily; // NR:PREDICTED: neural-cadherin isoform X4 [Bombyx mori]; KEGG:GH…
Contig253	340271	AGACAAGAC	A	1	7	8	0.88	7	1	8	0.12	-0.76	intergenic	evm.TU.Contig253.7(dist=21365),evm.TU.Contig253.8(dist=118782)	NR:-; KEGG:-; SwissProt:-; IPR_id:IPR003980; IPR_Anno:Histamine H3 receptor; // NR:centrosomin-like protein [Daphnia pulex]; KEGG:cdk5rap2; CDK5 regulatory subunit associated protein 2; K16549 myomegalin (A); SwissProt:CDK5 regulatory subunit-associated protein 2 OS=Mus musculus GN=Cdk5rap2 PE=1 SV=3; IPR_id:IPR012943; IPR_Anno:Spindle associated
Contig358	265448	G	GAGA	2	31	33	0.94	37	8	45	0.18	-0.76	intergenic	evm.TU.Contig358.10(dist=50903),evm.TU.Contig358.12(dist=30890)	NR:PREDICTED: uncharacterized protein LOC655640 [Tribolium castaneum]; KEGG:uncharacterized LOC100114326; K12386 cystinosin (A); SwissProt:-; IPR_id:IPR005386; IPR_Anno:EDG-8 sphingosine 1-phosphate receptor; // NR:hypothetical protein DAPPUDRAFT_209533 [Daphnia pulex]; KEGG:5-phosphohydroxy-L-lysine phospho-lyase-like; K14286 ethanolamine-phosphate phospho-lyase [EC:4.2.3.2] (A); SwissProt:Ethan…
Contig555	138110	A	ATT	3	32	35	0.91	29	5	34	0.15	-0.76	intronic	evm.TU.Contig555.6_evm.TU.Contig555.7	NR:PREDICTED: myophilin-like [Metaseiulus occidentalis]; KEGG:mitogen-activated protein kinase kinase kinase 15; K04426 mitogen-activated protein kinase kinase kinase 5 [EC:2.7.11.25] (A); SwissProt:Myophilin OS=Echinococcus granulosus PE=2 SV=1; IPR_id:IPR001715; IPR_Anno:Calponin homology domain
Contig56	689154	CTGTGCTAAGAG	C	2	30	32	0.94	27	6	33	0.18	-0.76	intronic	evm.TU.Contig56.9	NR:PREDICTED: serine/threonine-protein phosphatase alpha-2 isoform [Ceratosolen solmsi marchali]; KEGG:serine/threonine-protein phosphatase alpha-2 isoform; K06269 serine/threonine-protein phosphatase PP1 catalytic subunit [EC:3.1.3.16] (A); SwissProt:Serine/threonine-protein phosphatase PP1-beta OS=Caenorhabditis briggsae GN=gsp-2 PE=3 SV=1; IPR_id:IPR006186; IPR_Anno:Serine/threonine-specific p…
Contig572	386252	T	TTTTTTTTAGTC	2	15	17	0.88	30	4	34	0.12	-0.76	intergenic	evm.TU.Contig572.4(dist=20508),NONE(dist=NONE)	NR:PREDICTED: neuronal acetylcholine receptor subunit alpha-7-like isoform X3 [Linepithema humile]; KEGG:neuronal acetylcholine receptor subunit alpha-7; K05312 nicotinic acetylcholine receptor, invertebrate (A); SwissProt:Neuronal acetylcholine receptor subunit alpha-7 OS=Homo sapiens GN=CHRNA7 PE=1 SV=5; IPR_id:IPR006201; IPR_Anno:Neurotransmitter-gated ion-channel
Contig66	768138	CTG	C	1	13	14	0.93	10	2	12	0.17	-0.76	intergenic	evm.TU.Contig66.24(dist=35573),evm.TU.Contig66.26_evm.TU.Contig66.25(dist=206449)	NR:Leucine-rich repeat-containing protein 20 [Zootermopsis nevadensis]; KEGG:-; SwissProt:-; IPR_id:-; IPR_Anno:-; // NR:Enhancer of zeste protein [Gryllus bimaculatus]; KEGG:histone-lysine N-methyltransferase E(z)-like; K11430 histone-lysine N-methyltransferase EZH2 [EC:2.1.1.43] (A); SwissProt:Histone-lysine N-methyltransferase E(z) OS=Drosophila melanogaster GN=E(z) PE=1 SV=2; IPR_id:IPR001214…
Contig68	1982928	G	GT	3	25	28	0.89	27	4	31	0.13	-0.76	intergenic	evm.TU.Contig68.25(dist=53068),NONE(dist=NONE)	NR:PREDICTED: uncharacterized protein LOC105697575 isoform X2 [Orussus abietinus]; KEGG:hypothetical protein; K12230 phosphoinositide 3-kinase adapter protein 1 (A); SwissProt:Phosphoinositide 3-kinase adapter protein 1 OS=Gallus gallus GN=PIK3AP1 PE=1 SV=1; IPR_id:IPR008108; IPR_Anno:Phosphatase IpgD/SopB
Contig743	274031	T	TCTCCTC	2	15	17	0.88	14	2	16	0.12	-0.76	intergenic	evm.TU.Contig743.12(dist=33949),NONE(dist=NONE)	NR:hypothetical protein TcasGA2_TC013803 [Tribolium castaneum]; KEGG:cytoplasmic protein NCK1; K19862 NCK adaptor protein 2 (A); SwissProt:Cytoplasmic protein NCK1 OS=Homo sapiens GN=NCK1 PE=1 SV=1; IPR_id:IPR001452; IPR_Anno:Src homology-3 domain
Contig751	149815	ATG	A	1	9	10	0.9	6	1	7	0.14	-0.76	intergenic	evm.TU.Contig751.4(dist=30663),evm.TU.Contig751.5(dist=22274)	NR:hypothetical protein L798_01446 [Zootermopsis nevadensis]; KEGG:GJ23623 gene product from transcript GJ23623-RB; K18080 tensin (A); SwissProt:-; IPR_id:IPR001463; IPR_Anno:Sodium:alanine symporter; // NR:PREDICTED: PERQ amino acid-rich with GYF domain-containing protein 2 [Fopius arisanus]; KEGG:PERQ amino acid-rich with GYF domain-containing protein 2; K18730 PERQ amino acid-rich with GYF dom…
Contig77	624893	G	GGA	2	14	16	0.88	15	2	17	0.12	-0.76	intronic	evm.TU.Contig77.21	NR:PREDICTED: glycine receptor subunit alpha-2-like [Metaseiulus occidentalis]; KEGG:glycine receptor subunit alpha-2-like; K05195 glycine receptor alpha-3 (A); SwissProt:Glycine receptor subunit alpha-2 OS=Homo sapiens GN=GLRA2 PE=2 SV=1; IPR_id:IPR006201; IPR_Anno:Neurotransmitter-gated ion-channel
Contig83	687530	TCCCC	T	1	13	14	0.93	10	2	12	0.17	-0.76	intergenic	evm.TU.Contig83.6(dist=468721),evm.TU.Contig83.8(dist=104785)	NR:PREDICTED: discoidin domain-containing receptor 2 [Tribolium castaneum]; KEGG:discoidin domain-containing receptor 2-like; K05125 discoidin domain receptor family member 2 [EC:2.7.10.1] (A); SwissProt:Discoidin domain-containing receptor 2 OS=Homo sapiens GN=DDR2 PE=1 SV=2; IPR_id:NULL; IPR_Anno:NULL; // NR:hypothetical protein DAPPUDRAFT_301543 [Daphnia pulex]; KEGG:hypothetical protein; K028…
Contig87	265776	A	AAT	3	38	41	0.93	34	7	41	0.17	-0.76	intergenic	evm.TU.Contig87.7(dist=35915),evm.TU.Contig87.8(dist=13663)	NR:Protein phosphatase Slingshot [Camponotus floridanus]; KEGG:protein phosphatase Slingshot homolog; K05766 protein phosphatase slingshot [EC:3.1.3.16 3.1.3.48] (A); SwissProt:Protein phosphatase Slingshot OS=Drosophila melanogaster GN=ssh PE=1 SV=2; IPR_id:IPR024950; IPR_Anno:Dual specificity phosphatase; // NR:PREDICTED: protein phosphatase Slingshot homolog 2-like [Apis dorsata]; KEGG:protein…
Contig872	190254	C	CAGAGAG	1	7	8	0.88	21	3	24	0.12	-0.76	intergenic	evm.TU.Contig872.1(dist=8028),evm.TU.Contig872.2(dist=4860)	NR:PREDICTED: uncharacterized protein LOC105231266 [Bactrocera dorsalis]; KEGG:-; SwissProt:-; IPR_id:-; IPR_Anno:-; // NR:hypothetical protein DAPPUDRAFT_309106 [Daphnia pulex]; KEGG:hypothetical protein; K12349 neutral ceramidase [EC:3.5.1.23] (A); SwissProt:Neutral ceramidase OS=Arabidopsis thaliana GN=At2g38010 PE=3 SV=1; IPR_id:IPR006823; IPR_Anno:Neutral/alkaline nonlysosomal ceramidase
Contig877	77785	G	GA	1	7	8	0.88	7	1	8	0.12	-0.76	intergenic	NONE(dist=NONE),evm.TU.Contig877.1(dist=27938)	NR:-; KEGG:-; SwissProt:-; IPR_id:IPR004080; IPR_Anno:Foot-and-mouth disease virus VP1 coat
Contig899	563891	TGTGTGTGC	T	3	26	29	0.9	24	4	28	0.14	-0.76	intergenic	evm.TU.Contig899.33(dist=5268),evm.TU.Contig899.34(dist=7151)	NR:hypothetical protein DAPPUDRAFT_320142 [Daphnia pulex]; KEGG:hypothetical protein; K06530 CD109 antigen (A); SwissProt:CD109 antigen OS=Homo sapiens GN=CD109 PE=1 SV=2; IPR_id:IPR001599; IPR_Anno:Alpha-2-macroglobulin
Contig1004	191964	CTCTA	C	3	28	31	0.9	23	4	27	0.15	-0.75	intergenic	evm.TU.Contig1004.12(dist=1621),evm.TU.Contig1004.13(dist=1962)	NR:E3 ubiquitin-protein ligase SHPRH [Zootermopsis nevadensis]; KEGG:E3 ubiquitin-protein ligase SHPRH-like; K15710 E3 ubiquitin-protein ligase SHPRH [EC:3.6.4.- 2.3.2.27] (A); SwissProt:E3 ubiquitin-protein ligase SHPRH OS=Mus musculus GN=Shprh PE=1 SV=1; IPR_id:IPR020478; IPR_Anno:AT hook-like; // NR:-; KEGG:-; SwissProt:-; IPR_id:IPR002411; IPR_Anno:Cereal allergen/alpha-amylase inhibitor, ric…
Contig1103	2851	A	ATAGTAGTAG	1	7	8	0.88	13	2	15	0.13	-0.75	intergenic	NONE(dist=NONE),NONE(dist=NONE)	--
Contig1245	27447	AGTGACCTCAGATGACCTTCACT	A	2	16	18	0.89	30	5	35	0.14	-0.75	intronic	evm.TU.Contig1245.2	NR:PREDICTED: heterogeneous nuclear ribonucleoprotein L [Nasonia vitripennis]; KEGG:heterogeneous nuclear ribonucleoprotein L; K13159 heterogeneous nuclear ribonucleoprotein L (A); SwissProt:Heterogeneous nuclear ribonucleoprotein L OS=Homo sapiens GN=HNRNPL PE=1 SV=2; IPR_id:NULL; IPR_Anno:NULL
Contig144	113978	TACACACAC	T	1	12	13	0.92	15	3	18	0.17	-0.75	upstream	evm.TU.Contig144.3	NR:Sel1 homolog [Argas monolakensis]; KEGG:SEL-1, putative (EC:3.5.2.6); K14026 SEL1 protein (A); SwissProt:Protein sel-1 homolog 1 OS=Mesocricetus auratus GN=Sel1l PE=2 SV=1; IPR_id:IPR006597; IPR_Anno:Sel1-like
Contig1510	59221	A	AATG	1	7	8	0.88	13	2	15	0.13	-0.75	intergenic	evm.TU.Contig1510.1(dist=47013),evm.TU.Contig1510.2(dist=10921)	NR:PREDICTED: COUP transcription factor 1-like, partial [Caprimulgus carolinensis]; KEGG:nr2f1; nuclear receptor subfamily 2, group F, member 1; K08547 COUP transcription factor 1 (A); SwissProt:Nuclear receptor subfamily 2 group F member 1-A OS=Danio rerio GN=nr2f1a PE=2 SV=1; IPR_id:IPR001628; IPR_Anno:Zinc finger, nuclear hormone receptor-type; // NR:PREDICTED: sugar phosphate exchanger 2-like…
Contig163	335075	AT	A	3	26	29	0.9	29	5	34	0.15	-0.75	intronic	evm.TU.Contig163.5	NR:conserved hypothetical protein [Pediculus humanus corporis]; KEGG:-; SwissProt:Uncharacterized protein C17orf104 homolog OS=Mus musculus GN=Gm1564 PE=2 SV=1; IPR_id:IPR027963; IPR_Anno:Protein of unknown function DUF4582
Contig275	194058	A	AC	1	11	12	0.92	15	3	18	0.17	-0.75	intergenic	evm.TU.Contig275.6(dist=36228),evm.TU.Contig275.7(dist=22241)	NR:-; KEGG:-; SwissProt:-; IPR_id:IPR001834; IPR_Anno:NADH:cytochrome b5 reductase (CBR)
Contig2902	95772	CT	C	1	16	17	0.94	25	6	31	0.19	-0.75	intergenic	evm.TU.Contig2902.3(dist=16678),NONE(dist=NONE)	NR:Tuberin [Zootermopsis nevadensis]; KEGG:tuberin; K07207 tuberous sclerosis 2 (A); SwissProt:Tuberin OS=Rattus norvegicus GN=Tsc2 PE=1 SV=1; IPR_id:IPR000331; IPR_Anno:Rap GTPase activating proteins domain
Contig319	113086	AG	A	1	8	9	0.89	6	1	7	0.14	-0.75	intergenic	NONE(dist=NONE),NONE(dist=NONE)	--
Contig342	465781	CTTA	C	1	11	12	0.92	10	2	12	0.17	-0.75	intergenic	evm.TU.Contig342.20(dist=17806),evm.TU.Contig342.21(dist=23409)	NR:PREDICTED: ubiquitin-conjugating enzyme E2 J1-like [Linepithema humile]; KEGG:ubiquitin protein ligase, putative (EC:6.3.2.19); K10578 ubiquitin-conjugating enzyme E2 J1 [EC:2.3.2.23] (A); SwissProt:Ubiquitin-conjugating enzyme E2 J1 OS=Homo sapiens GN=UBE2J1 PE=1 SV=2; IPR_id:IPR000608; IPR_Anno:Ubiquitin-conjugating enzyme, E2
Contig375	606709	T	TC	1	12	13	0.92	24	5	29	0.17	-0.75	intergenic	evm.TU.Contig375.25(dist=44557),NONE(dist=NONE)	--
Contig398	214229	CT	C	4	36	40	0.9	33	6	39	0.15	-0.75	intergenic	NONE(dist=NONE),evm.TU.Contig398.1(dist=26825)	NR:hypothetical protein TcasGA2_TC001522 [Tribolium castaneum]; KEGG:CUGBP Elav-like family member 4; K13207 CUG-BP- and ETR3-like factor (A); SwissProt:CUGBP Elav-like family member 4 OS=Danio rerio GN=celf4 PE=2 SV=1; IPR_id:IPR000504; IPR_Anno:RNA recognition motif domain
Contig410	18699	GTAT	G	1	14	15	0.93	32	7	39	0.18	-0.75	intergenic	NONE(dist=NONE),NONE(dist=NONE)	--
Contig568	191150	GT	G	1	11	12	0.92	15	3	18	0.17	-0.75	intergenic	NONE(dist=NONE),evm.TU.Contig568.1(dist=13128)	NR:-; KEGG:-; SwissProt:-; IPR_id:IPR000447; IPR_Anno:FAD-dependent glycerol-3-phosphate dehydrogenase
Contig578	192027	CTACGAG	C	2	18	20	0.9	29	5	34	0.15	-0.75	intergenic	evm.TU.Contig578.10(dist=22003),NONE(dist=NONE)	NR:Transcriptional repressor scratch 1 [Zootermopsis nevadensis]; KEGG:scrt2, scrt1, znf898b; scratch family zinc finger 2; K09219 scratch (A); SwissProt:Transcriptional repressor scratch 1 OS=Homo sapiens GN=SCRT1 PE=1 SV=1; IPR_id:NULL; IPR_Anno:NULL
Contig608	99950	TATA	T	1	8	9	0.89	6	1	7	0.14	-0.75	intergenic	evm.TU.Contig608.6(dist=2970),evm.TU.Contig608.7(dist=61728)	NR:RecName: Full=Cuticle protein AM1199; Short=CPAM1199 [Cancer pagurus]; KEGG:-; SwissProt:Cuticle protein AM1199 OS=Cancer pagurus PE=1 SV=1; IPR_id:IPR008256; IPR_Anno:Peptidase S1B, glutamyl endopeptidase I; // NR:Syntaxin-8, partial [Stegodyphus mimosarum]; KEGG:syntaxin-8, putative; K08501 syntaxin 8 (A); SwissProt:Probable syntaxin-8B OS=Dictyostelium discoideum GN=syn8B PE=3 SV=1; IPR_id:…
Contig74	1619181	TG	T	1	11	12	0.92	10	2	12	0.17	-0.75	intergenic	evm.TU.Contig74.26(dist=71477),evm.TU.Contig74.28(dist=38363)	NR:TGF beta signaling pathway factor SMAD6 [Pinctada fucata]; KEGG:smad7, putative; K19631 mothers against decapentaplegic homolog 7 (A); SwissProt:Mothers against decapentaplegic homolog 6 OS=Homo sapiens GN=SMAD6 PE=1 SV=2; IPR_id:IPR013790; IPR_Anno:Dwarfin; // NR:PREDICTED: Friend leukemia integration 1 transcription factor-like [Saccoglossus kowalevskii]; KEGG:Friend leukemia integration 1 t…
Contig770	129987	T	TA	3	31	34	0.91	21	4	25	0.16	-0.75	intergenic	evm.TU.Contig770.1(dist=84536),evm.TU.Contig770.3(dist=48719)	NR:hypothetical protein L798_15742, partial [Zootermopsis nevadensis]; KEGG:facilitated trehalose transporter Tret1-like; K14258 facilitated trehalose transporter (A); SwissProt:Facilitated trehalose transporter Tret1-2 homolog OS=Drosophila melanogaster GN=Tret1-2 PE=2 SV=1; IPR_id:NULL; IPR_Anno:NULL; // NR:-; KEGG:-; SwissProt:-; IPR_id:NULL; IPR_Anno:NULL
Contig839	35383	A	AT	2	22	24	0.92	24	5	29	0.17	-0.75	intergenic	evm.TU.Contig839.1(dist=9028),evm.TU.Contig839.2(dist=8877)	NR:Putative sodium-coupled neutral amino acid transporter 11 [Zootermopsis nevadensis]; KEGG:putative sodium-coupled neutral amino acid transporter 11; K14997 solute carrier family 38 (sodium-coupled neutral amino acid transporter), member 11 (A); SwissProt:Putative sodium-coupled neutral amino acid transporter 11 OS=Mus musculus GN=Slc38a11 PE=2 SV=2; IPR_id:NULL; IPR_Anno:NULL; // NR:PREDICTED:…
Contig889	43511	C	CT	1	8	9	0.89	25	4	29	0.14	-0.75	intergenic	NONE(dist=NONE),evm.TU.Contig889.1(dist=20868)	NR:PREDICTED: exosome complex component MTR3-like [Astyanax mexicanus]; KEGG:hypothetical protein; K12587 exosome complex component MTR3 (A); SwissProt:Exosome complex component MTR3 OS=Danio rerio GN=exosc6 PE=2 SV=2; IPR_id:IPR001247; IPR_Anno:Exoribonuclease, phosphorolytic domain 1
Contig0	13413033	C	CT	1	13	14	0.93	26	6	32	0.19	-0.74	intronic	evm.TU.Contig0.334	NR:Blood vessel epicardial substance, partial [Zootermopsis nevadensis]; KEGG:-; SwissProt:Blood vessel epicardial substance OS=Gallus gallus GN=BVES PE=1 SV=1; IPR_id:IPR006916; IPR_Anno:Popeye protein
Contig1089	135296	T	TAA	2	16	18	0.89	17	3	20	0.15	-0.74	intergenic	evm.TU.Contig1089.2(dist=7628),NONE(dist=NONE)	NR:-; KEGG:-; SwissProt:-; IPR_id:IPR003051; IPR_Anno:GPCR, family 2, corticotropin releasing factor receptor
Contig1276	27137	TAA	T	2	28	30	0.93	21	5	26	0.19	-0.74	intergenic	NONE(dist=NONE),NONE(dist=NONE)	--
Contig1415	41974	TG	T	2	15	17	0.88	6	1	7	0.14	-0.74	intronic	evm.TU.Contig1415.3	NR:PREDICTED: SH3 and multiple ankyrin repeat domains protein 3 isoform X4 [Tribolium castaneum]; KEGG:hypothetical protein; K15009 SH3 and multiple ankyrin repeat domains protein (A); SwissProt:SH3 and multiple ankyrin repeat domains protein 1 OS=Rattus norvegicus GN=Shank1 PE=1 SV=1; IPR_id:IPR000104; IPR_Anno:Antifreeze protein, type I
Contig152	1334889	T	TTTC	3	41	44	0.93	29	7	36	0.19	-0.74	intergenic	evm.TU.Contig152.18(dist=2013),evm.TU.Contig152.19(dist=37773)	NR:-; KEGG:-; SwissProt:-; IPR_id:IPR000742; IPR_Anno:Epidermal growth factor-like domain; // NR:PREDICTED: protein crumbs homolog 1-like [Mus musculus]; KEGG:paternally-expressed gene 3 protein-like; K09230 SCAN domain-containing zinc finger protein (A); SwissProt:Putative uncharacterized protein ENSP00000383309 OS=Homo sapiens PE=5 SV=3; IPR_id:NULL; IPR_Anno:NULL
Contig1595	1066	T	TTGATGATGATGATGA	1	10	11	0.91	10	2	12	0.17	-0.74	intergenic	NONE(dist=NONE),evm.TU.Contig1595.1(dist=5601)	NR:PREDICTED: atrial natriuretic peptide-converting enzyme-like [Metaseiulus occidentalis]; KEGG:uncharacterized LOC105191595; K09614 corin [EC:3.4.21.-] (A); SwissProt:Atrial natriuretic peptide-converting enzyme OS=Homo sapiens GN=CORIN PE=1 SV=2; IPR_id:IPR002172; IPR_Anno:Low-density lipoprotein (LDL) receptor class A repeat
Contig1624	115215	C	CTATTAT	1	8	9	0.89	22	4	26	0.15	-0.74	intergenic	evm.TU.Contig1624.4(dist=22460),NONE(dist=NONE)	NR:PREDICTED: uncharacterized protein LOC587358 isoform X2 [Strongylocentrotus purpuratus]; KEGG:-; SwissProt:-; IPR_id:IPR006019; IPR_Anno:Phosphotyrosine interaction domain, Shc-like
Contig1628	41294	A	AT	1	11	12	0.92	18	4	22	0.18	-0.74	intergenic	NONE(dist=NONE),evm.TU.Contig1628.1(dist=1717)	NR:DGCR14-like protein [Zootermopsis nevadensis]; KEGG:protein DGCR14-like; K13118 protein DGCR14 (A); SwissProt:Protein DGCR14 OS=Homo sapiens GN=DGCR14 PE=1 SV=1; IPR_id:NULL; IPR_Anno:NULL
Contig1665	69944	ACGACATAGGCACACAG	A	1	7	8	0.88	6	1	7	0.14	-0.74	intergenic	NONE(dist=NONE),evm.TU.Contig1665.1(dist=59272)	NR:hypothetical protein L798_09821 [Zootermopsis nevadensis]; KEGG:spidroin-2-like; K06236 collagen, type I, alpha (A); SwissProt:-; IPR_id:IPR002557; IPR_Anno:Chitin binding domain
Contig2244	4771	T	TCTC	1	10	11	0.91	10	2	12	0.17	-0.74	intergenic	NONE(dist=NONE),evm.TU.Contig2244.1(dist=12498)	NR:leucine-rich transmembrane protein, putative [Ixodes scapularis]; KEGG:leucine-rich repeat and fibronectin type-III domain-containing protein 4-like; K16357 leucine-rich repeat and fibronectin type-III domain-containing protein 4 (A); SwissProt:Leucine-rich repeat neuronal protein 1 OS=Bos taurus GN=LRRN1 PE=3 SV=1; IPR_id:IPR003961; IPR_Anno:Fibronectin, type III
Contig251	225408	G	GAAAAGTGT	4	31	35	0.89	45	8	53	0.15	-0.74	intergenic	NONE(dist=NONE),evm.TU.Contig251.1(dist=25711)	NR:PREDICTED: NADH dehydrogenase [ubiquinone] 1 alpha subcomplex subunit 11 [Bactrocera cucurbitae]; KEGG:AAEL013876-PA; K03956 NADH dehydrogenase (ubiquinone) 1 alpha subcomplex subunit 11 (A); SwissProt:NADH dehydrogenase [ubiquinone] 1 alpha subcomplex subunit 11 OS=Mus musculus GN=Ndufa11 PE=2 SV=2; IPR_id:NULL; IPR_Anno:NULL
Contig281	813693	C	CAGT	1	8	9	0.89	11	2	13	0.15	-0.74	intergenic	evm.TU.Contig281.18(dist=24527),evm.TU.Contig281.19(dist=31127)	--
Contig2883	18178	CA	C	1	14	15	0.93	13	3	16	0.19	-0.74	intergenic	evm.TU.Contig2883.1(dist=13563),NONE(dist=NONE)	NR:PREDICTED: thrombospondin type-1 domain-containing protein 7B [Aquila chrysaetos canadensis]; KEGG:-; SwissProt:Thrombospondin type-1 domain-containing protein 7A OS=Mus musculus GN=Thsd7a PE=2 SV=2; IPR_id:NULL; IPR_Anno:NULL
Contig29	595561	TG	T	1	14	15	0.93	22	5	27	0.19	-0.74	intergenic	evm.TU.Contig29.11(dist=106228),evm.TU.Contig29.12(dist=207174)	NR:-; KEGG:-; SwissProt:-; IPR_id:NULL; IPR_Anno:NULL; // NR:-; KEGG:-; SwissProt:-; IPR_id:IPR001002; IPR_Anno:Chitin-binding, type 1
Contig29	818848	TAA	T	3	24	27	0.89	28	5	33	0.15	-0.74	intronic	evm.TU.Contig29.13	NR:hypothetical protein EGK_00735, partial [Macaca mulatta]; KEGG:-; SwissProt:Metalloprotease TIKI2 OS=Homo sapiens GN=TRABD2B PE=1 SV=2; IPR_id:NULL; IPR_Anno:NULL
Contig32	2434674	T	TC	1	9	10	0.9	26	5	31	0.16	-0.74	intergenic	evm.TU.Contig32.43(dist=8285),NONE(dist=NONE)	NR:hypothetical protein LOTGIDRAFT_227195 [Lottia gigantea]; KEGG:hypothetical protein; K08857 NIMA (never in mitosis gene a)-related kinase [EC:2.7.11.1] (A); SwissProt:Serine/threonine-protein kinase Nek1 OS=Homo sapiens GN=NEK1 PE=1 SV=2; IPR_id:IPR000719; IPR_Anno:Protein kinase domain
Contig341	285145	G	GA	2	15	17	0.88	6	1	7	0.14	-0.74	intronic	evm.TU.Contig341.4	NR:PREDICTED: asparagine synthetase domain-containing protein 1 [Poecilia reticulata]; KEGG:-; SwissProt:Asparagine synthetase domain-containing protein 1 OS=Bos taurus GN=ASNSD1 PE=2 SV=1; IPR_id:IPR001962; IPR_Anno:Asparagine synthase
Contig402	229485	ATC	A	2	27	29	0.93	25	6	31	0.19	-0.74	intergenic	evm.TU.Contig402.7(dist=1358),evm.TU.Contig402.8(dist=56628)	NR:Gamma-glutamyltranspeptidase 1 [Zootermopsis nevadensis]; KEGG:gamma-glutamyltranspeptidase 1-like; K18592 gamma-glutamyltranspeptidase / glutathione hydrolase / leukotriene-C4 hydrolase [EC:2.3.2.2 3.4.19.13 3.4.19.14] (A); SwissProt:Gamma-glutamyltranspeptidase 1 OS=Homo sapiens GN=GGT1 PE=1 SV=2; IPR_id:IPR001991; IPR_Anno:Sodium:dicarboxylate symporter; // NR:PREDICTED: mRNA turnover prote…
Contig455	198239	CCCCCCCA	C	1	12	13	0.92	9	2	11	0.18	-0.74	intronic	evm.TU.Contig455.1	NR:PREDICTED: synaptotagmin-11 [Tribolium castaneum]; KEGG:GLEAN_11462, Syt4, SytIV; synaptotagmin IV; K19904 synaptotagmin-4 (A); SwissProt:Synaptotagmin-4 OS=Homo sapiens GN=SYT4 PE=1 SV=1; IPR_id:IPR020477; IPR_Anno:C2 domain
Contig487	516308	AT	A	1	11	12	0.92	14	3	17	0.18	-0.74	intergenic	evm.TU.Contig487.16(dist=18675),evm.TU.Contig487.17(dist=33159)	NR:-; KEGG:-; SwissProt:-; IPR_id:IPR006197; IPR_Anno:Peptidase S24, LexA-like; // NR:hypothetical protein Phum_PHUM011410 [Pediculus humanus corporis]; KEGG:-; SwissProt:-; IPR_id:IPR020478; IPR_Anno:AT hook-like
Contig506	98264	A	AT	3	21	24	0.88	18	3	21	0.14	-0.74	intronic	evm.TU.Contig506.6	NR:-; KEGG:-; SwissProt:-; IPR_id:IPR023259; IPR_Anno:Dexamethasone-induced protein
Contig580	882506	T	TA	1	11	12	0.92	14	3	17	0.18	-0.74	intergenic	evm.TU.Contig580.9_evm.TU.Contig580.8(dist=368751),NONE(dist=NONE)	NR:PREDICTED: ras and EF-hand domain-containing protein homolog [Crassostrea gigas]; KEGG:ras and EF-hand domain-containing protein homolog; K17199 Ras and EF-hand domain-containing protein (A); SwissProt:Ras-related protein Rab-44 OS=Homo sapiens GN=RAB44 PE=3 SV=3; IPR_id:IPR026245; IPR_Anno:Protein FRG2
Contig603	99467	C	CATT	1	7	8	0.88	6	1	7	0.14	-0.74	intergenic	evm.TU.Contig603.1(dist=3555),NONE(dist=NONE)	NR:PREDICTED: dachshund homolog 1-like [Plutella xylostella]; KEGG:dachshund homolog; K19375 HSPB1-associated protein 1 (A); SwissProt:Dachshund homolog 1 OS=Homo sapiens GN=DACH1 PE=1 SV=3; IPR_id:IPR003380; IPR_Anno:Transforming protein Ski
Contig649	95413	CTT	C	2	26	28	0.93	22	5	27	0.19	-0.74	intergenic	evm.TU.Contig649.3(dist=68123),NONE(dist=NONE)	NR:PREDICTED: uncharacterized protein C1orf50 homolog [Larimichthys crocea]; KEGG:-; SwissProt:Uncharacterized protein C1orf50 homolog OS=Danio rerio GN=zgc:112255 PE=2 SV=1; IPR_id:NULL; IPR_Anno:NULL
Contig767	92341	TAA	T	2	21	23	0.91	15	3	18	0.17	-0.74	upstream	evm.TU.Contig767.1	NR:-; KEGG:-; SwissProt:-; IPR_id:NULL; IPR_Anno:NULL
Contig77	611516	GTGTGTTCATGC	G	4	45	49	0.92	32	7	39	0.18	-0.74	intronic	evm.TU.Contig77.21	NR:PREDICTED: glycine receptor subunit alpha-2-like [Metaseiulus occidentalis]; KEGG:glycine receptor subunit alpha-2-like; K05195 glycine receptor alpha-3 (A); SwissProt:Glycine receptor subunit alpha-2 OS=Homo sapiens GN=GLRA2 PE=2 SV=1; IPR_id:IPR006201; IPR_Anno:Neurotransmitter-gated ion-channel
Contig84	158363	GAC	G	4	28	32	0.88	32	5	37	0.14	-0.74	intronic	evm.TU.Contig84.2	NR:PREDICTED: uncharacterized protein LOC105688593 [Athalia rosae]; KEGG:-; SwissProt:-; IPR_id:NULL; IPR_Anno:NULL
Contig125	209125	AGTGTGTGTGTGTGTGT	A	2	16	18	0.89	16	3	19	0.16	-0.73	intergenic	evm.TU.Contig125.13(dist=16446),evm.TU.Contig125.14(dist=18274)	NR:-; KEGG:-; SwissProt:-; IPR_id:IPR001951; IPR_Anno:Histone H4; // NR:Beta-1,3-galactosyltransferase 2 [Crassostrea gigas]; KEGG:hypothetical protein; K07819 beta-1,3-galactosyltransferase 1 [EC:2.4.1.-] (A); SwissProt:Beta-1,3-galactosyltransferase 5 OS=Homo sapiens GN=B3GALT5 PE=2 SV=1; IPR_id:IPR002659; IPR_Anno:Glycosyl transferase, family 31
Contig1297	122084	TCACACACACACACACACA	T	2	15	17	0.88	17	3	20	0.15	-0.73	intronic	evm.TU.Contig1297.3	NR:PREDICTED: SET and MYND domain-containing protein 4 [Tribolium castaneum]; KEGG:GD10796 gene product from transcript GD10796-RA; K11426 SET and MYND domain-containing protein (A); SwissProt:SET and MYND domain-containing protein 4 OS=Mus musculus GN=Smyd4 PE=2 SV=2; IPR_id:NULL; IPR_Anno:NULL
Contig1687	107117	AAAAAAAAAG	A	2	15	17	0.88	23	4	27	0.15	-0.73	intergenic	evm.TU.Contig1687.7(dist=22080),NONE(dist=NONE)	NR:predicted protein [Nematostella vectensis]; KEGG:hypothetical protein; K12868 pre-mRNA-splicing factor SYF2 (A); SwissProt:Pre-mRNA-splicing factor Syf2 OS=Drosophila melanogaster GN=Syf2 PE=2 SV=1; IPR_id:IPR013260; IPR_Anno:mRNA splicing factor SYF2
Contig222	985608	T	TTACGAG	3	36	39	0.92	26	6	32	0.19	-0.73	intergenic	evm.TU.Contig222.10(dist=14224),evm.TU.Contig222.11(dist=86819)	NR:duplex-specific nuclease [Portunus pelagicus]; KEGG:uncharacterized LOC103314806; K01173 endonuclease G, mitochondrial (A); SwissProt:-; IPR_id:IPR003295; IPR_Anno:Interleukin-1 alpha; // NR:-; KEGG:-; SwissProt:-; IPR_id:IPR002144; IPR_Anno:GPCR, family 2, secretin receptor
Contig25	2579151	C	CAGA	1	10	11	0.91	14	3	17	0.18	-0.73	intronic	evm.TU.Contig25.48	NR:Myosin-XVIIIa, partial [Zootermopsis nevadensis]; KEGG:Myo18; unconventional myosin-XVIIIa; K10362 myosin XVIII (A); SwissProt:Unconventional myosin-XVIIIa OS=Homo sapiens GN=MYO18A PE=1 SV=3; IPR_id:IPR001609; IPR_Anno:Myosin head, motor domain
Contig276	208934	A	ATGT	3	26	29	0.9	24	5	29	0.17	-0.73	intergenic	evm.TU.Contig276.6(dist=83720),evm.TU.Contig276.7(dist=2069)	NR:PREDICTED: gastrula zinc finger protein XlCGF8.2DB-like [Danio rerio]; KEGG:ZNF202; zinc finger protein 202; K09229 KRAB and SCAN domains-containing zinc finger protein (A); SwissProt:Zinc finger protein 202 OS=Homo sapiens GN=ZNF202 PE=1 SV=4; IPR_id:IPR007087; IPR_Anno:Zinc finger, C2H2; // NR:-; KEGG:-; SwissProt:-; IPR_id:IPR002961; IPR_Anno:Tumour necrosis factor c/lymphotoxin-beta
Contig2922	29621	A	AGTG	2	19	21	0.9	29	6	35	0.17	-0.73	intronic	evm.TU.Contig2922.4	NR:carbonic anhydrase G [Halocaridina rubra]; KEGG:carbonic anhydrase 3; K01672 carbonic anhydrase [EC:4.2.1.1] (A); SwissProt:Carbonic anhydrase 2 OS=Bos taurus GN=CA2 PE=1 SV=3; IPR_id:IPR023561; IPR_Anno:Carbonic anhydrase, alpha-class
Contig2922	89352	A	AGTTAGGTCAGGTTAG	2	23	25	0.92	26	6	32	0.19	-0.73	intronic	evm.TU.Contig2922.8	NR:-; KEGG:-; SwissProt:-; IPR_id:IPR020478; IPR_Anno:AT hook-like
Contig335	458853	A	AGAG	3	23	26	0.88	35	6	41	0.15	-0.73	intronic	evm.TU.Contig335.12	NR:cytochrome P450 CYP330A1 [Carcinus maenas]; KEGG:cyp2p8, cyp2j23, si:dkey-183n20.5; cytochrome P450, family 2, subfamily P, polypeptide 8; K07418 cytochrome P450, family 2, subfamily J [EC:1.14.14.1] (A); SwissProt:Cytochrome P450 2J3 OS=Rattus norvegicus GN=Cyp2j3 PE=2 SV=1; IPR_id:IPR001128; IPR_Anno:Cytochrome P450
Contig47	1135762	T	TG	3	26	29	0.9	19	4	23	0.17	-0.73	intergenic	evm.TU.Contig47.20(dist=22703),evm.TU.Contig47.21(dist=11177)	NR:Ribosomal protein S6 kinase 2 alpha [Crassostrea gigas]; KEGG:ribosomal protein S6 kinase alpha-1-like; K04373 p90 ribosomal S6 kinase [EC:2.7.11.1] (A); SwissProt:Ribosomal protein S6 kinase 2 alpha OS=Gallus gallus GN=RPS6KA PE=2 SV=1; IPR_id:NULL; IPR_Anno:NULL; // NR:PREDICTED: ribosomal protein S6 kinase alpha-2 isoform 1 [Equus caballus]; KEGG:rps6ka3b, zgc:158386; ribosomal protein S6 k…
Contig48	969861	C	CT	3	21	24	0.88	34	6	40	0.15	-0.73	intergenic	evm.TU.Contig48.33(dist=11602),evm.TU.Contig48.34(dist=4347)	NR:innexin inx2 [Homarus gammarus]; KEGG:-; SwissProt:Innexin inx2 OS=Schistocerca americana GN=inx2 PE=1 SV=1; IPR_id:IPR000990; IPR_Anno:Innexin; // NR:PREDICTED: myosin-I heavy chain-like isoform X1 [Megachile rotundata]; KEGG:unconventional myosin-VIIa-like; K10359 myosin VII (A); SwissProt:Myosin-I heavy chain OS=Dictyostelium discoideum GN=myoI PE=1 SV=1; IPR_id:NULL; IPR_Anno:NULL
Contig643	103542	T	TA	3	24	27	0.89	31	6	37	0.16	-0.73	intergenic	evm.TU.Contig643.4(dist=9913),evm.TU.Contig643.5(dist=14521)	NR:hypothetical protein DAPPUDRAFT_4362, partial [Daphnia pulex]; KEGG:-; SwissProt:-; IPR_id:NULL; IPR_Anno:NULL
Contig671	174253	T	TCTC	3	27	30	0.9	20	4	24	0.17	-0.73	intergenic	evm.TU.Contig671.1(dist=38164),NONE(dist=NONE)	NR:-; KEGG:-; SwissProt:-; IPR_id:IPR003073; IPR_Anno:Orphan nuclear receptor, NURR type
Contig68	1258216	GT	G	2	14	16	0.88	17	3	20	0.15	-0.73	intergenic	evm.TU.Contig68.14(dist=22997),evm.TU.Contig68.16(dist=125612)	NR:sidestep protein, putative [Pediculus humanus corporis]; KEGG:GM14610 gene product from transcript GM14610-RA; K17233 dual oxidase maturation factor 1 (A); SwissProt:Opioid-binding protein/cell adhesion molecule OS=Bos taurus GN=OPCML PE=1 SV=1; IPR_id:IPR009138; IPR_Anno:Neural cell adhesion; // NR:PREDICTED: ankyrin repeat domain-containing protein 50-like [Strongylocentrotus purpuratus]; KE…
Contig897	284305	CAT	C	3	21	24	0.88	22	4	26	0.15	-0.73	intronic	evm.TU.Contig897.16	NR:ATP-sensitive inward rectifier potassium channel 12 [Zootermopsis nevadensis]; KEGG:ATP-sensitive inward rectifier potassium channel 8-like; K05330 potassium inwardly-rectifying channel subfamily J, other (A); SwissProt:Inward rectifier potassium channel 2 OS=Canis familiaris GN=KCNJ2 PE=2 SV=1; IPR_id:IPR016449; IPR_Anno:Potassium channel, inwardly rectifying, Kir
Contig917	13021	C	CT	3	31	34	0.91	18	4	22	0.18	-0.73	intergenic	NONE(dist=NONE),evm.TU.Contig917.1(dist=22573)	NR:snail-like zinc-finger protein [Callinectes sapidus]; KEGG:protein escargot-like; K09218 snail, invertebrate (A); SwissProt:Zinc finger protein SNAI2 OS=Xenopus laevis GN=snai2 PE=1 SV=1; IPR_id:IPR015880; IPR_Anno:Zinc finger, C2H2-like
Contig987	1747	CA	C	3	26	29	0.9	25	5	30	0.17	-0.73	intergenic	NONE(dist=NONE),evm.TU.Contig987.1(dist=41765)	NR:-; KEGG:-; SwissProt:-; IPR_id:NULL; IPR_Anno:NULL
Contig147	1521224	C	CAT	2	18	20	0.9	14	3	17	0.18	-0.72	intergenic	evm.TU.Contig147.47_evm.TU.Contig147.48(dist=56122),NONE(dist=NONE)	NR:BTB/POZ domain-containing protein 9 [Zootermopsis nevadensis]; KEGG:BTBD9, GB12345; BTB (POZ) domain containing 9; K10481 BTB/POZ domain-containing protein 9 (A); SwissProt:BTB/POZ domain-containing protein 9 OS=Bos taurus GN=BTBD9 PE=2 SV=2; IPR_id:IPR000210; IPR_Anno:BTB/POZ-like
Contig15	1445899	GAA	G	2	16	18	0.89	15	3	18	0.17	-0.72	intronic	evm.TU.Contig15.26	--
Contig172	817207	CT	C	4	34	38	0.89	30	6	36	0.17	-0.72	intergenic	evm.TU.Contig172.20(dist=5115),evm.TU.Contig172.21(dist=136252)	NR:-; KEGG:-; SwissProt:-; IPR_id:IPR003925; IPR_Anno:Claudin-6; // NR:hypothetical protein L798_15790 [Zootermopsis nevadensis]; KEGG:hypothetical protein; K05206 glutamate receptor delta-1 subunit (A); SwissProt:Glutamate receptor ionotropic, delta-1 OS=Mus musculus GN=Grid1 PE=1 SV=2; IPR_id:IPR019594; IPR_Anno:Glutamate receptor, L-glutamate/glycine-binding
Contig183	292834	GA	G	1	9	10	0.9	18	4	22	0.18	-0.72	intergenic	NONE(dist=NONE),evm.TU.Contig183.1(dist=23570)	NR:-; KEGG:-; SwissProt:-; IPR_id:IPR003068; IPR_Anno:Transcription factor COUP
Contig28	1687355	TCACACACA	T	1	9	10	0.9	9	2	11	0.18	-0.72	intergenic	evm.TU.Contig28.12(dist=167550),evm.TU.Contig28.13(dist=2761)	NR:secreted protein, putative [Ixodes scapularis]; KEGG:secreted protein, putative (EC:2.8.2.17); K01022 keratan sulfate 6-sulfotransferase 1 [EC:2.8.2.21] (A); SwissProt:Carbohydrate sulfotransferase 5 OS=Homo sapiens GN=CHST5 PE=2 SV=3; IPR_id:IPR000431; IPR_Anno:5-Hydroxytryptamine 5B receptor
Contig334	216813	AG	A	2	19	21	0.9	23	5	28	0.18	-0.72	intergenic	evm.TU.Contig334.14(dist=22294),NONE(dist=NONE)	NR:-; KEGG:-; SwissProt:-; IPR_id:IPR020478; IPR_Anno:AT hook-like
Contig370	366252	ATT	A	2	17	19	0.89	24	5	29	0.17	-0.72	intergenic	evm.TU.Contig370.5(dist=103256),evm.TU.Contig370.6(dist=114346)	NR:PREDICTED: protein SMG5 [Acromyrmex echinatior]; KEGG:protein SMG5; K11125 protein SMG5 (A); SwissProt:Protein SMG5 OS=Homo sapiens GN=SMG5 PE=1 SV=3; IPR_id:IPR018834; IPR_Anno:DNA/RNA-binding domain, Est1-type; // NR:glycine receptor precursor [Ciona intestinalis]; KEGG:ci-glyr; glycine receptor; K05194 glycine receptor alpha-2 (A); SwissProt:Gamma-aminobutyric acid receptor subunit beta-lik…
Contig56	1621712	AT	A	3	25	28	0.89	20	4	24	0.17	-0.72	intergenic	evm.TU.Contig56.30(dist=82293),evm.TU.Contig56.31(dist=78661)	NR:Peroxidasin, partial [Stegodyphus mimosarum]; KEGG:Thyroid peroxidase precursor, putative (EC:1.11.1.8); K19511 peroxidase [EC:1.11.1.7] (A); SwissProt:Peroxidasin homolog OS=Mus musculus GN=Pxdn PE=2 SV=2; IPR_id:IPR007110; IPR_Anno:Immunoglobulin-like domain; // NR:Peroxidasin, partial [Stegodyphus mimosarum]; KEGG:Pxn, GB15860; peroxidasin; K19511 peroxidase [EC:1.11.1.7] (A); SwissProt:Per…
Contig595	17422	T	TAA	1	8	9	0.89	10	2	12	0.17	-0.72	intergenic	NONE(dist=NONE),NONE(dist=NONE)	--
Contig79	121320	C	CCTT	2	14	16	0.88	16	3	19	0.16	-0.72	intergenic	evm.TU.Contig79.1(dist=99748),evm.TU.Contig79.2(dist=106947)	NR:unnamed protein product [Mus musculus]; KEGG:NT-3 growth factor receptor-like; K05101 neurotrophic tyrosine kinase, receptor type 3 [EC:2.7.10.1] (A); SwissProt:High affinity nerve growth factor receptor OS=Mus musculus GN=Ntrk1 PE=1 SV=2; IPR_id:IPR001245; IPR_Anno:Serine-threonine/tyrosine-protein kinase catalytic domain
Contig893	33531	GAAAA	G	3	24	27	0.89	20	4	24	0.17	-0.72	intergenic	evm.TU.Contig893.2(dist=4242),evm.TU.Contig893.1(dist=35490)	NR:-; KEGG:-; SwissProt:-; IPR_id:IPR013286; IPR_Anno:Annexin, type VII; // NR:-; KEGG:-; SwissProt:-; IPR_id:IPR000104; IPR_Anno:Antifreeze protein, type I
Contig933	174310	ATATT	A	4	38	42	0.9	31	7	38	0.18	-0.72	intronic	evm.TU.Contig933.5	NR:ATP-binding cassette sub-family D member 2 [Zootermopsis nevadensis]; KEGG:ATP-binding cassette sub-family D member 2-like; K05676 ATP-binding cassette, subfamily D (ALD), member 2 (A); SwissProt:ATP-binding cassette sub-family D member 2 OS=Homo sapiens GN=ABCD2 PE=1 SV=1; IPR_id:IPR003439; IPR_Anno:ABC transporter-like
Contig104	846573	TA	T	3	26	29	0.9	25	6	31	0.19	-0.71	intergenic	evm.TU.Contig104.21(dist=40829),evm.TU.Contig104.22(dist=49929)	NR:-; KEGG:-; SwissProt:-; IPR_id:IPR001445; IPR_Anno:Acetylcholinesterase, insect; // NR:hypothetical protein L798_13472 [Zootermopsis nevadensis]; KEGG:AAEL007562-PA; K17233 dual oxidase maturation factor 1 (A); SwissProt:Dual oxidase maturation factor 1 OS=Homo sapiens GN=DUOXA1 PE=1 SV=1; IPR_id:IPR018469; IPR_Anno:Dual oxidase maturation factor
Contig1513	49833	AG	A	2	16	18	0.89	23	5	28	0.18	-0.71	intergenic	NONE(dist=NONE),NONE(dist=NONE)	--
Contig1675	59301	T	TTTCCCCTCTC	2	19	21	0.9	21	5	26	0.19	-0.71	intergenic	NONE(dist=NONE),evm.TU.Contig1675.1(dist=12489)	NR:PREDICTED: protein prune homolog isoform X3 [Homo sapiens]; KEGG:prune; prune exopolyphosphatase (EC:3.6.1.1); K01514 exopolyphosphatase [EC:3.6.1.11] (A); SwissProt:Protein prune homolog OS=Mus musculus GN=Prune PE=2 SV=1; IPR_id:NULL; IPR_Anno:NULL
Contig183	318472	CCT	C	3	21	24	0.88	25	5	30	0.17	-0.71	intronic	evm.TU.Contig183.1	NR:-; KEGG:-; SwissProt:-; IPR_id:IPR003068; IPR_Anno:Transcription factor COUP
Contig257	103844	TACACACAC	T	1	8	9	0.89	18	4	22	0.18	-0.71	intergenic	evm.TU.Contig257.1(dist=23881),evm.TU.Contig257.2_evm.TU.Contig257.3(dist=40894)	NR:splhairy [Panulirus argus]; KEGG:protein hairy; K09090 hairy and enhancer of split, invertebrate (A); SwissProt:Transcription factor HES-4 OS=Homo sapiens GN=HES4 PE=2 SV=1; IPR_id:IPR003650; IPR_Anno:Orange; // NR:Hydroxyacid-oxoacid transhydrogenase, mitochondrial, partial [Stegodyphus mimosarum]; KEGG:ADHFE1; alcohol dehydrogenase, iron containing, 1; K11173 hydroxyacid-oxoacid transhydroge…
Contig2922	29111	CTT	C	3	23	26	0.88	24	5	29	0.17	-0.71	intronic	evm.TU.Contig2922.4	NR:carbonic anhydrase G [Halocaridina rubra]; KEGG:carbonic anhydrase 3; K01672 carbonic anhydrase [EC:4.2.1.1] (A); SwissProt:Carbonic anhydrase 2 OS=Bos taurus GN=CA2 PE=1 SV=3; IPR_id:IPR023561; IPR_Anno:Carbonic anhydrase, alpha-class
Contig3	2322683	GA	G	1	8	9	0.89	9	2	11	0.18	-0.71	intergenic	evm.TU.Contig3.60(dist=355734),evm.TU.Contig3.61(dist=10948)	NR:-; KEGG:-; SwissProt:-; IPR_id:IPR026220; IPR_Anno:HTLV-1 basic zipper factor; // NR:-; KEGG:-; SwissProt:-; IPR_id:IPR005837; IPR_Anno:Flagellar transport protein FliP
Contig306	122912	AAGG	A	3	23	26	0.88	24	5	29	0.17	-0.71	intergenic	evm.TU.Contig306.5(dist=19213),evm.TU.Contig306.6(dist=95939)	NR:PREDICTED: protein FAM188B-like [Saccoglossus kowalevskii]; KEGG:protein FAM188B2; K08742 E3 ubiquitin-protein ligase SIAH2 [EC:2.3.2.27] (A); SwissProt:Protein FAM188B OS=Mus musculus GN=Fam188b PE=2 SV=1; IPR_id:NULL; IPR_Anno:NULL; // NR:-; KEGG:-; SwissProt:-; IPR_id:IPR000104; IPR_Anno:Antifreeze protein, type I
Contig357	286729	GTGGT	G	3	27	30	0.9	29	7	36	0.19	-0.71	intergenic	evm.TU.Contig357.3(dist=80166),NONE(dist=NONE)	NR:Zgc:113162 [Danio rerio]; KEGG:dual specificity testis-specific protein kinase 2-like; K08842 testis-specific kinase 2 [EC:2.7.12.1] (A); SwissProt:Serine/threonine-protein kinase HT1 OS=Arabidopsis thaliana GN=HT1 PE=1 SV=1; IPR_id:IPR020635; IPR_Anno:Tyrosine-protein kinase, catalytic domain
Contig39	1797772	TTC	T	2	19	21	0.9	35	8	43	0.19	-0.71	upstream	evm.TU.Contig39.53	--
Contig397	25234	AG	A	1	8	9	0.89	9	2	11	0.18	-0.71	intergenic	evm.TU.Contig397.2(dist=1156),evm.TU.Contig397.3(dist=1114)	NR:Activating molecule in BECN1-regulated autophagy protein 1 [Zootermopsis nevadensis]; KEGG:probable serine/threonine-protein kinase DDB_G0282963; K17985 activating molecule in BECN1-regulated autophagy protein 1 (A); SwissProt:Activating molecule in BECN1-regulated autophagy protein 1 OS=Mus musculus GN=Ambra1 PE=1 SV=1; IPR_id:IPR001680; IPR_Anno:WD40 repeat; // NR:glycolipid transfer protein…
Contig397	230434	AAT	A	3	22	25	0.88	10	2	12	0.17	-0.71	intergenic	evm.TU.Contig397.15(dist=11616),evm.TU.Contig397.16(dist=1034)	NR:signal transducer and activator of transcription [Scylla paramamosain]; KEGG:STAT92E-like, GB18923; signal-transducer and activator of transcription protein at 92E ortholog; K11224 signal transducer and activator of transcription 5B (A); SwissProt:Signal transducer and activator of transcription 5A OS=Homo sapiens GN=STAT5A PE=1 SV=1; IPR_id:IPR013799; IPR_Anno:STAT transcription factor, prote…
Contig6	2979682	CAA	C	2	19	21	0.9	17	4	21	0.19	-0.71	intergenic	evm.TU.Contig6.28(dist=203168),evm.TU.Contig6.30(dist=110730)	NR:hypothetical protein DAPPUDRAFT_208250 [Daphnia pulex]; KEGG:filamin-A; K04437 filamin (A); SwissProt:Filamin-A OS=Drosophila melanogaster GN=cher PE=1 SV=2; IPR_id:IPR006129; IPR_Anno:Adhesin B; // NR:BTG1-like protein [Coptotermes formosanus]; KEGG:protein BTG2-like; K14443 protein Tob/BTG (A); SwissProt:Protein BTG1 OS=Rattus norvegicus GN=Btg1 PE=2 SV=1; IPR_id:NULL; IPR_Anno:NULL
Contig6	3451532	ATTTATTTG	A	2	14	16	0.88	15	3	18	0.17	-0.71	intronic	evm.TU.Contig6.37	NR:PREDICTED: XK-related protein 4-like [Strongylocentrotus purpuratus]; KEGG:XK; X-linked Kx blood group (McLeod syndrome); K19522 membrane transport protein XK (A); SwissProt:Membrane transport protein XK OS=Homo sapiens GN=XK PE=1 SV=5; IPR_id:IPR026214; IPR_Anno:HAUS augmin-like complex subunit 4
Contig6	6333688	TTGTG	T	2	16	18	0.89	9	2	11	0.18	-0.71	intergenic	evm.TU.Contig6.87(dist=101070),evm.TU.Contig6.90(dist=7166)	NR:hypothetical protein DAPPUDRAFT_305015 [Daphnia pulex]; KEGG:probable cytochrome P450 49a1; K17960 cytochrome P450, family 49, subfamily A (A); SwissProt:Probable cytochrome P450 49a1 OS=Drosophila melanogaster GN=Cyp49a1 PE=2 SV=3; IPR_id:IPR003021; IPR_Anno:Rad1/Rec1/Rad17; // NR:GA29318 [Drosophila pseudoobscura pseudoobscura]; KEGG:Prss12; protease, serine, 12 (neurotrypsin, motopsin); K09…
Contig720	57167	TTC	T	1	8	9	0.89	14	3	17	0.18	-0.71	intergenic	NONE(dist=NONE),NONE(dist=NONE)	--
Contig831	205415	AT	A	4	29	33	0.88	29	6	35	0.17	-0.71	intronic	evm.TU.Contig831.3	NR:PREDICTED: helix-loop-helix protein 1-like [Pundamilia nyererei]; KEGG:helix-loop-helix protein 1-like; K09075 nescient helix-loop-helix protein (A); SwissProt:Helix-loop-helix protein 1 OS=Mus musculus GN=Nhlh1 PE=2 SV=1; IPR_id:IPR011598; IPR_Anno:Myc-type, basic helix-loop-helix (bHLH) domain
Contig93	754913	C	CT	2	18	20	0.9	22	5	27	0.19	-0.71	intergenic	evm.TU.Contig93.7(dist=69632),evm.TU.Contig93.8(dist=58449)	NR:hedgehog protein [Daphnia magna]; KEGG:ihh; indian hedgehog; K11989 indian hedgehog (A); SwissProt:Sonic hedgehog protein OS=Mus musculus GN=Shh PE=1 SV=2; IPR_id:NULL; IPR_Anno:NULL
Contig999	53953	T	TCATGTTTTG	4	28	32	0.88	24	5	29	0.17	-0.71	intergenic	NONE(dist=NONE),evm.TU.Contig999.1(dist=61296)	NR:PREDICTED: lateral signaling target protein 2 homolog [Ceratitis capitata]; KEGG:Krueppel-like factor 5; K09206 krueppel-like factor 5 (A); SwissProt:Krueppel-like factor 5 OS=Mus musculus GN=Klf5 PE=2 SV=2; IPR_id:NULL; IPR_Anno:NULL
Contig1104	318997	CTTTTTTTT	C	2	14	16	0.88	14	3	17	0.18	-0.7	intronic	evm.TU.Contig1104.18	NR:M-type lectin [Macrobrachium nipponense]; KEGG:endoplasmic reticulum mannosyl-oligosaccharide 1,2-alpha-mannosidase; K01230 mannosyl-oligosaccharide alpha-1,2-mannosidase [EC:3.2.1.113] (A); SwissProt:Endoplasmic reticulum mannosyl-oligosaccharide 1,2-alpha-mannosidase OS=Mus musculus GN=Man1b1 PE=2 SV=1; IPR_id:IPR001382; IPR_Anno:Glycoside hydrolase, family 47
Contig1501	87638	T	TAGAGAG	1	8	9	0.89	13	3	16	0.19	-0.7	intergenic	evm.TU.Contig1501.1(dist=10908),evm.TU.Contig1501.2(dist=1104)	NR:oxysterol-binding protein 1A, putative [Pediculus humanus corporis]; KEGG:NCAS0C03680; hypothetical protein; K06867 uncharacterized protein (A); SwissProt:Oxysterol-binding protein-related protein 1 OS=Homo sapiens GN=OSBPL1A PE=1 SV=2; IPR_id:IPR017859; IPR_Anno:Treacle-like, Treacher Collins Syndrome; // NR:B-type preproallatostatin I, partial [Pandalopsis japonica]; KEGG:-; SwissProt:Protho…
Contig152	462133	G	GCA	1	7	8	0.88	9	2	11	0.18	-0.7	intergenic	evm.TU.Contig152.9(dist=118356),evm.TU.Contig152.14_evm.TU.Contig152.15(dist=446848)	NR:peritrophin-44-like protein [Eriocheir sinensis]; KEGG:-; SwissProt:-; IPR_id:IPR002557; IPR_Anno:Chitin binding domain; // NR:PREDICTED: exonuclease 3'-5' domain-containing protein 1 [Heterocephalus glaber]; KEGG:Exd1; exonuclease 3'-5' domain containing 1; K18740 exonuclease 3'-5' domain-containing protein 1 (A); SwissProt:Exonuclease 3'-5' domain-containing protein 1 OS=Mus musculus GN=Exd1…
Contig19	1932274	T	TA	5	42	47	0.89	34	8	42	0.19	-0.7	intergenic	evm.TU.Contig19.36(dist=38097),evm.TU.Contig19.39(dist=802236)	NR:protease inhibitor Epi11 [Phytophthora infestans T30-4]; KEGG:protease inhibitor Epi11; K06254 agrin (A); SwissProt:Serine protease inhibitor dipetalogastin (Fragment) OS=Dipetalogaster maximus PE=1 SV=2; IPR_id:IPR008119; IPR_Anno:Dense granule Gra6 protein
Contig36	893013	TTGTGTGTG	T	1	7	8	0.88	9	2	11	0.18	-0.7	intergenic	evm.TU.Contig36.10(dist=428493),evm.TU.Contig36.12(dist=125561)	NR:PREDICTED: histamine H2 receptor-like [Diaphorina citri]; KEGG:-; SwissProt:Allatostatin-A receptor OS=Bombyx mori GN=AR PE=2 SV=1; IPR_id:IPR019427; IPR_Anno:7TM GPCR, serpentine receptor class w (Srw); // NR:PREDICTED: uncharacterized protein C4orf29 homolog isoform X2 [Orussus abietinus]; KEGG:-; SwissProt:Uncharacterized protein C4orf29 homolog OS=Rattus norvegicus PE=2 SV=2; IPR_id:IPR019…
Contig55	824500	GGGA	G	2	14	16	0.88	14	3	17	0.18	-0.7	intergenic	evm.TU.Contig55.20(dist=37629),evm.TU.Contig55.21(dist=118505)	NR:AGAP000432-PA [Anopheles gambiae str. PEST]; KEGG:-; SwissProt:-; IPR_id:IPR001991; IPR_Anno:Sodium:dicarboxylate symporter; // NR:-; KEGG:-; SwissProt:-; IPR_id:IPR000431; IPR_Anno:5-Hydroxytryptamine 5B receptor
Contig574	506741	A	ACTCT	1	7	8	0.88	9	2	11	0.18	-0.7	intergenic	evm.TU.Contig574.11(dist=15037),evm.TU.Contig574.12(dist=21036)	NR:early growth response 2 [Locusta migratoria]; KEGG:-; SwissProt:Immediate early response gene 5 protein OS=Mus musculus GN=Ier5 PE=2 SV=1; IPR_id:IPR008653; IPR_Anno:Immediate early response; // NR:PREDICTED: growth arrest and DNA damage-inducible proteins-interacting protein 1 [Bombyx mori]; KEGG:paramyosin, putative; K09554 cell division cycle protein 37 (A); SwissProt:Growth arrest and DNA …
Contig65	101512	AG	A	2	14	16	0.88	9	2	11	0.18	-0.7	intergenic	evm.TU.Contig65.1(dist=44905),evm.TU.Contig65.3(dist=126901)	NR:PREDICTED: nesprin-1 [Harpegnathos saltator]; KEGG:nesprin-1; K19326 nesprin-1 (A); SwissProt:Nesprin-1 OS=Mus musculus GN=Syne1 PE=1 SV=2; IPR_id:IPR001715; IPR_Anno:Calponin homology domain; // NR:PREDICTED: UPF0565 protein C2orf69 homolog [Plutella xylostella]; KEGG:-; SwissProt:UPF0565 protein C2orf69 homolog OS=Mus musculus PE=2 SV=3; IPR_id:IPR018881; IPR_Anno:Uncharacterised protein fam…
Contig1189	12556	C	CT	3	23	26	0.88	17	4	21	0.19	-0.69	intergenic	NONE(dist=NONE),evm.TU.Contig1189.1(dist=74538)	NR:caspase [Eriocheir sinensis]; KEGG:caspase-7-like; K20009 caspase Dronc [EC:3.4.22.-] (A); SwissProt:Ankyrin-2 OS=Homo sapiens GN=ANK2 PE=1 SV=4; IPR_id:IPR002398; IPR_Anno:Peptidase C14, caspase precursor p45
Contig152	730684	A	ATTTT	2	15	17	0.88	17	4	21	0.19	-0.69	intergenic	evm.TU.Contig152.9(dist=386907),evm.TU.Contig152.14_evm.TU.Contig152.15(dist=178297)	NR:peritrophin-44-like protein [Eriocheir sinensis]; KEGG:-; SwissProt:-; IPR_id:IPR002557; IPR_Anno:Chitin binding domain; // NR:PREDICTED: exonuclease 3'-5' domain-containing protein 1 [Heterocephalus glaber]; KEGG:Exd1; exonuclease 3'-5' domain containing 1; K18740 exonuclease 3'-5' domain-containing protein 1 (A); SwissProt:Exonuclease 3'-5' domain-containing protein 1 OS=Mus musculus GN=Exd1…
Contig183	98893	G	GATA	1	7	8	0.88	13	3	16	0.19	-0.69	intergenic	NONE(dist=NONE),evm.TU.Contig183.1(dist=217512)	NR:-; KEGG:-; SwissProt:-; IPR_id:IPR003068; IPR_Anno:Transcription factor COUP
Contig265	316249	CAGTAGT	C	2	14	16	0.88	29	7	36	0.19	-0.69	intergenic	evm.TU.Contig265.8(dist=17568),evm.TU.Contig265.11(dist=117325)	NR:hypothetical protein L798_03496 [Zootermopsis nevadensis]; KEGG:-; SwissProt:-; IPR_id:IPR013048; IPR_Anno:Meiotic recombination, Spo11; // NR:PREDICTED: glutaredoxin-2, mitochondrial isoform X3 [Astyanax mexicanus]; KEGG:GLRX2; glutaredoxin 2; K03676 glutaredoxin 3 (A); SwissProt:Glutaredoxin-2, mitochondrial OS=Mus musculus GN=Glrx2 PE=1 SV=1; IPR_id:IPR002109; IPR_Anno:Glutaredoxin
Contig308	35565	ATAG	A	2	14	16	0.88	13	3	16	0.19	-0.69	intronic	evm.TU.Contig308.1	NR:PREDICTED: tubulin alpha-1 chain-like [Athalia rosae]; KEGG:tubulin alpha-1C chain; K07374 tubulin alpha (A); SwissProt:Tubulin alpha chain OS=Lepidoglyphus destructor PE=1 SV=2; IPR_id:IPR018316; IPR_Anno:Tubulin/FtsZ, 2-layer sandwich domain
Contig342	304088	TGAG	T	1	7	8	0.88	17	4	21	0.19	-0.69	intronic	evm.TU.Contig342.12	NR:F-box/LRR-repeat protein 16 [Zootermopsis nevadensis]; KEGG:F-box/LRR-repeat protein, putative; K10282 F-box and leucine-rich repeat protein 16 (A); SwissProt:F-box/LRR-repeat protein 16 OS=Homo sapiens GN=FBXL16 PE=2 SV=2; IPR_id:NULL; IPR_Anno:NULL
Contig7	436141	A	ATT	2	15	17	0.88	13	3	16	0.19	-0.69	intergenic	evm.TU.Contig7.9(dist=21069),evm.TU.Contig7.10(dist=49982)	NR:-; KEGG:-; SwissProt:-; IPR_id:IPR000584; IPR_Anno:Voltage-dependent calcium channel, L-type, beta subunit; // NR:hypothetical protein X975_15334, partial [Stegodyphus mimosarum]; KEGG:-; SwissProt:-; IPR_id:NULL; IPR_Anno:NULL
Contig8	5052857	CCCCT	C	2	15	17	0.88	17	4	21	0.19	-0.69	intergenic	evm.TU.Contig8.108(dist=252284),NONE(dist=NONE)	NR:Chondroitin sulfate N-acetylgalactosaminyltransferase 2, partial [Stegodyphus mimosarum]; KEGG:AAEL013572-PA; K00746 chondroitin sulfate N-acetylgalactosaminyltransferase 1/2 [EC:2.4.1.174 2.4.1.175] (A); SwissProt:Chondroitin sulfate N-acetylgalactosaminyltransferase 2 OS=Homo sapiens GN=CSGALNACT2 PE=1 SV=1; IPR_id:IPR008428; IPR_Anno:Chondroitin N-acetylgalactosaminyltransferase
Contig1164	78762	CTT	C	26	6	32	0.19	3	21	24	0.88	0.69	intergenic	evm.TU.Contig1164.3(dist=3778),NONE(dist=NONE)	NR:CobIyrinic acid a,c-diamide adenosyltransferase, mitochondrial precursor [Caligus rogercresseyi]; KEGG:cob(I)yrinic acid a,c-diamide adenosyltransferase, mitochondrial-like; K00798 cob(I)alamin adenosyltransferase [EC:2.5.1.17] (A); SwissProt:Cob(I)yrinic acid a,c-diamide adenosyltransferase, mitochondrial OS=Homo sapiens GN=MMAB PE=1 SV=1; IPR_id:IPR001067; IPR_Anno:Nuclear translocator
Contig1307	76724	TA	T	21	5	26	0.19	2	15	17	0.88	0.69	intronic	evm.TU.Contig1307.3	NR:PREDICTED: vacuolar protein sorting-associated protein 37B [Megachile rotundata]; KEGG:vacuolar protein sorting-associated protein 37B; K12185 ESCRT-I complex subunit VPS37 (A); SwissProt:Vacuolar protein sorting-associated protein 37B OS=Homo sapiens GN=VPS37B PE=1 SV=1; IPR_id:IPR009851; IPR_Anno:Modifier of rudimentary, Modr
Contig162	473606	CAA	C	25	6	31	0.19	5	38	43	0.88	0.69	intergenic	evm.TU.Contig162.19(dist=3778),evm.TU.Contig162.20(dist=5443)	NR:PREDICTED: PEST proteolytic signal-containing nuclear protein-like [Athalia rosae]; KEGG:-; SwissProt:PEST proteolytic signal-containing nuclear protein OS=Rattus norvegicus GN=Pcnp PE=2 SV=1; IPR_id:NULL; IPR_Anno:NULL
Contig212	223520	C	CA	25	6	31	0.19	3	21	24	0.88	0.69	intronic	evm.TU.Contig212.6	NR:hypothetical protein TcasGA2_TC013627 [Tribolium castaneum]; KEGG:myosin-11; K17785 mitofilin (A); SwissProt:Protein SOGA3 OS=Homo sapiens GN=SOGA3 PE=3 SV=1; IPR_id:NULL; IPR_Anno:NULL
Contig265	1472944	G	GT	29	7	36	0.19	4	30	34	0.88	0.69	intronic	evm.TU.Contig265.36	NR:hypothetical protein DAPPUDRAFT_40742, partial [Daphnia pulex]; KEGG:phospholipid-transporting ATPase, putative (EC:3.6.3.1); K01530 phospholipid-translocating ATPase [EC:3.6.3.1] (A); SwissProt:Probable phospholipid-transporting ATPase VD OS=Homo sapiens GN=ATP10D PE=2 SV=3; IPR_id:NULL; IPR_Anno:NULL
Contig2954	16334	AAT	A	22	5	27	0.19	3	22	25	0.88	0.69	intergenic	NONE(dist=NONE),NONE(dist=NONE)	--
Contig368	354151	TCTC	T	17	4	21	0.19	2	14	16	0.88	0.69	intergenic	evm.TU.Contig368.8(dist=46900),evm.TU.Contig368.9(dist=97745)	NR:laminin receptor [Litopenaeus vannamei]; KEGG:RPSA; ribosomal protein SA; K02998 small subunit ribosomal protein SAe (A); SwissProt:40S ribosomal protein SA OS=Xenopus tropicalis GN=rpsa PE=2 SV=1; IPR_id:IPR003023; IPR_Anno:Amphiphysin, isoform 2; // NR:PREDICTED: uncharacterized protein LOC105443788 [Strongylocentrotus purpuratus]; KEGG:-; SwissProt:-; IPR_id:NULL; IPR_Anno:NULL
Contig401	112278	C	CTTCT	22	5	27	0.19	3	22	25	0.88	0.69	intronic	evm.TU.Contig401.5	NR:hypothetical protein BRAFLDRAFT_66300 [Branchiostoma floridae]; KEGG:DNA-directed RNA polymerase II largest subunit; K03006 DNA-directed RNA polymerase II subunit RPB1 [EC:2.7.7.6] (A); SwissProt:DNA-directed RNA polymerase II subunit RPB1 OS=Plasmodium falciparum (isolate CDC / Honduras) GN=RPII PE=3 SV=1; IPR_id:IPR000667; IPR_Anno:Peptidase S13, D-Ala-D-Ala carboxypeptidase C
Contig54	1686551	A	ACACATTATTC	17	4	21	0.19	2	15	17	0.88	0.69	intronic	evm.TU.Contig54.20	NR:-; KEGG:-; SwissProt:-; IPR_id:IPR003066; IPR_Anno:Salmonella invasion protein InvJ
Contig60	1312512	C	CA	22	5	27	0.19	4	30	34	0.88	0.69	intergenic	evm.TU.Contig60.41(dist=440790),NONE(dist=NONE)	NR:hypothetical protein DAPPUDRAFT_302210 [Daphnia pulex]; KEGG:aminopeptidase N-like; K11140 aminopeptidase N [EC:3.4.11.2] (A); SwissProt:Aminopeptidase N OS=Felis catus GN=ANPEP PE=1 SV=3; IPR_id:IPR002119; IPR_Anno:Histone H2A
Contig77	1493399	A	AC	13	3	16	0.19	2	15	17	0.88	0.69	intronic	evm.TU.Contig77.33	NR:hypothetical protein X975_26078, partial [Stegodyphus mimosarum]; KEGG:GH24077 gene product from transcript GH24077-RA; K04373 p90 ribosomal S6 kinase [EC:2.7.11.1] (A); SwissProt:-; IPR_id:IPR000481; IPR_Anno:GPCR fungal pheromone B alpha receptor
Contig84	1051033	G	GCACA	22	5	27	0.19	2	14	16	0.88	0.69	intronic	evm.TU.Contig84.20	NR:-; KEGG:-; SwissProt:-; IPR_id:IPR022812; IPR_Anno:Dynamin superfamily
Contig106	1082457	CCT	C	23	5	28	0.18	3	21	24	0.88	0.7	intergenic	evm.TU.Contig106.21(dist=5669),NONE(dist=NONE)	NR:PREDICTED: leucine-rich repeat-containing protein 4 [Tribolium castaneum]; KEGG:GJ17410 gene product from transcript GJ17410-RE; K07523 netrin-G1 ligand (A); SwissProt:Peroxidasin OS=Drosophila melanogaster GN=Pxn PE=1 SV=1; IPR_id:IPR003598; IPR_Anno:Immunoglobulin subtype 2
Contig11	2223940	C	CGT	23	5	28	0.18	4	28	32	0.88	0.7	intergenic	evm.TU.Contig11.52(dist=52554),evm.TU.Contig11.53(dist=301253)	NR:-; KEGG:-; SwissProt:-; IPR_id:IPR000650; IPR_Anno:Geminivirus AR1 coat protein; // NR:lipopolysaccharide and beta-1,3-glucan binding protein [Portunus trituberculatus]; KEGG:-; SwissProt:Beta-1,3-glucan-binding protein OS=Penaeus monodon PE=2 SV=1; IPR_id:NULL; IPR_Anno:NULL
Contig1123	86905	CATTT	C	21	5	26	0.19	3	25	28	0.89	0.7	intronic	evm.TU.Contig1123.8	NR:-; KEGG:-; SwissProt:-; IPR_id:IPR020478; IPR_Anno:AT hook-like
Contig1188	34425	A	ATG	23	5	28	0.18	3	23	26	0.88	0.7	intergenic	evm.TU.Contig1188.1(dist=20529),evm.TU.Contig1188.2(dist=76553)	NR:mitochondrial cytochrome c oxidase subunit VIa precursor [Litopenaeus vannamei]; KEGG:cytochrome c oxidase subunit 6A, mitochondrial; K02266 cytochrome c oxidase subunit 6a (A); SwissProt:Cytochrome c oxidase subunit 6A, mitochondrial OS=Cyprinus carpio PE=3 SV=1; IPR_id:IPR001349; IPR_Anno:Cytochrome c oxidase, subunit VIa; // NR:hypothetical protein FF38_13967, partial [Lucilia cuprina]; KEG…
Contig124	1121736	A	AACACAC	13	3	16	0.19	1	8	9	0.89	0.7	intergenic	evm.TU.Contig124.22(dist=107990),evm.TU.Contig124.23(dist=41011)	NR:conserved hypothetical protein [Pediculus humanus corporis]; KEGG:potassium voltage-gated channel subfamily KQT member 4; K04930 potassium voltage-gated channel KQT-like subfamily member 5 (A); SwissProt:Potassium voltage-gated channel subfamily KQT member 5 OS=Homo sapiens GN=KCNQ5 PE=1 SV=3; IPR_id:IPR020434; IPR_Anno:LanC-like protein; // NR:PREDICTED: TRIO and F-actin-binding protein-like …
Contig127	147407	CCTCTCTCTCCTCCCCTCTTCCTCTCTCTCTCTCTCTCTCT	C	9	2	11	0.18	2	15	17	0.88	0.7	intergenic	evm.TU.Contig127.5(dist=20714),evm.TU.Contig127.6(dist=19769)	NR:PREDICTED: cytoskeleton-associated protein 5-like [Crassostrea gigas]; KEGG:cytoskeleton-associated protein 5-like; K16803 cytoskeleton-associated protein 5 (A); SwissProt:Cytoskeleton-associated protein 5 OS=Homo sapiens GN=CKAP5 PE=1 SV=3; IPR_id:NULL; IPR_Anno:NULL; // NR:Nuclear distribution protein nudE-like protein, partial [Stegodyphus mimosarum]; KEGG:ndel1; nudE neurodevelopment prote…
Contig141	898593	A	AAG	14	3	17	0.18	2	14	16	0.88	0.7	intergenic	evm.TU.Contig141.33(dist=89014),evm.TU.Contig141.34(dist=13613)	NR:AGAP000844-PA [Anopheles gambiae str. PEST]; KEGG:NDAI0F01740; hypothetical protein; K07297 adiponectin receptor (A); SwissProt:Progestin and adipoQ receptor family member 4 OS=Mus musculus GN=Paqr4 PE=2 SV=1; IPR_id:IPR004254; IPR_Anno:Hly-III-related; // NR:hypothetical protein YQE_02817, partial [Dendroctonus ponderosae]; KEGG:-; SwissProt:-; IPR_id:IPR006612; IPR_Anno:Zinc finger, C2CH-type
Contig147	92439	A	ATT	28	6	34	0.18	2	15	17	0.88	0.7	intergenic	evm.TU.Contig147.1(dist=34969),evm.TU.Contig147.2(dist=23309)	NR:PREDICTED: serine/threonine-protein kinase NLK [Athalia rosae]; KEGG:AAEL012269-PA; K04468 nemo like kinase [EC:2.7.11.24] (A); SwissProt:Serine/threonine-protein kinase NLK OS=Homo sapiens GN=NLK PE=1 SV=2; IPR_id:IPR000719; IPR_Anno:Protein kinase domain
Contig1510	119500	CTCT	C	9	2	11	0.18	2	14	16	0.88	0.7	intergenic	evm.TU.Contig1510.3(dist=42351),NONE(dist=NONE)	NR:Sorting nexin-24 [Zootermopsis nevadensis]; KEGG:sorting nexin-24, putative; K17941 sorting nexin-22/24 (A); SwissProt:Sorting nexin-24 OS=Homo sapiens GN=SNX24 PE=1 SV=1; IPR_id:IPR001683; IPR_Anno:Phox homologous domain
Contig1529	241335	T	TTC	23	5	28	0.18	4	29	33	0.88	0.7	intronic	evm.TU.Contig1529.13	--
Contig153	54064	T	TGCA	18	4	22	0.18	4	28	32	0.88	0.7	intergenic	evm.TU.Contig153.4(dist=3854),evm.TU.Contig153.5(dist=35108)	NR:CDC42 GTPase-activating protein, putative [Pediculus humanus corporis]; KEGG:ARHGAP33; rho GTPase-activating protein 33; K17933 Rho GTPase-activating protein 33 (A); SwissProt:Rho GTPase-activating protein 32 OS=Xenopus laevis GN=arhgap32 PE=2 SV=1; IPR_id:IPR000198; IPR_Anno:Rho GTPase-activating protein domain; // NR:PREDICTED: beta-1,4-glucuronyltransferase 1 [Orussus abietinus]; KEGG:CG154…
Contig1574	111746	T	TGTACGA	23	5	28	0.18	3	23	26	0.88	0.7	intergenic	evm.TU.Contig1574.3(dist=75699),NONE(dist=NONE)	NR:-; KEGG:-; SwissProt:-; IPR_id:IPR002112; IPR_Anno:Transcription factor Jun
Contig180	65866	TAA	T	22	5	27	0.19	3	24	27	0.89	0.7	intergenic	evm.TU.Contig180.1(dist=44340),evm.TU.Contig180.2(dist=73600)	NR:receptor tyrosine phosphatase type r2a [Culex quinquefasciatus]; KEGG:tyrosine-protein phosphatase Lar; K05695 receptor-type tyrosine-protein phosphatase F [EC:3.1.3.48] (A); SwissProt:Tyrosine-protein phosphatase Lar OS=Drosophila melanogaster GN=Lar PE=1 SV=2; IPR_id:IPR003598; IPR_Anno:Immunoglobulin subtype 2; // NR:PREDICTED: tyrosine-protein phosphatase Lar [Ceratitis capitata]; KEGG:GI2…
Contig198	618487	TAG	T	18	4	22	0.18	3	21	24	0.88	0.7	intergenic	evm.TU.Contig198.19(dist=84926),evm.TU.Contig198.20(dist=95478)	NR:Whirlin [Zootermopsis nevadensis]; KEGG:Inactivation-no-after-potential D protein, putative; K13804 inactivation no afterpotential D protein (A); SwissProt:Whirlin OS=Mus musculus GN=Dfnb31 PE=1 SV=3; IPR_id:IPR001478; IPR_Anno:PDZ domain
Contig208	417409	TCGCG	T	9	2	11	0.18	2	14	16	0.88	0.7	intergenic	evm.TU.Contig208.13(dist=87752),evm.TU.Contig208.14(dist=384414)	NR:PREDICTED: putative ATP-dependent RNA helicase DHX33 [Bombyx mori]; KEGG:putative ATP-dependent RNA helicase DHX33; K17820 ATP-dependent RNA helicase DHX33 [EC:3.6.4.13] (A); SwissProt:Putative ATP-dependent RNA helicase DHX33 OS=Mus musculus GN=Dhx33 PE=1 SV=1; IPR_id:IPR014001; IPR_Anno:Helicase, superfamily 1/2, ATP-binding domain; // NR:-; KEGG:-; SwissProt:-; IPR_id:IPR001034; IPR_Anno:HT…
Contig2149	6747	TCA	T	18	4	22	0.18	2	14	16	0.88	0.7	intronic	evm.TU.Contig2149.1	NR:PREDICTED: facilitated trehalose transporter Tret1 isoform X2 [Musca domestica]; KEGG:facilitated trehalose transporter Tret1-like; K14258 facilitated trehalose transporter (A); SwissProt:Facilitated trehalose transporter Tret1-2 homolog OS=Drosophila melanogaster GN=Tret1-2 PE=2 SV=1; IPR_id:NULL; IPR_Anno:NULL
Contig222	1126031	TTC	T	29	7	36	0.19	2	17	19	0.89	0.7	intergenic	evm.TU.Contig222.11(dist=52561),evm.TU.Contig222.12(dist=18025)	NR:-; KEGG:-; SwissProt:-; IPR_id:IPR002144; IPR_Anno:GPCR, family 2, secretin receptor; // NR:hypothetical protein DAPPUDRAFT_306979 [Daphnia pulex]; KEGG:Myosin-Ic; unconventional myosin-Ic-like; K10356 myosin I (A); SwissProt:Myosin-IB OS=Drosophila melanogaster GN=Myo61F PE=1 SV=3; IPR_id:IPR001869; IPR_Anno:Thiol-activated cytolysin
Contig251	165630	A	AT	14	3	17	0.18	3	21	24	0.88	0.7	intergenic	NONE(dist=NONE),evm.TU.Contig251.1(dist=85489)	NR:PREDICTED: NADH dehydrogenase [ubiquinone] 1 alpha subcomplex subunit 11 [Bactrocera cucurbitae]; KEGG:AAEL013876-PA; K03956 NADH dehydrogenase (ubiquinone) 1 alpha subcomplex subunit 11 (A); SwissProt:NADH dehydrogenase [ubiquinone] 1 alpha subcomplex subunit 11 OS=Mus musculus GN=Ndufa11 PE=2 SV=2; IPR_id:NULL; IPR_Anno:NULL
Contig27	147908	CCTACTCG	C	9	2	11	0.18	2	15	17	0.88	0.7	intergenic	evm.TU.Contig27.2(dist=4369),evm.TU.Contig27.3(dist=3149)	NR:-; KEGG:-; SwissProt:-; IPR_id:IPR020478; IPR_Anno:AT hook-like; // NR:-; KEGG:-; SwissProt:-; IPR_id:IPR022953; IPR_Anno:Phosphofructokinase
Contig270	309072	TCTC	T	14	3	17	0.18	4	28	32	0.88	0.7	intergenic	evm.TU.Contig270.9(dist=51929),evm.TU.Contig270.10(dist=16972)	NR:optix [Parhyale hawaiensis]; KEGG:homeobox protein SIX6-like; K19473 homeobox protein SIX3/6 (A); SwissProt:Homeobox protein SIX6 OS=Homo sapiens GN=SIX6 PE=1 SV=2; IPR_id:IPR001356; IPR_Anno:Homeobox domain; // NR:-; KEGG:-; SwissProt:-; IPR_id:IPR013086; IPR_Anno:Sodium:neurotransmitter symporter, serotonin, N-terminal
Contig281	755625	A	AAG	32	7	39	0.18	5	37	42	0.88	0.7	intergenic	evm.TU.Contig281.15(dist=3786),evm.TU.Contig281.17(dist=7131)	NR:PREDICTED: transposon Tf2-1 polyprotein [Strongylocentrotus purpuratus]; KEGG:DNA topoisomerase I, mitochondrial; K03163 DNA topoisomerase I [EC:5.99.1.2] (A); SwissProt:Nipped-B-like protein B OS=Danio rerio GN=nipblb PE=2 SV=1; IPR_id:IPR026109; IPR_Anno:G kinase-anchoring protein 1; // NR:-; KEGG:-; SwissProt:-; IPR_id:IPR000242; IPR_Anno:Protein-tyrosine phosphatase, receptor/non-receptor …
Contig3	7214573	AACGGTCACTTC	A	9	2	11	0.18	1	7	8	0.88	0.7	intergenic	evm.TU.Contig3.155(dist=258789),evm.TU.Contig3.156(dist=427170)	NR:transcription elongation factor s-ii [Riptortus pedestris]; KEGG:transcription elongation factor S-II; K03145 transcription elongation factor S-II (A); SwissProt:Transcription elongation factor S-II OS=Drosophila melanogaster GN=TfIIS PE=2 SV=1; IPR_id:IPR001222; IPR_Anno:Zinc finger, TFIIS-type; // NR:PREDICTED: PR domain zinc finger protein 1 isoform X2 [Tribolium castaneum]; KEGG:zinc finge…
Contig3	7994429	AC	A	9	2	11	0.18	1	7	8	0.88	0.7	intergenic	evm.TU.Contig3.167(dist=25486),evm.TU.Contig3.168(dist=6940)	NR:cAMP-specific 3',5'-cyclic phosphodiesterase, partial [Zootermopsis nevadensis]; KEGG:cAMP-specific 3',5'-cyclic phosphodiesterase, isoform I; K13293 cAMP-specific phosphodiesterase 4 [EC:3.1.4.53] (A); SwissProt:cAMP-specific 3',5'-cyclic phosphodiesterase, isoform F OS=Drosophila melanogaster GN=dnc PE=3 SV=1; IPR_id:IPR003607; IPR_Anno:HD/PDEase domain; // NR:-; KEGG:-; SwissProt:-; IPR_id:…
Contig3127	7461	ATGAAAAG	A	14	3	17	0.18	3	22	25	0.88	0.7	intergenic	NONE(dist=NONE),NONE(dist=NONE)	--
Contig345	2798	TC	T	25	6	31	0.19	4	31	35	0.89	0.7	intergenic	NONE(dist=NONE),evm.TU.Contig345.1(dist=4386)	NR:Transcription factor SUM-1, partial [Stegodyphus mimosarum]; KEGG:myogenic factor, putative; K18484 myogenic factor 5 (A); SwissProt:Myoblast determination protein 1 homolog 2 OS=Oncorhynchus mykiss GN=myod2 PE=2 SV=1; IPR_id:IPR003994; IPR_Anno:Prefoldin-related, ubiquitously expressed transcript
Contig377	24574	A	AG	28	6	34	0.18	5	35	40	0.88	0.7	intergenic	NONE(dist=NONE),evm.TU.Contig377.1(dist=2503)	NR:PREDICTED: methylthioribose-1-phosphate isomerase [Nasonia vitripennis]; KEGG:methylthioribose-1-phosphate isomerase; K08963 methylthioribose-1-phosphate isomerase [EC:5.3.1.23] (A); SwissProt:Methylthioribose-1-phosphate isomerase OS=Aedes aegypti GN=AAEL013828 PE=3 SV=1; IPR_id:IPR000649; IPR_Anno:Initiation factor 2B-related
Contig401	227900	A	ATG	18	4	22	0.18	2	14	16	0.88	0.7	intergenic	evm.TU.Contig401.7(dist=11204),evm.TU.Contig401.8(dist=83878)	NR:-; KEGG:-; SwissProt:-; IPR_id:IPR001723; IPR_Anno:Steroid hormone receptor; // NR:PREDICTED: retinol dehydrogenase 12-like isoform X2 [Stegastes partitus]; KEGG:retinol dehydrogenase 13-like; K11153 retinol dehydrogenase 12 [EC:1.1.1.300] (A); SwissProt:Retinol dehydrogenase 11 OS=Homo sapiens GN=RDH11 PE=1 SV=2; IPR_id:NULL; IPR_Anno:NULL
Contig418	312833	C	CT	13	3	16	0.19	2	17	19	0.89	0.7	intergenic	evm.TU.Contig418.3(dist=170762),NONE(dist=NONE)	NR:PREDICTED: DC-STAMP domain-containing protein 1 [Monodelphis domestica]; KEGG:ADAM15, DCST1; disintegrin and metalloproteinase domain-containing protein 15; K06836 disintegrin and metalloproteinase domain-containing protein 15 [EC:3.4.24.-] (A); SwissProt:DC-STAMP domain-containing protein 1 OS=Mus musculus GN=Dcst1 PE=2 SV=1; IPR_id:IPR012858; IPR_Anno:Dendritic cell-specific transmembrane pr…
Contig491	5153	CT	C	18	4	22	0.18	5	37	42	0.88	0.7	intergenic	NONE(dist=NONE),evm.TU.Contig491.1(dist=6486)	NR:PREDICTED: sialidase [Musca domestica]; KEGG:repetitive proline-rich cell wall protein 2-like; K03006 DNA-directed RNA polymerase II subunit RPB1 [EC:2.7.7.6] (A); SwissProt:S-antigen protein OS=Plasmodium falciparum (isolate v1) PE=4 SV=1; IPR_id:NULL; IPR_Anno:NULL
Contig50	184078	GA	G	9	2	11	0.18	3	21	24	0.88	0.7	intergenic	evm.TU.Contig50.6(dist=56791),evm.TU.Contig50.7_evm.TU.Contig50.8(dist=108684)	NR:hypothetical protein DAPPUDRAFT_300465 [Daphnia pulex]; KEGG:probable ATP-dependent RNA helicase kurz; K14780 ATP-dependent RNA helicase DHX37/DHR1 [EC:3.6.4.13] (A); SwissProt:Probable ATP-dependent RNA helicase kurz OS=Drosophila melanogaster GN=kz PE=1 SV=1; IPR_id:IPR011545; IPR_Anno:DNA/RNA helicase, DEAD/DEAH box type, N-terminal; // NR:PREDICTED: uncharacterized protein LOC105191678 iso…
Contig545	280138	TAGTAGC	T	18	4	22	0.18	3	21	24	0.88	0.7	intergenic	evm.TU.Contig545.12(dist=12986),evm.TU.Contig545.13(dist=19127)	NR:PREDICTED: zinc transporter foi isoform X1 [Monomorium pharaonis]; KEGG:zinc transporter foi; K14716 solute carrier family 39 (zinc transporter), member 10 (A); SwissProt:Zinc transporter foi OS=Drosophila melanogaster GN=foi PE=1 SV=3; IPR_id:IPR003689; IPR_Anno:Zinc/iron permease; // NR:Zn2+ transporter, putative [Ixodes scapularis]; KEGG:Zn2+ transporter, putative (EC:1.3.1.74); K14689 solu…
Contig568	113910	CA	C	23	5	28	0.18	2	15	17	0.88	0.7	intergenic	NONE(dist=NONE),evm.TU.Contig568.1(dist=90368)	NR:-; KEGG:-; SwissProt:-; IPR_id:IPR000447; IPR_Anno:FAD-dependent glycerol-3-phosphate dehydrogenase
Contig740	166374	T	TGTA	9	2	11	0.18	3	21	24	0.88	0.7	intergenic	NONE(dist=NONE),NONE(dist=NONE)	--
Contig767	84808	CA	C	23	5	28	0.18	3	22	25	0.88	0.7	intronic	evm.TU.Contig767.1	NR:-; KEGG:-; SwissProt:-; IPR_id:NULL; IPR_Anno:NULL
Contig1062	149387	CA	C	15	3	18	0.17	2	14	16	0.88	0.71	intergenic	evm.TU.Contig1062.5(dist=10115),evm.TU.Contig1062.6(dist=5351)	NR:hypothetical protein DAPPUDRAFT_18869, partial [Daphnia pulex]; KEGG:cp20; cuticular protein 20; K03006 DNA-directed RNA polymerase II subunit RPB1 [EC:2.7.7.6] (A); SwissProt:Pro-resilin OS=Drosophila melanogaster GN=resilin PE=1 SV=1; IPR_id:IPR000618; IPR_Anno:Insect cuticle protein; // NR:PREDICTED: phospholipase A2 [Falco peregrinus]; KEGG:acidic phospholipase A2-like; K01047 secretory ph…
Contig110	100887	TCCCTCCCTCCCC	T	10	2	12	0.17	1	7	8	0.88	0.71	intergenic	evm.TU.Contig110.1(dist=43322),evm.TU.Contig110.2(dist=89916)	NR:glucose transporter 1 [Litopenaeus vannamei]; KEGG:solute carrier family 22 member 3-like; K08200 MFS transporter, OCT family, solute carrier family 22 (organic cation transporter), member 3 (A); SwissProt:Solute carrier family 22 member 3 OS=Homo sapiens GN=SLC22A3 PE=1 SV=1; IPR_id:IPR020846; IPR_Anno:Major facilitator superfamily domain; // NR:PREDICTED: lachesin-like, partial [Diaphorina c…
Contig119	1010766	AAC	A	15	3	18	0.17	4	28	32	0.88	0.71	intergenic	evm.TU.Contig119.32(dist=89054),NONE(dist=NONE)	NR:Putative epidermal cell surface receptor [Zootermopsis nevadensis]; KEGG:-; SwissProt:-; IPR_id:IPR003961; IPR_Anno:Fibronectin, type III
Contig129	992737	T	TTC	31	7	38	0.18	2	16	18	0.89	0.71	intergenic	evm.TU.Contig129.24(dist=2575),evm.TU.Contig129.25(dist=41180)	NR:Solute carrier family 25 member 45, partial [Zootermopsis nevadensis]; KEGG:hypothetical protein; K15123 solute carrier family 25, member 45/47 (A); SwissProt:Solute carrier family 25 member 48 OS=Homo sapiens GN=SLC25A48 PE=1 SV=2; IPR_id:IPR018108; IPR_Anno:Mitochondrial substrate/solute carrier; // NR:-; KEGG:-; SwissProt:-; IPR_id:IPR002258; IPR_Anno:DEZ orphan receptor
Contig1364	40235	G	GA	18	4	22	0.18	2	16	18	0.89	0.71	intergenic	evm.TU.Contig1364.2(dist=2665),NONE(dist=NONE)	NR:-; KEGG:-; SwissProt:-; IPR_id:IPR001635; IPR_Anno:Flagellar hook-length control protein FliK
Contig138	738942	AAGAGAGAGAGAG	A	9	2	11	0.18	2	16	18	0.89	0.71	intergenic	evm.TU.Contig138.11(dist=10820),evm.TU.Contig138.14_evm.TU.Contig138.13(dist=51362)	NR:PREDICTED: thioredoxin, mitochondrial [Tribolium castaneum]; KEGG:thioredoxin, mitochondrial; K03671 thioredoxin 1 (A); SwissProt:Thioredoxin, mitochondrial OS=Rattus norvegicus GN=Txn2 PE=2 SV=1; IPR_id:IPR013766; IPR_Anno:Thioredoxin domain; // NR:Tudor domain-containing protein 3 [Zootermopsis nevadensis]; KEGG:tudor domain-containing protein 3; K18404 tudor domain-containing protein 3 (A);…
Contig148	224055	C	CAA	17	4	21	0.19	3	28	31	0.9	0.71	intronic	evm.TU.Contig148.2	NR:-; KEGG:-; SwissProt:-; IPR_id:IPR001256; IPR_Anno:GPCR, family 3, metabotropic glutamate receptor 1
Contig1518	197559	CCA	C	19	4	23	0.17	2	15	17	0.88	0.71	intergenic	evm.TU.Contig1518.5_evm.TU.Contig1518.6(dist=95528),NONE(dist=NONE)	NR:PREDICTED: succinate dehydrogenase [ubiquinone] flavoprotein subunit, mitochondrial [Athalia rosae]; KEGG:Sdha; succinate dehydrogenase complex, subunit A, flavoprotein (Fp); K00234 succinate dehydrogenase (ubiquinone) flavoprotein subunit [EC:1.3.5.1] (A); SwissProt:Succinate dehydrogenase [ubiquinone] flavoprotein subunit, mitochondrial OS=Danio rerio GN=sdha PE=2 SV=2; IPR_id:IPR022348; IPR…
Contig17	659862	G	GCACACA	9	2	11	0.18	1	8	9	0.89	0.71	intergenic	evm.TU.Contig17.2(dist=19266),evm.TU.Contig17.3_evm.TU.Contig17.4(dist=199263)	NR:PREDICTED: lateral signaling target protein 2 homolog [Athalia rosae]; KEGG:-; SwissProt:-; IPR_id:IPR003972; IPR_Anno:Potassium channel, voltage dependent, Kv1; // NR:Zinc finger protein 227, partial [Stegodyphus mimosarum]; KEGG:zinc finger protein 253-like; K09228 KRAB domain-containing zinc finger protein (A); SwissProt:Zinc finger and SCAN domain-containing protein 23 OS=Homo sapiens GN=Z…
Contig18	305212	TAA	T	19	4	23	0.17	3	21	24	0.88	0.71	intergenic	evm.TU.Contig18.7(dist=150174),evm.TU.Contig18.8(dist=4093)	NR:PREDICTED: galactosylceramide sulfotransferase-like [Metaseiulus occidentalis]; KEGG:galactose-3-O-sulfotransferase, putative (EC:2.8.2.11); K09676 galactose-3-O-sulfotransferase 3 [EC:2.8.2.-] (A); SwissProt:Galactosylceramide sulfotransferase OS=Bos taurus GN=GAL3ST1 PE=2 SV=1; IPR_id:IPR008347; IPR_Anno:Transient receptor potential channel, vanilloid 1-4; // NR:PREDICTED: protein turtle hom…
Contig2016	24671	CAGTAGTAGT	C	9	2	11	0.18	1	8	9	0.89	0.71	intergenic	evm.TU.Contig2016.1(dist=7446),NONE(dist=NONE)	NR:PREDICTED: uncharacterized protein LOC100375776 [Saccoglossus kowalevskii]; KEGG:-; SwissProt:-; IPR_id:IPR000563; IPR_Anno:Flagellar assembly protein FliH
Contig239	223415	GGATA	G	30	6	36	0.17	3	22	25	0.88	0.71	intronic	evm.TU.Contig239.11	NR:-; KEGG:-; SwissProt:-; IPR_id:IPR002306; IPR_Anno:Tryptophan-tRNA ligase
Contig255	691091	G	GA	30	7	37	0.19	3	28	31	0.9	0.71	intronic	evm.TU.Contig255.30	NR:Homogentisate 1,2-dioxygenase [Zootermopsis nevadensis]; KEGG:AAEL013637-PA; K00451 homogentisate 1,2-dioxygenase [EC:1.13.11.5] (A); SwissProt:Homogentisate 1,2-dioxygenase OS=Drosophila melanogaster GN=hgo PE=1 SV=3; IPR_id:IPR005708; IPR_Anno:Homogentisate 1,2-dioxygenase
Contig256	591104	A	AT	28	6	34	0.18	3	25	28	0.89	0.71	intergenic	evm.TU.Contig256.2(dist=29186),evm.TU.Contig256.3(dist=68120)	NR:PREDICTED: uncharacterized protein KIAA1522 isoform X4 [Cerapachys biroi]; KEGG:PHC1; polyhomeotic homolog 1 (Drosophila); K11456 polyhomeotic-like protein 1 (A); SwissProt:Sterile alpha motif domain-containing protein 11 OS=Homo sapiens GN=SAMD11 PE=2 SV=3; IPR_id:IPR020478; IPR_Anno:AT hook-like; // NR:predicted protein [Nematostella vectensis]; KEGG:-; SwissProt:-; IPR_id:IPR000681; IPR_Ann…
Contig279	327837	GTGT	G	15	3	18	0.17	1	7	8	0.88	0.71	intergenic	evm.TU.Contig279.7(dist=25978),NONE(dist=NONE)	NR:RecName: Full=Cuticle protein AM1199; Short=CPAM1199 [Cancer pagurus]; KEGG:-; SwissProt:Cuticle protein AM1199 OS=Cancer pagurus PE=1 SV=1; IPR_id:IPR000618; IPR_Anno:Insect cuticle protein
Contig30	628532	GTT	G	18	4	22	0.18	2	17	19	0.89	0.71	intergenic	evm.TU.Contig30.15(dist=129598),evm.TU.Contig30.18(dist=313264)	NR:hypothetical protein DAPPUDRAFT_50246 [Daphnia pulex]; KEGG:caveolin-1-like; K12959 caveolin 3 (A); SwissProt:-; IPR_id:IPR001151; IPR_Anno:G protein-coupled receptor 6; // NR:Rhotekin [Zootermopsis nevadensis]; KEGG:Anln; anillin, actin binding protein; K18621 actin-binding protein anillin (A); SwissProt:Rhotekin OS=Mus musculus GN=Rtkn PE=1 SV=3; IPR_id:NULL; IPR_Anno:NULL
Contig350	319975	A	ATCT	15	3	18	0.17	4	28	32	0.88	0.71	intergenic	evm.TU.Contig350.2(dist=127462),evm.TU.Contig350.3(dist=17380)	NR:troponin C isoform 3 [Homarus americanus]; KEGG:hypothetical protein; K02183 calmodulin (A); SwissProt:Troponin C, isotype gamma OS=Astacus leptodactylus PE=1 SV=1; IPR_id:NULL; IPR_Anno:NULL
Contig351	472647	AGTT	A	15	3	18	0.17	3	21	24	0.88	0.71	intergenic	evm.TU.Contig351.7(dist=18336),evm.TU.Contig351.8(dist=45319)	NR:PREDICTED: sorting nexin-11 isoform X1 [Notothenia coriiceps]; KEGG:conserved hypothetical protein; K19513 protein CLEC16A (A); SwissProt:Protein LIAT1 OS=Homo sapiens GN=LIAT1 PE=2 SV=2; IPR_id:IPR026245; IPR_Anno:Protein FRG2; // NR:hypothetical protein DAPPUDRAFT_267439 [Daphnia pulex]; KEGG:hypothetical protein; K08635 membrane metallo-endopeptidase-like 1 (A); SwissProt:Neprilysin-21 OS=C…
Contig365	221696	A	AT	25	6	31	0.19	3	27	30	0.9	0.71	intergenic	evm.TU.Contig365.7(dist=49522),evm.TU.Contig365.8(dist=19756)	NR:PREDICTED: LOW QUALITY PROTEIN: Down syndrome cell adhesion molecule-like protein Dscam2 [Acromyrmex echinatior]; KEGG:-; SwissProt:Down syndrome cell adhesion molecule-like protein Dscam2 OS=Drosophila melanogaster GN=Dscam2 PE=2 SV=3; IPR_id:NULL; IPR_Anno:NULL; // NR:hypothetical protein DAPPUDRAFT_223002 [Daphnia pulex]; KEGG:spidroin-2-like; K06236 collagen, type I, alpha (A); SwissProt:-…
Contig39	1070691	G	GAACTTGTGTCGAGTCATA	35	7	42	0.17	4	30	34	0.88	0.71	intergenic	evm.TU.Contig39.48(dist=88320),evm.TU.Contig39.49(dist=265938)	NR:-; KEGG:-; SwissProt:-; IPR_id:IPR020818; IPR_Anno:Chaperonin Cpn10; // NR:-; KEGG:-; SwissProt:-; IPR_id:IPR004836; IPR_Anno:Sodium/calcium exchanger protein
Contig407	377429	G	GA	20	4	24	0.17	2	14	16	0.88	0.71	intronic	evm.TU.Contig407.8	NR:hypothetical protein EAI_07723 [Harpegnathos saltator]; KEGG:-; SwissProt:-; IPR_id:NULL; IPR_Anno:NULL
Contig455	547390	TTA	T	17	4	21	0.19	2	18	20	0.9	0.71	intronic	evm.TU.Contig455.14	NR:uncharacterized protein LOC100623156 [Sus scrofa]; KEGG:-; SwissProt:Uncharacterized protein C12orf45 OS=Homo sapiens GN=C12orf45 PE=1 SV=2; IPR_id:IPR000240; IPR_Anno:Serpin B9/maspin
Contig495	55762	AATT	A	25	5	30	0.17	3	21	24	0.88	0.71	intergenic	evm.TU.Contig495.1(dist=51326),evm.TU.Contig495.3(dist=28993)	NR:hypothetical protein IscW_ISCW021037 [Ixodes scapularis]; KEGG:-; SwissProt:Protein EURL OS=Gallus gallus GN=EURL PE=2 SV=1; IPR_id:IPR009704; IPR_Anno:EURL protein
Contig495	392582	GAA	G	46	11	57	0.19	3	28	31	0.9	0.71	intergenic	evm.TU.Contig495.7(dist=143026),evm.TU.Contig495.10(dist=25623)	NR:PREDICTED: centromere protein L [Clupea harengus]; KEGG:CENPL; centromere protein L; K11504 centromere protein L (A); SwissProt:Centromere protein L OS=Bos taurus GN=CENPL PE=2 SV=1; IPR_id:IPR025204; IPR_Anno:Centromere subunit L; // NR:putative 28S ribosomal protein S26, mitochondrial [Zootermopsis nevadensis]; KEGG:probable 28S ribosomal protein S26, mitochondrial; K17405 small subunit ribo…
Contig576	294067	T	TGCACGC	22	5	27	0.19	3	27	30	0.9	0.71	intronic	evm.TU.Contig576.6	NR:PREDICTED: spondin-1 [Microplitis demolitor]; KEGG:hmcn1; hemicentin 1; K17341 hemicentin (A); SwissProt:Spondin-1 OS=Gallus gallus GN=SPON1 PE=2 SV=1; IPR_id:NULL; IPR_Anno:NULL
Contig581	194011	T	TCTGAGG	22	5	27	0.19	3	26	29	0.9	0.71	UTR3	evm.TU.Contig581.10	NR:-; KEGG:-; SwissProt:-; IPR_id:IPR008369; IPR_Anno:Voltage-dependent calcium channel, gamma-5 subunit
Contig596	670028	AT	A	23	5	28	0.18	3	25	28	0.89	0.71	upstream	evm.TU.Contig596.10	NR:-; KEGG:-; SwissProt:-; IPR_id:NULL; IPR_Anno:NULL
Contig6	915649	A	AACACAC	10	2	12	0.17	2	14	16	0.88	0.71	intergenic	evm.TU.Contig6.6(dist=99950),evm.TU.Contig6.8(dist=49663)	NR:-; KEGG:-; SwissProt:-; IPR_id:NULL; IPR_Anno:NULL; // NR:-; KEGG:-; SwissProt:-; IPR_id:IPR002100; IPR_Anno:Transcription factor, MADS-box
Contig62	768379	G	GA	13	3	16	0.19	2	18	20	0.9	0.71	intronic	evm.TU.Contig62.21	NR:Insulin-like peptide receptor [Zootermopsis nevadensis]; KEGG:igf1r; insulin-like growth factor 1 receptor; K05087 insulin-like growth factor 1 receptor [EC:2.7.10.1] (A); SwissProt:Insulin-like growth factor 1 receptor (Fragment) OS=Bos taurus GN=IGF1R PE=2 SV=1; IPR_id:NULL; IPR_Anno:NULL
Contig66	1112297	A	AAT	10	2	12	0.17	2	15	17	0.88	0.71	intronic	evm.TU.Contig66.27_evm.TU.Contig66.28	NR:Polycomb protein Asx [Zootermopsis nevadensis]; KEGG:hypothetical protein; K11471 additional sex combs-like protein (A); SwissProt:Polycomb protein Asx OS=Drosophila melanogaster GN=Asx PE=1 SV=1; IPR_id:IPR028020; IPR_Anno:ASX homology domain
Contig660	186734	C	CA	25	6	31	0.19	3	26	29	0.9	0.71	intergenic	evm.TU.Contig660.5(dist=6504),evm.TU.Contig660.6(dist=136982)	NR:-; KEGG:-; SwissProt:-; IPR_id:IPR000165; IPR_Anno:Glucoamylase
Contig662	158263	ATTT	A	18	4	22	0.18	2	16	18	0.89	0.71	intergenic	evm.TU.Contig662.5(dist=4054),evm.TU.Contig662.6(dist=27116)	NR:hypothetical protein L798_04033 [Zootermopsis nevadensis]; KEGG:-; SwissProt:-; IPR_id:NULL; IPR_Anno:NULL; // NR:-; KEGG:-; SwissProt:-; IPR_id:IPR013300; IPR_Anno:Wnt-7 protein
Contig687	88541	TG	T	13	3	16	0.19	1	9	10	0.9	0.71	intergenic	NONE(dist=NONE),evm.TU.Contig687.1(dist=8247)	NR:hypothetical protein BRAFLDRAFT_63740 [Branchiostoma floridae]; KEGG:hypothetical protein; K17803 methyltransferase OMS1, mitochondrial [EC:2.1.1.-] (A); SwissProt:Methyltransferase-like protein 7B OS=Homo sapiens GN=METTL7B PE=1 SV=2; IPR_id:IPR013216; IPR_Anno:Methyltransferase type 11
Contig784	212370	A	AGTG	10	2	12	0.17	3	21	24	0.88	0.71	intronic	evm.TU.Contig784.14_evm.TU.Contig784.13	NR:PREDICTED: protein-methionine sulfoxide oxidase Mical isoform X10 [Bactrocera cucurbitae]; KEGG:protein-methionine sulfoxide oxidase Mical; K19947 protein-methionine sulfoxide oxidase MICAL [EC:1.14.13.-] (A); SwissProt:Protein-methionine sulfoxide oxidase mical1 OS=Danio rerio GN=mical1 PE=3 SV=1; IPR_id:IPR001781; IPR_Anno:Zinc finger, LIM-type
Contig895	60980	TTCC	T	17	4	21	0.19	2	19	21	0.9	0.71	intergenic	evm.TU.Contig895.1(dist=47846),evm.TU.Contig895.3(dist=104233)	NR:Bone morphogenetic protein receptor type-2, partial [Stegodyphus mimosarum]; KEGG:wit; uncharacterized LOC100121252; K04671 bone morphogenetic protein receptor type-2 [EC:2.7.11.30] (A); SwissProt:Bone morphogenetic protein receptor type-2 OS=Homo sapiens GN=BMPR2 PE=1 SV=2; IPR_id:IPR000719; IPR_Anno:Protein kinase domain; // NR:Headcase protein-like protein, partial [Stegodyphus mimosarum]; …
Contig911	65282	A	AAAG	10	2	12	0.17	2	14	16	0.88	0.71	intergenic	evm.TU.Contig911.2(dist=17049),evm.TU.Contig911.3(dist=22097)	NR:PREDICTED: MFS-type transporter SLC18B1-like [Harpegnathos saltator]; KEGG:hypothetical protein; K08155 MFS transporter, DHA1 family, solute carrier family 18 (vesicular amine transporter), member 1/2 (A); SwissProt:MFS-type transporter SLC18B1 OS=Mus musculus GN=Slc18b1 PE=2 SV=2; IPR_id:IPR011701; IPR_Anno:Major facilitator superfamily; // NR:hypothetical protein DAPPUDRAFT_201206 [Daphnia p…
Contig95	1174167	C	CT	17	4	21	0.19	2	18	20	0.9	0.71	upstream	evm.TU.Contig95.18	NR:PREDICTED: glutamate-rich protein 3 [Xenopus (Silurana) tropicalis]; KEGG:-; SwissProt:Glutamate-rich protein 3 OS=Homo sapiens GN=ERICH3 PE=2 SV=1; IPR_id:IPR027962; IPR_Anno:Protein of unknown function DUF4590
Contig1125	82777	TTGG	T	27	5	32	0.16	4	29	33	0.88	0.72	intergenic	NONE(dist=NONE),evm.TU.Contig1125.1(dist=72158)	NR:PREDICTED: uncharacterized protein LOC102803643 [Saccoglossus kowalevskii]; KEGG:-; SwissProt:-; IPR_id:IPR001103; IPR_Anno:Androgen receptor
Contig14	10877	CACACACACAT	C	25	5	30	0.17	2	16	18	0.89	0.72	intergenic	NONE(dist=NONE),evm.TU.Contig14.1(dist=44178)	NR:PREDICTED: putative zinc finger protein 724 [Tarsius syrichta]; KEGG:ZNF43; zinc finger protein 43; K09228 KRAB domain-containing zinc finger protein (A); SwissProt:Zinc finger protein 728 OS=Homo sapiens GN=ZNF728 PE=3 SV=1; IPR_id:IPR007087; IPR_Anno:Zinc finger, C2H2
Contig1422	821	C	CA	15	3	18	0.17	2	16	18	0.89	0.72	intergenic	NONE(dist=NONE),NONE(dist=NONE)	--
Contig144	344933	CA	C	20	4	24	0.17	4	33	37	0.89	0.72	intergenic	evm.TU.Contig144.4(dist=167370),evm.TU.Contig144.5(dist=128214)	NR:hypothetical protein X975_05886, partial [Stegodyphus mimosarum]; KEGG:zinc finger homeobox protein 4-like; K09378 AT-binding transcription factor 1 (A); SwissProt:-; IPR_id:IPR015880; IPR_Anno:Zinc finger, C2H2-like; // NR:Tax1 binding protein 1 [Takifugu rubripes]; KEGG:-; SwissProt:Tax1-binding protein 1 homolog OS=Bos taurus GN=TAX1BP1 PE=2 SV=1; IPR_id:NULL; IPR_Anno:NULL
Contig176	28974	AGTAC	A	27	5	32	0.16	3	22	25	0.88	0.72	intergenic	NONE(dist=NONE),evm.TU.Contig176.2(dist=469063)	NR:PREDICTED: organic cation transporter protein [Tribolium castaneum]; KEGG:organic cation transporter protein-like; K08202 MFS transporter, OCT family, solute carrier family 22 (organic cation transporter), member 4/5 (A); SwissProt:Solute carrier family 22 member 20 OS=Mus musculus GN=Slc22a20 PE=1 SV=1; IPR_id:IPR011701; IPR_Anno:Major facilitator superfamily
Contig190	366099	G	GT	13	3	16	0.19	1	10	11	0.91	0.72	intronic	evm.TU.Contig190.21	NR:hypothetical protein TcasGA2_TC001582 [Tribolium castaneum]; KEGG:POC1; centriole proteome protein; K16482 centriolar protein POC1 (A); SwissProt:WD repeat-containing protein 47 OS=Mus musculus GN=Wdr47 PE=1 SV=2; IPR_id:IPR020472; IPR_Anno:G-protein beta WD-40 repeat
Contig1994	27497	TC	T	13	3	16	0.19	2	20	22	0.91	0.72	intergenic	NONE(dist=NONE),NONE(dist=NONE)	--
Contig239	228517	G	GAGAA	29	7	36	0.19	3	32	35	0.91	0.72	intronic	evm.TU.Contig239.11	NR:-; KEGG:-; SwissProt:-; IPR_id:IPR002306; IPR_Anno:Tryptophan-tRNA ligase
Contig239	265707	AAAG	A	15	3	18	0.17	3	25	28	0.89	0.72	intronic	evm.TU.Contig239.13	NR:GJ23404 [Drosophila virilis]; KEGG:GD18289 gene product from transcript GD18289-RA; K05312 nicotinic acetylcholine receptor, invertebrate (A); SwissProt:Acetylcholine receptor subunit alpha-like 1 OS=Drosophila melanogaster GN=nAChRalpha1 PE=2 SV=2; IPR_id:IPR006202; IPR_Anno:Neurotransmitter-gated ion-channel ligand-binding
Contig251	237840	CCACCACTACCA	C	24	5	29	0.17	2	16	18	0.89	0.72	intergenic	NONE(dist=NONE),evm.TU.Contig251.1(dist=13268)	NR:PREDICTED: NADH dehydrogenase [ubiquinone] 1 alpha subcomplex subunit 11 [Bactrocera cucurbitae]; KEGG:AAEL013876-PA; K03956 NADH dehydrogenase (ubiquinone) 1 alpha subcomplex subunit 11 (A); SwissProt:NADH dehydrogenase [ubiquinone] 1 alpha subcomplex subunit 11 OS=Mus musculus GN=Ndufa11 PE=2 SV=2; IPR_id:NULL; IPR_Anno:NULL
Contig257	205553	ATAGTAG	A	16	3	19	0.16	3	22	25	0.88	0.72	intergenic	evm.TU.Contig257.8(dist=6048),evm.TU.Contig257.9(dist=14849)	NR:PREDICTED: histidine triad nucleotide-binding protein 1 [Megachile rotundata]; KEGG:histidine triad nucleotide-binding protein 1; K02503 histidine triad (HIT) family protein (A); SwissProt:Histidine triad nucleotide-binding protein 1 OS=Bos taurus GN=HINT1 PE=1 SV=2; IPR_id:IPR001310; IPR_Anno:Histidine triad (HIT) protein
Contig260	464380	GTTC	G	9	2	11	0.18	1	9	10	0.9	0.72	intergenic	evm.TU.Contig260.4(dist=124523),evm.TU.Contig260.7(dist=102249)	NR:hypothetical protein TcasGA2_TC000792 [Tribolium castaneum]; KEGG:dipeptidyl peptidase 9; K08656 dipeptidyl-peptidase 9 [EC:3.4.14.5] (A); SwissProt:Dipeptidyl peptidase 9 OS=Homo sapiens GN=DPP9 PE=1 SV=3; IPR_id:IPR001375; IPR_Anno:Peptidase S9, prolyl oligopeptidase, catalytic domain; // NR:-; KEGG:-; SwissProt:-; IPR_id:IPR002285; IPR_Anno:GPCR, family 2, pituitary adenylate cyclase activa…
Contig30	1179044	AG	A	21	4	25	0.16	3	21	24	0.88	0.72	intergenic	evm.TU.Contig30.28(dist=8904),evm.TU.Contig30.29(dist=27432)	NR:-; KEGG:-; SwissProt:-; IPR_id:IPR008356; IPR_Anno:Protein-tyrosine phosphatase, KIM-containing
Contig301	51952	AG	A	35	7	42	0.17	3	24	27	0.89	0.72	upstream	evm.TU.Contig301.1	NR:PREDICTED: relaxin receptor 1 [Alligator mississippiensis]; KEGG:RXFP1; relaxin/insulin-like family peptide receptor 1; K04306 relaxin family peptide receptor 1 (A); SwissProt:Relaxin receptor 2 OS=Canis familiaris GN=RXFP2 PE=2 SV=1; IPR_id:NULL; IPR_Anno:NULL
Contig44	470183	CACCCA	C	15	3	18	0.17	1	8	9	0.89	0.72	intergenic	evm.TU.Contig44.18(dist=32608),evm.TU.Contig44.20(dist=52055)	NR:hypothetical protein KGM_16609 [Danaus plexippus]; KEGG:hypothetical protein; K02946 small subunit ribosomal protein S10 (A); SwissProt:HIG1 domain family member 2A, mitochondrial OS=Homo sapiens GN=HIGD2A PE=1 SV=1; IPR_id:IPR007667; IPR_Anno:Hypoxia induced protein, domain
Contig482	117628	GA	G	26	5	31	0.16	2	15	17	0.88	0.72	intergenic	NONE(dist=NONE),NONE(dist=NONE)	--
Contig483	105153	GATATTTGTGT	G	31	6	37	0.16	2	15	17	0.88	0.72	intergenic	NONE(dist=NONE),evm.TU.Contig483.1(dist=49054)	NR:PREDICTED: guanine nucleotide-releasing factor 2 isoform X2 [Acyrthosiphon pisum]; KEGG:guanine nucleotide-releasing factor 2; K06277 Rap guanine nucleotide exchange factor 1 (A); SwissProt:Guanine nucleotide-releasing factor 2 OS=Drosophila melanogaster GN=C3G PE=1 SV=4; IPR_id:IPR000651; IPR_Anno:Ras-like guanine nucleotide exchange factor, N-terminal
Contig49	1299328	T	TA	26	5	31	0.16	3	22	25	0.88	0.72	intronic	evm.TU.Contig49.26	NR:-; KEGG:-; SwissProt:-; IPR_id:IPR003842; IPR_Anno:Vacuolating cytotoxin
Contig50	1145788	G	GTGACCCCCC	25	6	31	0.19	2	21	23	0.91	0.72	intergenic	evm.TU.Contig50.24(dist=127290),evm.TU.Contig50.26(dist=74886)	NR:-; KEGG:-; SwissProt:-; IPR_id:IPR004085; IPR_Anno:DNA topoisomerase VI, subunit A; // NR:-; KEGG:-; SwissProt:-; IPR_id:IPR004052; IPR_Anno:Potassium channel, voltage dependent, Kv1.5
Contig58	823574	AGCTAAGTTCAG	A	26	6	32	0.19	3	29	32	0.91	0.72	intronic	evm.TU.Contig58.18	NR:dopamine beta hydroxylase [Homarus americanus]; KEGG:hypothetical protein; K15266 dimethyladenosine transferase 1, mitochondrial [EC:2.1.1.-] (A); SwissProt:DBH-like monooxygenase protein 1 OS=Homo sapiens GN=MOXD1 PE=1 SV=1; IPR_id:IPR005018; IPR_Anno:DOMON domain
Contig60	1016621	T	TA	9	2	11	0.18	1	9	10	0.9	0.72	intergenic	evm.TU.Contig60.41(dist=144899),NONE(dist=NONE)	NR:hypothetical protein DAPPUDRAFT_302210 [Daphnia pulex]; KEGG:aminopeptidase N-like; K11140 aminopeptidase N [EC:3.4.11.2] (A); SwissProt:Aminopeptidase N OS=Felis catus GN=ANPEP PE=1 SV=3; IPR_id:IPR002119; IPR_Anno:Histone H2A
Contig70	1122174	AT	A	21	5	26	0.19	1	10	11	0.91	0.72	intergenic	evm.TU.Contig70.26(dist=30216),evm.TU.Contig70.27(dist=102698)	--
Contig8	391599	TA	T	30	6	36	0.17	2	17	19	0.89	0.72	intergenic	evm.TU.Contig8.4(dist=87735),evm.TU.Contig8.5(dist=34060)	NR:hypothetical protein IscW_ISCW018097 [Ixodes scapularis]; KEGG:-; SwissProt:-; IPR_id:IPR000337; IPR_Anno:GPCR, family 3; // NR:PREDICTED: DNA-directed RNA polymerase II subunit RPB3 [Orussus abietinus]; KEGG:GB16593; DNA-directed RNA polymerase II subunit RPB3-like; K03011 DNA-directed RNA polymerase II subunit RPB3 (A); SwissProt:DNA-directed RNA polymerase II subunit RPB3 OS=Bos taurus GN=P…
Contig872	167364	C	CAT	10	2	12	0.17	1	8	9	0.89	0.72	intergenic	NONE(dist=NONE),evm.TU.Contig872.1(dist=14664)	NR:PREDICTED: uncharacterized protein LOC105231266 [Bactrocera dorsalis]; KEGG:-; SwissProt:-; IPR_id:-; IPR_Anno:-
Contig0	15216849	A	AAGT	10	2	12	0.17	1	9	10	0.9	0.73	intergenic	evm.TU.Contig0.379(dist=65066),evm.TU.Contig0.380(dist=35167)	NR:-; KEGG:-; SwissProt:-; IPR_id:NULL; IPR_Anno:NULL; // NR:Tricalbin-1 [Zootermopsis nevadensis]; KEGG:-; SwissProt:-; IPR_id:NULL; IPR_Anno:NULL
Contig102	456415	G	GAGTA	16	3	19	0.16	2	16	18	0.89	0.73	upstream	evm.TU.Contig102.14	NR:collybistin, putative [Ixodes scapularis]; KEGG:SPATA13; uncharacterized LOC102564693; K05769 Rho guanine nucleotide exchange factor 4 (A); SwissProt:Spermatogenesis-associated protein 13 OS=Mus musculus GN=Spata13 PE=2 SV=2; IPR_id:IPR001452; IPR_Anno:Src homology-3 domain
Contig1090	116749	TA	T	21	5	26	0.19	2	22	24	0.92	0.73	upstream	evm.TU.Contig1090.4	NR:Methyltransferase-like protein 9 [Zootermopsis nevadensis]; KEGG:-; SwissProt:Methyltransferase-like protein 9 OS=Bos taurus GN=METTL9 PE=2 SV=1; IPR_id:IPR002908; IPR_Anno:Frataxin/CyaY
Contig1115	13408	CG	C	10	2	12	0.17	2	18	20	0.9	0.73	intergenic	NONE(dist=NONE),evm.TU.Contig1115.1(dist=117798)	NR:Bromo adjacent-like proteiny domain-containing 1 protein [Zootermopsis nevadensis]; KEGG:hypothetical protein; K02603 origin recognition complex subunit 1 (A); SwissProt:Bromo adjacent homology domain-containing 1 protein OS=Mus musculus GN=Bahd1 PE=2 SV=1; IPR_id:IPR001025; IPR_Anno:Bromo adjacent homology (BAH) domain
Contig1137	16468	A	AGTGTGTGT	19	4	23	0.17	2	18	20	0.9	0.73	intronic	evm.TU.Contig1137.1	NR:PREDICTED: probable GPI-anchored adhesin-like protein PGA55 [Microplitis demolitor]; KEGG:-; SwissProt:Protein Dok-7 OS=Takifugu rubripes GN=dok7 PE=2 SV=1; IPR_id:IPR001782; IPR_Anno:Flagellar P-ring protein
Contig115	263904	TA	T	25	6	31	0.19	2	22	24	0.92	0.73	intergenic	evm.TU.Contig115.13(dist=2496),evm.TU.Contig115.14(dist=81658)	NR:-; KEGG:-; SwissProt:-; IPR_id:IPR002449; IPR_Anno:Retinol binding protein/Purpurin; // NR:PREDICTED: zinc finger and BTB domain-containing protein 14-like isoform X2 [Athalia rosae]; KEGG:Br-c; broad-complex; K02174 broad-complex core protein (A); SwissProt:Longitudinals lacking protein-like OS=Drosophila melanogaster GN=lolal PE=1 SV=1; IPR_id:IPR015880; IPR_Anno:Zinc finger, C2H2-like
Contig118	715414	A	AT	34	8	42	0.19	3	35	38	0.92	0.73	intergenic	evm.TU.Contig118.25(dist=30970),evm.TU.Contig118.26(dist=5241)	NR:PREDICTED: uncharacterized protein LOC105561087 [Vollenhovia emeryi]; KEGG:-; SwissProt:-; IPR_id:IPR001507; IPR_Anno:Zona pellucida domain; // NR:hypothetical protein DAPPUDRAFT_303441 [Daphnia pulex]; KEGG:GTP-binding nuclear protein RAN1, putative; K07936 GTP-binding nuclear protein Ran (A); SwissProt:Protein takeout OS=Drosophila melanogaster GN=to PE=2 SV=1; IPR_id:IPR010562; IPR_Anno:Hae…
Contig119	1004201	CT	C	10	2	12	0.17	1	9	10	0.9	0.73	intergenic	evm.TU.Contig119.32(dist=82489),NONE(dist=NONE)	NR:Putative epidermal cell surface receptor [Zootermopsis nevadensis]; KEGG:-; SwissProt:-; IPR_id:IPR003961; IPR_Anno:Fibronectin, type III
Contig1191	51025	CGAGAGAGA	C	11	2	13	0.15	3	21	24	0.88	0.73	intergenic	NONE(dist=NONE),evm.TU.Contig1191.1(dist=41287)	NR:PREDICTED: sulfotransferase family cytosolic 1B member 1-like [Athalia rosae]; KEGG:hypothetical protein; K01016 estrone sulfotransferase [EC:2.8.2.4] (A); SwissProt:Sulfotransferase family cytosolic 1B member 1 OS=Gallus gallus GN=SULT1B1 PE=2 SV=1; IPR_id:NULL; IPR_Anno:NULL
Contig125	351921	TTCATTATTA	T	22	5	27	0.19	1	12	13	0.92	0.73	intergenic	evm.TU.Contig125.15(dist=113355),evm.TU.Contig125.16(dist=19316)	NR:surface antigen [Trypanosoma cruzi]; KEGG:MACF1; microtubule-actin cross-linking factor 1, isoforms 1/2/3/5; K19827 microtuble-actin crosslinking factor 1 (A); SwissProt:Opioid growth factor receptor OS=Homo sapiens GN=OGFR PE=1 SV=3; IPR_id:IPR000321; IPR_Anno:Delta opioid receptor; // NR:hypothetical protein BRAFLDRAFT_84473 [Branchiostoma floridae]; KEGG:hypothetical protein; K11498 centrom…
Contig125	351922	TCATTATTATTA	T	22	5	27	0.19	1	12	13	0.92	0.73	intergenic	evm.TU.Contig125.15(dist=113356),evm.TU.Contig125.16(dist=19313)	NR:surface antigen [Trypanosoma cruzi]; KEGG:MACF1; microtubule-actin cross-linking factor 1, isoforms 1/2/3/5; K19827 microtuble-actin crosslinking factor 1 (A); SwissProt:Opioid growth factor receptor OS=Homo sapiens GN=OGFR PE=1 SV=3; IPR_id:IPR000321; IPR_Anno:Delta opioid receptor; // NR:hypothetical protein BRAFLDRAFT_84473 [Branchiostoma floridae]; KEGG:hypothetical protein; K11498 centrom…
Contig1287	28688	G	GA	20	4	24	0.17	2	19	21	0.9	0.73	intergenic	NONE(dist=NONE),NONE(dist=NONE)	--
Contig1521	70211	C	CCTCTCTCTCTCTCTCTCT	15	3	18	0.17	2	19	21	0.9	0.73	intergenic	evm.TU.Contig1521.4(dist=1078),evm.TU.Contig1521.1(dist=1247)	NR:PREDICTED: choline transporter-like protein 1 [Strongylocentrotus purpuratus]; KEGG:choline transporter-like protein 1; K06515 solute carrier family 44 (choline transporter-like protein), member 1 (A); SwissProt:Choline transporter-like protein 1 OS=Homo sapiens GN=SLC44A1 PE=1 SV=1; IPR_id:IPR000848; IPR_Anno:GPCR, cAMP-type
Contig1723	265639	GACACAC	G	15	3	18	0.17	2	18	20	0.9	0.73	intergenic	evm.TU.Contig1723.13(dist=2269),NONE(dist=NONE)	NR:Rap guanine nucleotide exchange factor 2, partial [Stegodyphus mimosarum]; KEGG:pdz domain-containing guanine nucleotide exchange factor, pdz-gef, putative; K08018 Rap guanine nucleotide exchange factor 2 (A); SwissProt:-; IPR_id:IPR013333; IPR_Anno:Ryanodine receptor
Contig173	115056	TGTGTGTGTGTGTTGTG	T	23	5	28	0.18	3	30	33	0.91	0.73	intronic	evm.TU.Contig173.6	NR:PREDICTED: organic solute transporter alpha-like protein [Diaphorina citri]; KEGG:organic solute transporter alpha-like protein; K14360 organic solute transporter subunit alpha (A); SwissProt:Organic solute transporter subunit alpha OS=Danio rerio GN=slc51a PE=2 SV=1; IPR_id:IPR004080; IPR_Anno:Foot-and-mouth disease virus VP1 coat
Contig2300	38431	CAACACCCCCA	C	18	4	22	0.18	2	21	23	0.91	0.73	intronic	evm.TU.Contig2300.4	NR:Integrin alpha-PS2, partial [Stegodyphus mimosarum]; KEGG:-; SwissProt:-; IPR_id:IPR003942; IPR_Anno:Left- Right determination factor
Contig2319	4297	AT	A	16	3	19	0.16	3	24	27	0.89	0.73	intergenic	NONE(dist=NONE),evm.TU.Contig2319.1(dist=7018)	NR:PREDICTED: inhibitory POU protein-like [Diaphorina citri]; KEGG:Inhibitory POU protein, putative; K09366 POU domain transcription factor, class 4 (A); SwissProt:Inhibitory POU protein OS=Drosophila melanogaster GN=acj6 PE=1 SV=3; IPR_id:IPR000327; IPR_Anno:POU-specific
Contig232	1842500	C	CA	9	2	11	0.18	1	10	11	0.91	0.73	intergenic	evm.TU.Contig232.38(dist=45676),evm.TU.Contig232.39(dist=84137)	NR:hypothetical protein YQE_05681, partial [Dendroctonus ponderosae]; KEGG:Cbr-bre-4; C. briggsae CBR-BRE-4 protein; K07968 beta-1,4-galactosyltransferase 3 [EC:2.4.1.90 2.4.1.38 2.4.1.-] (A); SwissProt:Beta-1,4-N-acetylgalactosaminyltransferase bre-4 OS=Caenorhabditis briggsae GN=bre-4 PE=3 SV=1; IPR_id:IPR027995; IPR_Anno:Glycosyl transferase group 7, N-terminal; // NR:Fibrillin-2 [Zootermopsis…
Contig258	458162	GC	G	16	3	19	0.16	2	16	18	0.89	0.73	intronic	evm.TU.Contig258.14	NR:PREDICTED: tectonic-3-like [Apis mellifera]; KEGG:tectonic-3-like; K16745 B9 domain-containing protein 2 (A); SwissProt:B9 domain-containing protein 2 OS=Danio rerio GN=b9d2 PE=2 SV=1; IPR_id:IPR004048; IPR_Anno:Potassium channel, voltage dependent, Kv1.1
Contig287	781826	GA	G	15	3	18	0.17	3	28	31	0.9	0.73	intergenic	evm.TU.Contig287.4(dist=237929),evm.TU.Contig287.6(dist=137905)	NR:Prenylcysteine oxidase [Zootermopsis nevadensis]; KEGG:prenylcysteine oxidase; K05906 prenylcysteine oxidase / farnesylcysteine lyase [EC:1.8.3.5 1.8.3.6] (A); SwissProt:Prenylcysteine oxidase OS=Macaca fascicularis GN=PCYOX1 PE=2 SV=1; IPR_id:NULL; IPR_Anno:NULL; // NR:hypothetical protein SINV_06961, partial [Solenopsis invicta]; KEGG:metalloendopeptidase homolog PEX; K08636 phosphate-regula…
Contig33	1951113	TG	T	15	3	18	0.17	2	19	21	0.9	0.73	intergenic	evm.TU.Contig33.38(dist=73738),evm.TU.Contig33.39(dist=63446)	NR:hypothetical protein DAPPUDRAFT_318127 [Daphnia pulex]; KEGG:-; SwissProt:-; IPR_id:IPR020478; IPR_Anno:AT hook-like
Contig43	1155898	CATT	C	13	3	16	0.19	1	11	12	0.92	0.73	intronic	evm.TU.Contig43.31_evm.TU.Contig43.32	NR:PREDICTED: COBW domain-containing protein 1 isoform X1 [Chrysemys picta bellii]; KEGG:hypothetical protein; K14640 solute carrier family 20 (sodium-dependent phosphate transporter) (A); SwissProt:COBW domain-containing protein 1 OS=Mus musculus GN=Cbwd1 PE=2 SV=1; IPR_id:IPR011629; IPR_Anno:Cobalamin (vitamin B12) biosynthesis CobW-like, C-terminal
Contig432	35640	C	CCACCACTACTACT	16	3	19	0.16	3	24	27	0.89	0.73	intergenic	evm.TU.Contig432.2(dist=7573),evm.TU.Contig432.3(dist=39568)	NR:Cytochrome P450 9e2 [Cerapachys biroi]; KEGG:GD10575 gene product from transcript GD10575-RA; K14999 cytochrome P450, family 6 [EC:1.14.-.-] (A); SwissProt:Cytochrome P450 6k1 OS=Blattella germanica GN=CYP6K1 PE=2 SV=1; IPR_id:NULL; IPR_Anno:NULL; // NR:PREDICTED: hemicentin-2-like [Plutella xylostella]; KEGG:-; SwissProt:-; IPR_id:IPR002408; IPR_Anno:Natriuretic peptide, brain type
Contig432	81754	CACCA	C	28	5	33	0.15	3	21	24	0.88	0.73	intronic	evm.TU.Contig432.3	NR:PREDICTED: hemicentin-2-like [Plutella xylostella]; KEGG:-; SwissProt:-; IPR_id:IPR002408; IPR_Anno:Natriuretic peptide, brain type
Contig45	1404596	C	CGGA	15	3	18	0.17	2	18	20	0.9	0.73	intergenic	evm.TU.Contig45.46(dist=197822),evm.TU.Contig45.49(dist=93176)	NR:Glutathione S-transferase C-terminal domain-containing protein-like protein [Zootermopsis nevadensis]; KEGG:tRNA:m(4)X modification enzyme TRM13 homolog; K15446 tRNA:m4X modification enzyme [EC:2.1.1.225] (A); SwissProt:Glutathione S-transferase C-terminal domain-containing protein homolog OS=Drosophila melanogaster GN=CG10428 PE=2 SV=2; IPR_id:NULL; IPR_Anno:NULL; // NR:-; KEGG:-; SwissProt:-…
Contig49	64838	TAGTAGTAGTAGTAGTAGTA	T	15	3	18	0.17	1	9	10	0.9	0.73	intergenic	NONE(dist=NONE),evm.TU.Contig49.2(dist=105270)	NR:deoxyribonuclease I [Marsupenaeus japonicus]; KEGG:uncharacterized LOC103314806; K01173 endonuclease G, mitochondrial (A); SwissProt:-; IPR_id:NULL; IPR_Anno:NULL
Contig50	1149484	TTTCTC	T	21	5	26	0.19	1	11	12	0.92	0.73	intergenic	evm.TU.Contig50.24(dist=130987),evm.TU.Contig50.26(dist=71185)	NR:-; KEGG:-; SwissProt:-; IPR_id:IPR004085; IPR_Anno:DNA topoisomerase VI, subunit A; // NR:-; KEGG:-; SwissProt:-; IPR_id:IPR004052; IPR_Anno:Potassium channel, voltage dependent, Kv1.5
Contig532	195572	GAT	G	16	3	19	0.16	1	8	9	0.89	0.73	intergenic	evm.TU.Contig532.14(dist=17930),evm.TU.Contig532.15(dist=23479)	NR:Protein FAM164C, partial [Stegodyphus mimosarum]; KEGG:succinate dehydrogenase [ubiquinone] flavoprotein subunit, mitochondrial-like; K00234 succinate dehydrogenase (ubiquinone) flavoprotein subunit [EC:1.3.5.1] (A); SwissProt:Zinc finger C2HC domain-containing protein 1C OS=Mus musculus GN=Zc2hc1c PE=2 SV=1; IPR_id:NULL; IPR_Anno:NULL; // NR:hypothetical protein BRAFLDRAFT_92934 [Branchiostom…
Contig60	608176	G	GGAA	15	3	18	0.17	1	9	10	0.9	0.73	intergenic	evm.TU.Contig60.24(dist=71391),evm.TU.Contig60.25_evm.TU.Contig60.26(dist=76592)	NR:Serine/threonine-protein phosphatase 4 regulatory subunit 4 [Zootermopsis nevadensis]; KEGG:PPP4R4; protein phosphatase 4, regulatory subunit 4; K15426 serine/threonine-protein phosphatase 4 regulatory subunit 4 (A); SwissProt:Serine/threonine-protein phosphatase 4 regulatory subunit 4 OS=Mus musculus GN=Ppp4r4 PE=2 SV=2; IPR_id:IPR001723; IPR_Anno:Steroid hormone receptor; // NR:PREDICTED: sa…
Contig602	149426	G	GA	35	7	42	0.17	4	36	40	0.9	0.73	intronic	evm.TU.Contig602.2_evm.TU.Contig602.3	NR:hypothetical protein DAPPUDRAFT_56898 [Daphnia pulex]; KEGG:sphingomyelin phosphodiesterase; K12350 sphingomyelin phosphodiesterase [EC:3.1.4.12] (A); SwissProt:Sphingomyelin phosphodiesterase OS=Bos taurus GN=SMPD1 PE=2 SV=1; IPR_id:IPR008139; IPR_Anno:Saposin B
Contig7	2807703	GTTA	G	13	3	16	0.19	1	11	12	0.92	0.73	intergenic	evm.TU.Contig7.62(dist=468227),evm.TU.Contig7.65(dist=11352)	NR:Tetratricopeptide repeat protein 39B [Zootermopsis nevadensis]; KEGG:proteasome subunit beta type-9-like; K02741 20S proteasome subunit beta 9 [EC:3.4.25.1] (A); SwissProt:Tetratricopeptide repeat protein 39B OS=Xenopus tropicalis GN=ttc39b PE=2 SV=1; IPR_id:NULL; IPR_Anno:NULL; // NR:PREDICTED: small integral membrane protein 20 [Tribolium castaneum]; KEGG:-; SwissProt:Small integral membrane…
Contig7	2813663	C	CT	13	3	16	0.19	2	22	24	0.92	0.73	intergenic	evm.TU.Contig7.62(dist=474186),evm.TU.Contig7.65(dist=5395)	NR:Tetratricopeptide repeat protein 39B [Zootermopsis nevadensis]; KEGG:proteasome subunit beta type-9-like; K02741 20S proteasome subunit beta 9 [EC:3.4.25.1] (A); SwissProt:Tetratricopeptide repeat protein 39B OS=Xenopus tropicalis GN=ttc39b PE=2 SV=1; IPR_id:NULL; IPR_Anno:NULL; // NR:PREDICTED: small integral membrane protein 20 [Tribolium castaneum]; KEGG:-; SwissProt:Small integral membrane…
Contig740	83257	GTGACA	G	29	6	35	0.17	3	26	29	0.9	0.73	intergenic	NONE(dist=NONE),NONE(dist=NONE)	--
Contig79	592816	A	AGTAGT	15	3	18	0.17	2	19	21	0.9	0.73	intronic	evm.TU.Contig79.13	NR:PREDICTED: nuclear receptor subfamily 2 group E member 1-like [Crassostrea gigas]; KEGG:nuclear receptor subfamily 2 group E member 1-like; K08545 nuclear receptor subfamily 2 group E member 1 (A); SwissProt:Nuclear receptor subfamily 2 group E member 1 OS=Gallus gallus GN=NR2E1 PE=2 SV=1; IPR_id:IPR000536; IPR_Anno:Nuclear hormone receptor, ligand-binding, core
Contig84	891794	GTTA	G	10	2	12	0.17	2	18	20	0.9	0.73	intergenic	evm.TU.Contig84.14(dist=2598),evm.TU.Contig84.15(dist=5238)	NR:PREDICTED: A disintegrin and metalloproteinase with thrombospondin motifs 14 [Camponotus floridanus]; KEGG:-; SwissProt:-; IPR_id:IPR003914; IPR_Anno:Rabaptin; // NR:-; KEGG:-; SwissProt:-; IPR_id:NULL; IPR_Anno:NULL
Contig895	108609	C	CT	31	7	38	0.18	3	32	35	0.91	0.73	intergenic	evm.TU.Contig895.1(dist=95474),evm.TU.Contig895.3(dist=56607)	NR:Bone morphogenetic protein receptor type-2, partial [Stegodyphus mimosarum]; KEGG:wit; uncharacterized LOC100121252; K04671 bone morphogenetic protein receptor type-2 [EC:2.7.11.30] (A); SwissProt:Bone morphogenetic protein receptor type-2 OS=Homo sapiens GN=BMPR2 PE=1 SV=2; IPR_id:IPR000719; IPR_Anno:Protein kinase domain; // NR:Headcase protein-like protein, partial [Stegodyphus mimosarum]; …
Contig90	446877	TAA	T	18	4	22	0.18	2	21	23	0.91	0.73	intergenic	evm.TU.Contig90.3(dist=130339),evm.TU.Contig90.4(dist=221217)	NR:hypothetical protein DAPPUDRAFT_206140 [Daphnia pulex]; KEGG:-; SwissProt:Nuclear receptor 2C2-associated protein OS=Danio rerio GN=nr2c2ap PE=2 SV=1; IPR_id:IPR000421; IPR_Anno:Coagulation factor 5/8 C-terminal type domain; // NR:PREDICTED: PR domain zinc finger protein 16-like [Monomorium pharaonis]; KEGG:MDS1 and EVI1 complex locus protein EVI1-like; K04462 ecotropic virus integration site …
Contig914	615887	TA	T	40	8	48	0.17	3	27	30	0.9	0.73	intergenic	evm.TU.Contig914.10(dist=92477),NONE(dist=NONE)	NR:-; KEGG:-; SwissProt:-; IPR_id:IPR000908; IPR_Anno:Acetylcholinesterase, fish/snake
Contig0	5082344	C	CTT	19	3	22	0.14	3	22	25	0.88	0.74	intergenic	evm.TU.Contig0.111(dist=28864),evm.TU.Contig0.112(dist=81033)	NR:PREDICTED: death-associated protein kinase related-like [Vollenhovia emeryi]; KEGG:STK17A; serine/threonine kinase 17a; K08804 serine/threonine kinase 17 [EC:2.7.11.1] (A); SwissProt:Serine/threonine-protein kinase 17A OS=Homo sapiens GN=STK17A PE=1 SV=2; IPR_id:IPR002290; IPR_Anno:Serine/threonine- / dual specificity protein kinase, catalytic domain; // NR:PREDICTED: neurotrimin-like [Diaphor…
Contig100	490921	G	GA	6	1	7	0.14	1	7	8	0.88	0.74	intergenic	evm.TU.Contig100.18(dist=55110),evm.TU.Contig100.19(dist=81168)	NR:Vitelline membrane outer layer protein 1 like protein [Chelonia mydas]; KEGG:-; SwissProt:-; IPR_id:IPR005515; IPR_Anno:Vitelline membrane outer layer protein I (VOMI); // NR:conserved hypothetical protein [Pediculus humanus corporis]; KEGG:-; SwissProt:SERTA domain-containing protein 2 OS=Mus musculus GN=Sertad2 PE=1 SV=2; IPR_id:IPR009263; IPR_Anno:SERTA
Contig102	91467	CA	C	23	5	28	0.18	1	12	13	0.92	0.74	intronic	evm.TU.Contig102.3	NR:Choline O-acetyltransferase, putative [Pediculus humanus corporis]; KEGG:Choline O-acetyltransferase, putative (EC:2.3.1.6); K00623 choline O-acetyltransferase [EC:2.3.1.6] (A); SwissProt:Choline O-acetyltransferase OS=Drosophila melanogaster GN=Cha PE=1 SV=3; IPR_id:IPR001292; IPR_Anno:Oestrogen receptor
Contig105	398725	TTTTTTTTG	T	19	4	23	0.17	3	29	32	0.91	0.74	intergenic	evm.TU.Contig105.6(dist=26558),evm.TU.Contig105.7(dist=29204)	NR:Rh family A glycoprotein [Anabas testudineus]; KEGG:RHAG; Rh-associated glycoprotein; K06580 ammonium transporter Rh (A); SwissProt:Ammonium transporter Rh type C OS=Gallus gallus GN=RHCG PE=2 SV=1; IPR_id:IPR002229; IPR_Anno:Blood group Rhesus C/E/D polypeptide; // NR:hypothetical protein CAPTEDRAFT_225487 [Capitella teleta]; KEGG:uncharacterized LOC105334848; K12337 inositol 1,4,5-triphospha…
Contig11	1341179	CCTACTA	C	11	2	13	0.15	1	8	9	0.89	0.74	intergenic	evm.TU.Contig11.36(dist=16567),evm.TU.Contig11.37(dist=340010)	NR:hypothetical protein X975_00935, partial [Stegodyphus mimosarum]; KEGG:putative ZDHHC-type palmitoyltransferase 6; K20032 palmitoyltransferase ZDHHC13/17 [EC:2.3.1.225] (A); SwissProt:Espin OS=Mus musculus GN=Espn PE=1 SV=2; IPR_id:NULL; IPR_Anno:NULL; // NR:PREDICTED: beta-TrCP-like isoform X1 [Crassostrea gigas]; KEGG:beta-TrCP-like; K10260 F-box and WD-40 domain protein 7 (A); SwissProt:F-b…
Contig112	998049	A	AAGAGAGAGAGAGAG	9	2	11	0.18	1	11	12	0.92	0.74	intronic	evm.TU.Contig112.37	NR:PREDICTED: voltage-dependent calcium channel subunit alpha-2/delta-4-like [Wasmannia auropunctata]; KEGG:AAEL000121-PA; K04860 voltage-dependent calcium channel alpha-2/delta-3 (A); SwissProt:Voltage-dependent calcium channel subunit alpha-2/delta-4 OS=Homo sapiens GN=CACNA2D4 PE=1 SV=2; IPR_id:IPR000921; IPR_Anno:Histamine H1 receptor
Contig1134	111505	A	ATAT	19	3	22	0.14	6	43	49	0.88	0.74	intergenic	NONE(dist=NONE),NONE(dist=NONE)	--
Contig1166	25515	CAAAG	C	12	2	14	0.14	1	7	8	0.88	0.74	intergenic	evm.TU.Contig1166.1(dist=8528),evm.TU.Contig1166.2(dist=70151)	NR:-; KEGG:-; SwissProt:-; IPR_id:IPR026247; IPR_Anno:Endothelial cell-specific chemotaxis regulator; // NR:-; KEGG:-; SwissProt:-; IPR_id:IPR003072; IPR_Anno:Orphan nuclear receptor, NOR1 type
Contig121	781331	G	GGAGTTGGAGTTA	14	3	17	0.18	2	23	25	0.92	0.74	intronic	evm.TU.Contig121.12	NR:hypothetical protein CAPTEDRAFT_164338 [Capitella teleta]; KEGG:GI11571 gene product from transcript GI11571-RA (EC:2.3.1.29); K00639 glycine C-acetyltransferase [EC:2.3.1.29] (A); SwissProt:2-amino-3-ketobutyrate coenzyme A ligase, mitochondrial OS=Homo sapiens GN=GCAT PE=1 SV=1; IPR_id:IPR005427; IPR_Anno:Salmonella/Shigella invasin protein C
Contig135	443072	GT	G	17	3	20	0.15	2	16	18	0.89	0.74	intergenic	evm.TU.Contig135.10(dist=77896),evm.TU.Contig135.11(dist=10698)	NR:hypothetical protein L798_13523, partial [Zootermopsis nevadensis]; KEGG:GM14610 gene product from transcript GM14610-RA; K17233 dual oxidase maturation factor 1 (A); SwissProt:Nephrin OS=Homo sapiens GN=NPHS1 PE=1 SV=1; IPR_id:NULL; IPR_Anno:NULL; // NR:DnaJ-like protein subfamily C member 28 [Zootermopsis nevadensis]; KEGG:J domain-containing protein C21orf55, putative; K19373 DnaJ homolog s…
Contig1448	111150	G	GT	6	1	7	0.14	1	7	8	0.88	0.74	intronic	evm.TU.Contig1448.10	NR:Polyadenylate-binding protein 1 [Zootermopsis nevadensis]; KEGG:GB11055; polyadenylate-binding protein 1-like; K13126 polyadenylate-binding protein (A); SwissProt:Polyadenylate-binding protein 1 OS=Mus musculus GN=Pabpc1 PE=1 SV=2; IPR_id:IPR002004; IPR_Anno:Polyadenylate-binding protein/Hyperplastic disc protein
Contig16	1353789	TAA	T	12	2	14	0.14	3	22	25	0.88	0.74	intergenic	evm.TU.Contig16.23(dist=49325),evm.TU.Contig16.26(dist=43510)	NR:PREDICTED: small conductance calcium-activated potassium channel protein [Ceratosolen solmsi marchali]; KEGG:small conductance calcium-activated potassium channel protein; K04944 potassium intermediate/small conductance calcium-activated channel subfamily N member 3 (A); SwissProt:Small conductance calcium-activated potassium channel protein OS=Drosophila melanogaster GN=SK PE=2 SV=2; IPR_id:I…
Contig177	213692	CTT	C	14	3	17	0.18	1	11	12	0.92	0.74	intergenic	evm.TU.Contig177.3(dist=2191),evm.TU.Contig177.4(dist=5361)	NR:Exportin-4 [Zootermopsis nevadensis]; KEGG:hypothetical protein; K18460 exportin-7 (A); SwissProt:Exportin-4 OS=Danio rerio GN=xpo4 PE=2 SV=1; IPR_id:NULL; IPR_Anno:NULL; // NR:-; KEGG:-; SwissProt:-; IPR_id:IPR001419; IPR_Anno:HMW glutenin
Contig182	362385	CATT	C	35	6	41	0.15	2	16	18	0.89	0.74	intergenic	evm.TU.Contig182.12(dist=33641),evm.TU.Contig182.15(dist=504304)	NR:-; KEGG:-; SwissProt:-; IPR_id:NULL; IPR_Anno:NULL; // NR:delilah [Leptinotarsa decemlineata]; KEGG:helix-loop-helix protein delilah; K09104 bHLH factor, other (A); SwissProt:Helix-loop-helix protein delilah OS=Drosophila melanogaster GN=tx PE=1 SV=3; IPR_id:IPR011598; IPR_Anno:Myc-type, basic helix-loop-helix (bHLH) domain
Contig2016	28994	T	TCACACACACACACA	12	2	14	0.14	1	7	8	0.88	0.74	intergenic	evm.TU.Contig2016.1(dist=11768),NONE(dist=NONE)	NR:PREDICTED: uncharacterized protein LOC100375776 [Saccoglossus kowalevskii]; KEGG:-; SwissProt:-; IPR_id:IPR000563; IPR_Anno:Flagellar assembly protein FliH
Contig2042	126913	CTT	C	19	3	22	0.14	2	14	16	0.88	0.74	intergenic	NONE(dist=NONE),evm.TU.Contig2042.2(dist=20377)	NR:-; KEGG:midasin; K14572 midasin (A); SwissProt:Dynein heavy chain-like protein PF11_0240 OS=Plasmodium falciparum (isolate 3D7) GN=PF11_0240 PE=3 SV=1; IPR_id:IPR002228; IPR_Anno:Muscarinic acetylcholine receptor M1
Contig239	114809	CGCCAATCGCACTCAAA	C	10	2	12	0.17	1	10	11	0.91	0.74	intergenic	evm.TU.Contig239.4(dist=16255),evm.TU.Contig239.5(dist=1512)	NR:PREDICTED: protein SOX-15 isoform X2 [Macaca nemestrina]; KEGG:SOX15; SRY-box 15; K09271 transcription factor SOX, other (A); SwissProt:Transcription factor Sox-19a OS=Danio rerio GN=sox19a PE=1 SV=2; IPR_id:IPR009071; IPR_Anno:High mobility group box domain; // NR:ddb1- and cul4-associated factor 12-like protein [Lasius niger]; KEGG:hypothetical protein; K11803 WD repeat-containing protein 40…
Contig274	517349	TAA	T	16	3	19	0.16	2	18	20	0.9	0.74	intergenic	evm.TU.Contig274.16(dist=40987),NONE(dist=NONE)	NR:-; KEGG:-; SwissProt:-; IPR_id:NULL; IPR_Anno:NULL
Contig279	281643	G	GCCTAGGTCGGTA	16	3	19	0.16	1	9	10	0.9	0.74	intronic	evm.TU.Contig279.5	--
Contig28	1486426	ATGGTGGTGG	A	17	3	20	0.15	2	17	19	0.89	0.74	intronic	evm.TU.Contig28.12	--
Contig3	206418	T	TTA	6	1	7	0.14	1	7	8	0.88	0.74	intronic	evm.TU.Contig3.10_evm.TU.Contig3.7_evm.TU.Contig3.8_evm.TU.Contig3.9	NR:DEAD(Asp-Glu-Ala-Asp) box polypeptide 39 [Macrobrachium nipponense]; KEGG:Dyak_Hel25E, Hel25E, dyak_GLEANR_2774; GE18993 gene product from transcript GE18993-RA; K12812 ATP-dependent RNA helicase UAP56/SUB2 [EC:3.6.4.13] (A); SwissProt:Spliceosome RNA helicase DDX39B OS=Gallus gallus GN=DDX39B PE=2 SV=1; IPR_id:-; IPR_Anno:-
Contig34	542842	C	CA	23	4	27	0.15	4	31	35	0.89	0.74	intergenic	evm.TU.Contig34.4(dist=269771),evm.TU.Contig34.5(dist=14722)	NR:GST-theta [Macrobrachium rosenbergii]; KEGG:glutathione S-transferase theta-1; K00799 glutathione S-transferase [EC:2.5.1.18] (A); SwissProt:Glutathione S-transferase theta-1 OS=Homo sapiens GN=GSTT1 PE=1 SV=4; IPR_id:IPR004045; IPR_Anno:Glutathione S-transferase, N-terminal; // NR:PREDICTED: homeobox protein B-H1-like [Athalia rosae]; KEGG:homeobox protein B-H1-like; K09360 BarH-like (A); Swi…
Contig34	717035	TCCTA	T	14	3	17	0.18	1	11	12	0.92	0.74	intergenic	evm.TU.Contig34.10(dist=6634),evm.TU.Contig34.11_evm.TU.Contig34.12(dist=50385)	NR:Enhancer of split mbeta protein [Zootermopsis nevadensis]; KEGG:Enhancer of split mgamma protein, putative; K09090 hairy and enhancer of split, invertebrate (A); SwissProt:Enhancer of split mgamma protein OS=Drosophila melanogaster GN=HLHmgamma PE=2 SV=1; IPR_id:NULL; IPR_Anno:NULL; // NR:PREDICTED: allantoicase-like isoform X2 [Crassostrea gigas]; KEGG:allantoicase-like; K01477 allantoicase […
Contig342	901605	TA	T	11	2	13	0.15	3	24	27	0.89	0.74	intergenic	evm.TU.Contig342.33(dist=9813),NONE(dist=NONE)	NR:PREDICTED: protein lin-28 homolog isoform X1 [Tribolium castaneum]; KEGG:protein lin-28 homolog; K18754 protein lin-28 (A); SwissProt:Protein lin-28 homolog OS=Drosophila melanogaster GN=lin-28 PE=2 SV=2; IPR_id:IPR001878; IPR_Anno:Zinc finger, CCHC-type
Contig346	43406	G	GGGA	6	1	7	0.14	1	7	8	0.88	0.74	intergenic	NONE(dist=NONE),evm.TU.Contig346.1(dist=143516)	NR:-; KEGG:-; SwissProt:-; IPR_id:IPR000161; IPR_Anno:Vasopressin V2 receptor
Contig364	112522	A	AGAGGAGAAG	9	2	11	0.18	1	11	12	0.92	0.74	intergenic	NONE(dist=NONE),evm.TU.Contig364.1(dist=32009)	--
Contig45	30844	ATT	A	12	2	14	0.14	2	15	17	0.88	0.74	intergenic	NONE(dist=NONE),evm.TU.Contig45.1(dist=100112)	NR:PREDICTED: serine/threonine-protein kinase Genghis Khan [Cerapachys biroi]; KEGG:serine/threonine-protein kinase Genghis Khan; K16307 serine/threonine-protein kinase MRCK [EC:2.7.11.1] (A); SwissProt:Serine/threonine-protein kinase Genghis Khan OS=Drosophila melanogaster GN=gek PE=1 SV=1; IPR_id:IPR000095; IPR_Anno:CRIB domain
Contig490	92307	G	GGTA	6	1	7	0.14	1	7	8	0.88	0.74	intergenic	evm.TU.Contig490.4(dist=9504),evm.TU.Contig490.5(dist=32062)	NR:hypothetical protein BRAFLDRAFT_117298 [Branchiostoma floridae]; KEGG:-; SwissProt:-; IPR_id:IPR000480; IPR_Anno:Glutelin; // NR:PREDICTED: myotrophin-like [Pogonomyrmex barbatus]; KEGG:kinase D-interacting substrate of 220 kDa-like; K12460 ankyrin repeat-rich membrane spanning protein (A); SwissProt:Myotrophin OS=Danio rerio GN=mtpn PE=3 SV=1; IPR_id:IPR002110; IPR_Anno:Ankyrin repeat
Contig62	752868	GAA	G	6	1	7	0.14	2	14	16	0.88	0.74	intronic	evm.TU.Contig62.21	NR:Insulin-like peptide receptor [Zootermopsis nevadensis]; KEGG:igf1r; insulin-like growth factor 1 receptor; K05087 insulin-like growth factor 1 receptor [EC:2.7.10.1] (A); SwissProt:Insulin-like growth factor 1 receptor (Fragment) OS=Bos taurus GN=IGF1R PE=2 SV=1; IPR_id:NULL; IPR_Anno:NULL
Contig74	114986	CCTCTCTCTCTCTCTCT	C	6	1	7	0.14	1	7	8	0.88	0.74	intergenic	evm.TU.Contig74.4(dist=9062),evm.TU.Contig74.5(dist=39598)	NR:hypothetical protein L798_05569 [Zootermopsis nevadensis]; KEGG:-; SwissProt:-; IPR_id:IPR000496; IPR_Anno:Bradykinin receptor family; // NR:-; KEGG:-; SwissProt:-; IPR_id:IPR001991; IPR_Anno:Sodium:dicarboxylate symporter
Contig880	168721	A	AACACACACACACAC	10	2	12	0.17	1	10	11	0.91	0.74	intergenic	evm.TU.Contig880.5(dist=61370),evm.TU.Contig880.6(dist=25193)	NR:Calcium-independent phospholipase A2-gamma [Zootermopsis nevadensis]; KEGG:calcium-independent phospholipase A2-gamma-like; K16815 calcium-independent phospholipase A2-gamma (A); SwissProt:Calcium-independent phospholipase A2-gamma OS=Oryctolagus cuniculus GN=PNPLA8 PE=1 SV=1; IPR_id:IPR006197; IPR_Anno:Peptidase S24, LexA-like; // NR:PREDICTED: T-box transcription factor TBX20 [Tribolium cast…
Contig90	851355	G	GA	23	5	28	0.18	3	35	38	0.92	0.74	intergenic	evm.TU.Contig90.8(dist=20133),evm.TU.Contig90.9(dist=34438)	NR:GL18970 [Drosophila persimilis]; KEGG:-; SwissProt:-; IPR_id:IPR007110; IPR_Anno:Immunoglobulin-like domain; // NR:-; KEGG:-; SwissProt:-; IPR_id:NULL; IPR_Anno:NULL
Contig93	1037656	AT	A	19	4	23	0.17	1	10	11	0.91	0.74	intergenic	evm.TU.Contig93.13(dist=99980),evm.TU.Contig93.14(dist=116874)	NR:hypothetical protein DAPPUDRAFT_304160 [Daphnia pulex]; KEGG:Tcjhe; juvenile hormone esterase; K01063 juvenile-hormone esterase [EC:3.1.1.59] (A); SwissProt:Neuroligin-4, Y-linked OS=Homo sapiens GN=NLGN4Y PE=2 SV=1; IPR_id:NULL; IPR_Anno:NULL; // NR:PREDICTED: uncharacterized protein LOC105192448 isoform X3 [Harpegnathos saltator]; KEGG:uncharacterized LOC105254985; K06084 F-box protein 20 (A…
Contig933	149824	A	AAAG	19	4	23	0.17	3	29	32	0.91	0.74	intronic	evm.TU.Contig933.5	NR:ATP-binding cassette sub-family D member 2 [Zootermopsis nevadensis]; KEGG:ATP-binding cassette sub-family D member 2-like; K05676 ATP-binding cassette, subfamily D (ALD), member 2 (A); SwissProt:ATP-binding cassette sub-family D member 2 OS=Homo sapiens GN=ABCD2 PE=1 SV=1; IPR_id:IPR003439; IPR_Anno:ABC transporter-like
Contig977	79870	T	TTG	25	6	31	0.19	1	14	15	0.93	0.74	intronic	evm.TU.Contig977.4	NR:Organic cation transporter protein [Lucilia cuprina]; KEGG:organic cation transporter protein-like; K08202 MFS transporter, OCT family, solute carrier family 22 (organic cation transporter), member 4/5 (A); SwissProt:Organic cation transporter protein OS=Drosophila melanogaster GN=Orct PE=1 SV=1; IPR_id:NULL; IPR_Anno:NULL
Contig980	107314	A	AATG	22	5	27	0.19	2	27	29	0.93	0.74	intergenic	evm.TU.Contig980.2(dist=72375),evm.TU.Contig980.3(dist=3010)	NR:PREDICTED: neuronal pentraxin receptor [Alligator sinensis]; KEGG:NPTXR, CBX6; neuronal pentraxin receptor; K11453 chromobox protein 6 (A); SwissProt:Neuronal pentraxin receptor OS=Homo sapiens GN=NPTXR PE=3 SV=2; IPR_id:NULL; IPR_Anno:NULL; // NR:Corticotropin-releasing factor receptor 2, partial [Stegodyphus mimosarum]; KEGG:corticotropin-releasing factor receptor 2-like; K04579 corticotropi…
Contig99	1683076	T	TTA	18	3	21	0.14	4	28	32	0.88	0.74	intergenic	evm.TU.Contig99.22(dist=38620),evm.TU.Contig99.23(dist=109645)	NR:PREDICTED: la protein homolog [Bombyx mori]; KEGG:la protein homolog; K11090 lupus La protein (A); SwissProt:La protein homolog OS=Aedes albopictus PE=1 SV=1; IPR_id:IPR006630; IPR_Anno:RNA-binding protein Lupus La; // NR:PREDICTED: cytochrome c oxidase subunit 7C, mitochondrial-like [Athalia rosae]; KEGG:Cox7c, cox-c; cytochrome c oxidase subunit VIIc (EC:1.9.3.1); K02272 cytochrome c oxidase…
Contig0	10231837	A	AGTAG	6	1	7	0.14	1	8	9	0.89	0.75	intergenic	evm.TU.Contig0.262(dist=32410),evm.TU.Contig0.264_evm.TU.Contig0.265_evm.TU.Contig0.266(dist=265880)	NR:hypothetical protein DAPPUDRAFT_327362 [Daphnia pulex]; KEGG:GB14529; protein tyrosine phosphatase 61F ortholog; K05696 tyrosine-protein phosphatase non-receptor type 1 [EC:3.1.3.48] (A); SwissProt:Embryonic stem cell-specific 5-hydroxymethylcytosine-binding protein OS=Mus musculus GN=Hmces PE=1 SV=1; IPR_id:IPR003738; IPR_Anno:Protein of unknown function DUF159; // NR:hypothetical protein LOT…
Contig109	1015391	C	CCT	32	6	38	0.16	3	31	34	0.91	0.75	intergenic	evm.TU.Contig109.36(dist=14518),evm.TU.Contig109.37(dist=18695)	NR:PREDICTED: protein FAM132B [Python bivittatus]; KEGG:-; SwissProt:Adipolin OS=Homo sapiens GN=FAM132A PE=1 SV=2; IPR_id:NULL; IPR_Anno:NULL; // NR:70 kDa ribosomal protein S6 kinase, partial [Gecarcinus lateralis]; KEGG:RAC protein kinase DRAC-PK85, putative (EC:2.7.11.13); K04688 p70 ribosomal S6 kinase [EC:2.7.11.1] (A); SwissProt:Ribosomal protein S6 kinase beta-1 OS=Rattus norvegicus GN=Rp…
Contig118	725814	ATATC	A	10	2	12	0.17	1	11	12	0.92	0.75	intronic	evm.TU.Contig118.26	NR:hypothetical protein DAPPUDRAFT_303441 [Daphnia pulex]; KEGG:GTP-binding nuclear protein RAN1, putative; K07936 GTP-binding nuclear protein Ran (A); SwissProt:Protein takeout OS=Drosophila melanogaster GN=to PE=2 SV=1; IPR_id:IPR010562; IPR_Anno:Haemolymph juvenile hormone binding
Contig1195	203347	A	AAGAAGAATG	27	5	32	0.16	3	31	34	0.91	0.75	intronic	evm.TU.Contig1195.3	NR:-; KEGG:-; SwissProt:-; IPR_id:IPR006019; IPR_Anno:Phosphotyrosine interaction domain, Shc-like
Contig1217	226657	G	GAA	29	7	36	0.19	2	33	35	0.94	0.75	intronic	evm.TU.Contig1217.7	NR:PREDICTED: spermatogenesis-associated protein 5-like protein 1 isoform X2 [Mustela putorius furo]; KEGG:GD14011 gene product from transcript GD14011-RA; K14571 ribosome biogenesis ATPase (A); SwissProt:Cell division cycle protein 48 homolog AF_1297 OS=Archaeoglobus fulgidus (strain ATCC 49558 / VC-16 / DSM 4304 / JCM 9628 / NBRC 100126) GN=AF_1297 PE=3 SV=1; IPR_id:IPR003593; IPR_Anno:AAA+ ATP…
Contig142	157605	C	CTT	13	2	15	0.13	1	7	8	0.88	0.75	intergenic	evm.TU.Contig142.3(dist=57742),evm.TU.Contig142.4(dist=203557)	NR:PREDICTED: protein regulator of cytokinesis 1 isoform X2 [Strongylocentrotus purpuratus]; KEGG:protein regulator of cytokinesis 1; K16732 protein regulator of cytokinesis 1 (A); SwissProt:Protein regulator of cytokinesis 1 OS=Homo sapiens GN=PRC1 PE=1 SV=2; IPR_id:IPR007145; IPR_Anno:Microtubule-associated protein, MAP65/Ase1/PRC1; // NR:AGAP010391-PA [Anopheles gambiae str. PEST]; KEGG:lmo2; …
Contig145	646400	A	AC	33	5	38	0.13	3	22	25	0.88	0.75	intergenic	evm.TU.Contig145.7(dist=66889),evm.TU.Contig145.8(dist=125041)	NR:PREDICTED: uncharacterized protein LOC105187701 [Harpegnathos saltator]; KEGG:GH11350 gene product from transcript GH11350-RA; K09646 serine carboxypeptidase 1 [EC:3.4.16.-] (A); SwissProt:-; IPR_id:NULL; IPR_Anno:NULL; // NR:PREDICTED: agmatinase, mitochondrial isoform X2 [Bubalus bubalis]; KEGG:agmatinase, mitochondrial-like; K01480 agmatinase [EC:3.5.3.11] (A); SwissProt:Guanidinobutyrase O…
Contig149	1749743	C	CGGCAGT	15	3	18	0.17	2	22	24	0.92	0.75	intronic	evm.TU.Contig149.25_evm.TU.Contig149.26	NR:-; KEGG:-; SwissProt:-; IPR_id:IPR005819; IPR_Anno:Histone H5
Contig154	73859	C	CTG	17	3	20	0.15	2	18	20	0.9	0.75	intergenic	evm.TU.Contig154.1(dist=5381),evm.TU.Contig154.2(dist=7640)	NR:PREDICTED: uncharacterized protein LOC105154631 isoform X2 [Acromyrmex echinatior]; KEGG:regulating synaptic membrane exocytosis protein 2-like; K15297 regulating synaptic membrane exocytosis protein 2 (A); SwissProt:Regulating synaptic membrane exocytosis protein 2 OS=Rattus norvegicus GN=Rims2 PE=1 SV=1; IPR_id:IPR001478; IPR_Anno:PDZ domain; // NR:hypothetical protein L798_11044, partial [Z…
Contig1675	1526	A	AAG	11	2	13	0.15	1	9	10	0.9	0.75	intergenic	NONE(dist=NONE),evm.TU.Contig1675.1(dist=70264)	NR:PREDICTED: protein prune homolog isoform X3 [Homo sapiens]; KEGG:prune; prune exopolyphosphatase (EC:3.6.1.1); K01514 exopolyphosphatase [EC:3.6.1.11] (A); SwissProt:Protein prune homolog OS=Mus musculus GN=Prune PE=2 SV=1; IPR_id:NULL; IPR_Anno:NULL
Contig232	471674	TACC	T	17	3	20	0.15	3	28	31	0.9	0.75	intronic	evm.TU.Contig232.18	NR:PREDICTED: LOW QUALITY PROTEIN: neural-cadherin [Orussus abietinus]; KEGG:GH10145 gene product from transcript GH10145-RA; K10414 dynein heavy chain 2, cytosolic (A); SwissProt:Neural-cadherin OS=Drosophila melanogaster GN=CadN PE=1 SV=2; IPR_id:IPR002126; IPR_Anno:Cadherin
Contig232	1230558	G	GGT	18	4	22	0.18	1	13	14	0.93	0.75	intergenic	evm.TU.Contig232.32(dist=31965),evm.TU.Contig232.34(dist=42169)	NR:hypothetical protein [Scylla paramamosain]; KEGG:ethanolamine kinase 1; K00894 ethanolamine kinase [EC:2.7.1.82] (A); SwissProt:Ethanolamine kinase 1 OS=Homo sapiens GN=ETNK1 PE=1 SV=1; IPR_id:NULL; IPR_Anno:NULL; // NR:hypothetical protein L798_10730 [Zootermopsis nevadensis]; KEGG:Pre-mRNA-splicing factor ISY1; K12870 pre-mRNA-splicing factor ISY1 (A); SwissProt:Uncharacterized protein C20or…
Contig2378	165383	G	GAA	30	6	36	0.17	2	22	24	0.92	0.75	intergenic	evm.TU.Contig2378.3(dist=131836),evm.TU.Contig2378.6(dist=5946)	NR:PREDICTED: vesicle-trafficking protein SEC22b-B [Fopius arisanus]; KEGG:vesicle-trafficking protein SEC22b-B; K08517 vesicle transport protein SEC22 (A); SwissProt:Vesicle-trafficking protein SEC22b-B OS=Danio rerio GN=sec22bb PE=2 SV=1; IPR_id:IPR002255; IPR_Anno:Flavin monooxygenase (FMO) 3; // NR:PREDICTED: guanine nucleotide-binding protein-like 1 [Camponotus floridanus]; KEGG:LSG1, KRE35;…
Contig239	162082	TAGAG	T	6	1	7	0.14	1	8	9	0.89	0.75	intronic	evm.TU.Contig239.9	NR:Putative RNA-binding protein 16 [Camponotus floridanus]; KEGG:protein SCAF8; K13191 RNA-binding protein 16 (A); SwissProt:Protein SCAF8 OS=Mus musculus GN=Scaf8 PE=1 SV=1; IPR_id:IPR000504; IPR_Anno:RNA recognition motif domain
Contig2425	69853	ACTT	A	14	3	17	0.18	1	13	14	0.93	0.75	upstream;downstream	evm.TU.Contig2425.7;evm.TU.Contig2425.6	--
Contig256	303785	TACACACACACACACACACACACACACAC	T	20	3	23	0.13	2	15	17	0.88	0.75	intergenic	NONE(dist=NONE),evm.TU.Contig256.2(dist=202062)	NR:PREDICTED: uncharacterized protein KIAA1522 isoform X4 [Cerapachys biroi]; KEGG:PHC1; polyhomeotic homolog 1 (Drosophila); K11456 polyhomeotic-like protein 1 (A); SwissProt:Sterile alpha motif domain-containing protein 11 OS=Homo sapiens GN=SAMD11 PE=2 SV=3; IPR_id:IPR020478; IPR_Anno:AT hook-like
Contig261	431049	CATGTGT	C	31	5	36	0.14	4	32	36	0.89	0.75	intergenic	evm.TU.Contig261.24(dist=51967),evm.TU.Contig261.26(dist=20685)	NR:hypothetical protein CAPTEDRAFT_155362 [Capitella teleta]; KEGG:DNA replication licensing factor mcm5-like; K02209 DNA replication licensing factor MCM5 [EC:3.6.4.12] (A); SwissProt:DNA replication licensing factor mcm5 OS=Xenopus tropicalis GN=mcm5 PE=2 SV=1; IPR_id:IPR001208; IPR_Anno:Mini-chromosome maintenance, DNA-dependent ATPase; // NR:serine proteinase 1 [Portunus trituberculatus]; KEG…
Contig294	317902	GT	G	9	2	11	0.18	1	14	15	0.93	0.75	intergenic	evm.TU.Contig294.7(dist=17751),evm.TU.Contig294.8(dist=42960)	NR:hypothetical protein LOTGIDRAFT_160424 [Lottia gigantea]; KEGG:-; SwissProt:UPF0764 protein C16orf89 homolog OS=Mus musculus PE=2 SV=2; IPR_id:IPR003072; IPR_Anno:Orphan nuclear receptor, NOR1 type
Contig30	2442260	C	CT	19	4	23	0.17	1	12	13	0.92	0.75	intronic	evm.TU.Contig30.67	NR:PREDICTED: raf homolog serine/threonine-protein kinase phl isoform X4 [Nasonia vitripennis]; KEGG:raf homolog serine/threonine-protein kinase phl; K02644 pole hole (A); SwissProt:Raf homolog serine/threonine-protein kinase phl OS=Drosophila melanogaster GN=phl PE=1 SV=6; IPR_id:NULL; IPR_Anno:NULL
Contig357	317735	GAAA	G	20	3	23	0.13	3	21	24	0.88	0.75	intergenic	evm.TU.Contig357.3(dist=111172),NONE(dist=NONE)	NR:Zgc:113162 [Danio rerio]; KEGG:dual specificity testis-specific protein kinase 2-like; K08842 testis-specific kinase 2 [EC:2.7.12.1] (A); SwissProt:Serine/threonine-protein kinase HT1 OS=Arabidopsis thaliana GN=HT1 PE=1 SV=1; IPR_id:IPR020635; IPR_Anno:Tyrosine-protein kinase, catalytic domain
Contig37	187947	TAAC	T	15	3	18	0.17	1	11	12	0.92	0.75	intergenic	evm.TU.Contig37.9(dist=13503),evm.TU.Contig37.10(dist=10363)	NR:hypothetical protein TcasGA2_TC003223 [Tribolium castaneum]; KEGG:-; SwissProt:-; IPR_id:IPR003964; IPR_Anno:Bacterial carbamate kinase; // NR:PREDICTED: transient receptor potential channel pyrexia [Tribolium castaneum]; KEGG:trpa1; transient receptor potential cation channel, subfamily A, member 1; K04984 transient receptor potential cation channel subfamily A member 1 (A); SwissProt:Transie…
Contig39	965394	C	CTGTTGTTGT	9	2	11	0.18	1	14	15	0.93	0.75	intronic	evm.TU.Contig39.47	NR:-; KEGG:-; SwissProt:-; IPR_id:IPR001318; IPR_Anno:Inhibin, beta C subunit
Contig412	190009	AT	A	18	3	21	0.14	3	25	28	0.89	0.75	intergenic	NONE(dist=NONE),evm.TU.Contig412.2(dist=95292)	NR:PREDICTED: GPI mannosyltransferase 3 [Trichechus manatus latirostris]; KEGG:PIGB; phosphatidylinositol glycan anchor biosynthesis, class B; K05286 phosphatidylinositol glycan, class B [EC:2.4.1.-] (A); SwissProt:GPI mannosyltransferase 3 OS=Bos taurus GN=PIGB PE=2 SV=1; IPR_id:IPR005599; IPR_Anno:GPI mannosyltransferase
Contig470	733075	A	ACG	18	3	21	0.14	2	17	19	0.89	0.75	intergenic	evm.TU.Contig470.22(dist=43942),evm.TU.Contig470.23(dist=6292)	NR:PREDICTED: zinc finger protein 341-like [Crassostrea gigas]; KEGG:zinc finger protein 721-like; K09228 KRAB domain-containing zinc finger protein (A); SwissProt:Zinc finger protein 341 OS=Homo sapiens GN=ZNF341 PE=1 SV=2; IPR_id:IPR007087; IPR_Anno:Zinc finger, C2H2
Contig48	760396	C	CATA	20	4	24	0.17	1	12	13	0.92	0.75	intergenic	evm.TU.Contig48.25(dist=52956),evm.TU.Contig48.26(dist=2884)	NR:G-protein coupled receptor GRL101 [Zootermopsis nevadensis]; KEGG:class A rhodopsin-like G-protein coupled receptor GPRgph, putative; K04307 relaxin family peptide receptor 2 (A); SwissProt:G-protein coupled receptor GRL101 OS=Lymnaea stagnalis PE=2 SV=1; IPR_id:NULL; IPR_Anno:NULL; // NR:-; KEGG:-; SwissProt:-; IPR_id:IPR005413; IPR_Anno:Low calcium response V antigen
Contig495	543573	T	TA	13	2	15	0.13	1	7	8	0.88	0.75	intronic	evm.TU.Contig495.14	NR:hypothetical protein DAPPUDRAFT_92219 [Daphnia pulex]; KEGG:ALG14; ALG14, UDP-N-acetylglucosaminyltransferase subunit; K07441 beta-1,4-N-acetylglucosaminyltransferase [EC:2.4.1.141] (A); SwissProt:Calponin-3 OS=Rattus norvegicus GN=Cnn3 PE=1 SV=1; IPR_id:IPR001715; IPR_Anno:Calponin homology domain
Contig52	1359031	AAAT	A	16	3	19	0.16	3	31	34	0.91	0.75	intergenic	evm.TU.Contig52.24(dist=14697),evm.TU.Contig52.25(dist=6395)	NR:hypothetical protein BRAFLDRAFT_88001 [Branchiostoma floridae]; KEGG:arsj; arylsulfatase family, member J; K12375 arylsulfatase I/J [EC:3.1.6.-] (A); SwissProt:Arylsulfatase I OS=Canis familiaris GN=ARSI PE=2 SV=2; IPR_id:NULL; IPR_Anno:NULL; // NR:AAEL012248-PA [Aedes aegypti]; KEGG:-; SwissProt:-; IPR_id:NULL; IPR_Anno:NULL
Contig577	191502	AGGG	A	6	1	7	0.14	1	8	9	0.89	0.75	intergenic	NONE(dist=NONE),evm.TU.Contig577.1(dist=70267)	NR:hypothetical protein BRAFLDRAFT_115143 [Branchiostoma floridae]; KEGG:retinol dehydrogenase 14-like; K11162 retinol dehydrogenase 14 [EC:1.1.1.-] (A); SwissProt:Dehydrogenase/reductase SDR family member 13 OS=Mus musculus GN=Dhrs13 PE=2 SV=1; IPR_id:NULL; IPR_Anno:NULL
Contig59	1357292	G	GA	20	3	23	0.13	2	15	17	0.88	0.75	intergenic	evm.TU.Contig59.20(dist=85688),NONE(dist=NONE)	NR:Solute carrier family 41 member 2 [Zootermopsis nevadensis]; KEGG:solute carrier family 41 member 1-like; K15122 solute carrier family 41 (A); SwissProt:Solute carrier family 41 member 1 OS=Pongo abelii GN=SLC41A1 PE=2 SV=1; IPR_id:NULL; IPR_Anno:NULL
Contig611	68441	A	AC	29	7	36	0.19	2	30	32	0.94	0.75	intergenic	evm.TU.Contig611.1(dist=55783),NONE(dist=NONE)	NR:APH-1 [Artemia franciscana]; KEGG:Vvl; ventral vein lacking; K09365 POU domain transcription factor, class 3 (A); SwissProt:Silk gland factor 3 OS=Bombyx mori GN=SGF3 PE=2 SV=1; IPR_id:IPR001356; IPR_Anno:Homeobox domain
Contig7	2834311	ATCACCG	A	12	2	14	0.14	1	8	9	0.89	0.75	intergenic	evm.TU.Contig7.65(dist=5812),evm.TU.Contig7.67(dist=18374)	NR:PREDICTED: small integral membrane protein 20 [Tribolium castaneum]; KEGG:-; SwissProt:Small integral membrane protein 20 OS=Homo sapiens GN=SMIM20 PE=1 SV=2; IPR_id:IPR006179; IPR_Anno:5'-Nucleotidase/apyrase; // NR:Transforming growth factor-beta-induced protein ig-h3 [Zootermopsis nevadensis]; KEGG:fasciclin, putative; K19519 transforming growth factor-beta-induced protein (A); SwissProt:Pe…
Contig727	14340	C	CA	33	5	38	0.13	4	28	32	0.88	0.75	intergenic	NONE(dist=NONE),evm.TU.Contig727.1(dist=4526)	NR:hypothetical protein L798_00285 [Zootermopsis nevadensis]; KEGG:-; SwissProt:-; IPR_id:NULL; IPR_Anno:NULL
Contig797	81114	ACTG	A	13	2	15	0.13	2	14	16	0.88	0.75	intergenic	NONE(dist=NONE),evm.TU.Contig797.2(dist=43304)	NR:PREDICTED: uncharacterized protein LOC105452933 [Wasmannia auropunctata]; KEGG:hypothetical protein; K06528 lysosomal-associated membrane protein 1/2 (A); SwissProt:Lysosome-associated membrane glycoprotein 1 OS=Rattus norvegicus GN=Lamp1 PE=1 SV=1; IPR_id:IPR000980; IPR_Anno:SH2 domain
Contig8	464271	TTGAAAA	T	18	3	21	0.14	2	16	18	0.89	0.75	intergenic	evm.TU.Contig8.6(dist=7845),evm.TU.Contig8.7(dist=1871)	NR:PREDICTED: synergin gamma isoform X5 [Danio rerio]; KEGG:-; SwissProt:Synergin gamma OS=Homo sapiens GN=SYNRG PE=1 SV=2; IPR_id:IPR000261; IPR_Anno:EPS15 homology (EH); // NR:-; KEGG:-; SwissProt:-; IPR_id:IPR023239; IPR_Anno:FAM175 family, BRCA1-A complex, Abraxas subunit
Contig8	4573992	G	GA	26	4	30	0.13	2	15	17	0.88	0.75	intergenic	evm.TU.Contig8.101(dist=10850),evm.TU.Contig8.102(dist=6445)	NR:PREDICTED: uncharacterized protein LOC100900819 [Metaseiulus occidentalis]; KEGG:hypothetical protein; K09216 ovo (A); SwissProt:PR domain zinc finger protein 13 OS=Mus musculus GN=Prdm13 PE=3 SV=1; IPR_id:IPR015880; IPR_Anno:Zinc finger, C2H2-like; // NR:C-myc promoter-binding protein, partial [Stegodyphus mimosarum]; KEGG:-; SwissProt:C-myc promoter-binding protein OS=Homo sapiens GN=DENND4A…
Contig806	264076	A	ATGT	9	2	11	0.18	1	14	15	0.93	0.75	intronic	evm.TU.Contig806.20	NR:-; KEGG:-; SwissProt:-; IPR_id:IPR003072; IPR_Anno:Orphan nuclear receptor, NOR1 type
Contig839	338871	AAGTGAGTGAGTG	A	9	2	11	0.18	1	14	15	0.93	0.75	intergenic	evm.TU.Contig839.13(dist=1385),evm.TU.Contig839.14(dist=2437)	NR:PREDICTED: serine/threonine-protein kinase Warts [Pogonomyrmex barbatus]; KEGG:GB19502; serine/threonine-protein kinase LATS1-like; K08791 serine/threonine-protein kinase LATS1/2 [EC:2.7.11.1] (A); SwissProt:-; IPR_id:IPR003980; IPR_Anno:Histamine H3 receptor; // NR:hypothetical protein L798_01554 [Zootermopsis nevadensis]; KEGG:-; SwissProt:-; IPR_id:IPR005698; IPR_Anno:Phosphotransferase sys…
Contig847	42025	A	ATGTGTGTGTG	17	3	20	0.15	3	27	30	0.9	0.75	intergenic	NONE(dist=NONE),evm.TU.Contig847.1(dist=145793)	NR:low density lipoprotein receptor, putative [Pediculus humanus corporis]; KEGG:low density lipoprotein receptor, putative; K06826 nidogen (entactin) (A); SwissProt:Nidogen-1 OS=Mus musculus GN=Nid1 PE=1 SV=2; IPR_id:IPR013032; IPR_Anno:EGF-like, conserved site
Contig874	423578	T	TAAAAA	27	6	33	0.18	2	27	29	0.93	0.75	intergenic	evm.TU.Contig874.17(dist=25162),NONE(dist=NONE)	NR:-; KEGG:-; SwissProt:-; IPR_id:IPR000046; IPR_Anno:Neurokinin NK1 receptor
Contig877	24804	GGTAGTA	G	11	2	13	0.15	2	18	20	0.9	0.75	intergenic	NONE(dist=NONE),evm.TU.Contig877.1(dist=80913)	NR:-; KEGG:-; SwissProt:-; IPR_id:IPR004080; IPR_Anno:Foot-and-mouth disease virus VP1 coat
Contig877	76793	T	TGGCGGC	11	2	13	0.15	2	18	20	0.9	0.75	intergenic	NONE(dist=NONE),evm.TU.Contig877.1(dist=28930)	NR:-; KEGG:-; SwissProt:-; IPR_id:IPR004080; IPR_Anno:Foot-and-mouth disease virus VP1 coat
Contig883	164103	GGTGT	G	6	1	7	0.14	1	8	9	0.89	0.75	intronic	evm.TU.Contig883.6	NR:hypothetical protein DAPPUDRAFT_316481 [Daphnia pulex]; KEGG:uncharacterized LOC103175934; K01007 pyruvate, water dikinase [EC:2.7.9.2] (A); SwissProt:Probable phosphoenolpyruvate synthase OS=Methanocaldococcus jannaschii (strain ATCC 43067 / DSM 2661 / JAL-1 / JCM 10045 / NBRC 100440) GN=ppsA PE=3 SV=1; IPR_id:NULL; IPR_Anno:NULL
Contig899	345080	A	AGT	18	3	21	0.14	2	16	18	0.89	0.75	intronic	evm.TU.Contig899.23	NR:hypothetical protein DAPPUDRAFT_315656 [Daphnia pulex]; KEGG:hypothetical protein; K00323 NAD(P) transhydrogenase [EC:1.6.1.2] (A); SwissProt:NAD(P) transhydrogenase, mitochondrial OS=Bos taurus GN=NNT PE=1 SV=3; IPR_id:IPR024605; IPR_Anno:NAD(P) transhydrogenase, alpha subunit, C-terminal
Contig903	45345	T	TC	18	3	21	0.14	1	8	9	0.89	0.75	intergenic	evm.TU.Contig903.2(dist=10034),evm.TU.Contig903.3(dist=1478)	NR:-; KEGG:-; SwissProt:-; IPR_id:IPR004116; IPR_Anno:Amelogenin; // NR:neuropeptide GPCR B2 [Nilaparvata lugens]; KEGG:CRHR2; corticotropin releasing hormone receptor 2; K04579 corticotropin releasing hormone receptor 2 (A); SwissProt:PDF receptor OS=Drosophila melanogaster GN=Pdfr PE=1 SV=2; IPR_id:IPR017981; IPR_Anno:GPCR, family 2-like
Contig916	447110	G	GCA	12	2	14	0.14	2	16	18	0.89	0.75	intergenic	evm.TU.Contig916.12(dist=25651),evm.TU.Contig916.13(dist=2401)	NR:PREDICTED: immunoglobulin superfamily DCC subclass member 4 isoform X1 [Danio rerio]; KEGG:DCC; DCC netrin 1 receptor; K06765 deleted in colorectal carcinoma (A); SwissProt:Protogenin OS=Gallus gallus GN=PRTG PE=2 SV=1; IPR_id:IPR003961; IPR_Anno:Fibronectin, type III; // NR:-; KEGG:-; SwissProt:-; IPR_id:IPR001802; IPR_Anno:Mercury scavenger protein
Contig92	76053	CTTCCTTCT	C	17	4	21	0.19	1	16	17	0.94	0.75	intronic	evm.TU.Contig92.5	NR:PREDICTED: uncharacterized protein LOC105262960 [Fopius arisanus]; KEGG:60S ribosomal protein L34-like; K02915 large subunit ribosomal protein L34e (A); SwissProt:DNA endonuclease RBBP8 OS=Xenopus laevis GN=rbbp8 PE=1 SV=1; IPR_id:NULL; IPR_Anno:NULL
Contig0	11665539	T	TA	12	2	14	0.14	1	9	10	0.9	0.76	upstream	evm.TU.Contig0.290_evm.TU.Contig0.291	NR:hypothetical protein CAPTEDRAFT_193197 [Capitella teleta]; KEGG:-; SwissProt:Neugrin OS=Homo sapiens GN=NGRN PE=1 SV=2; IPR_id:IPR008351; IPR_Anno:Mitogen-activated protein (MAP) kinase, JNK
Contig0	13252527	TC	T	21	3	24	0.12	4	28	32	0.88	0.76	intergenic	evm.TU.Contig0.331(dist=76478),evm.TU.Contig0.332(dist=101654)	NR:hypothetical protein X975_07934, partial [Stegodyphus mimosarum]; KEGG:-; SwissProt:-; IPR_id:NULL; IPR_Anno:NULL; // NR:PREDICTED: uncharacterized protein LOC105346772 [Crassostrea gigas]; KEGG:uncharacterized LOC105346772; K19465 mitochondrial genome maintenance exonuclease 1 [EC:3.1.-.-] (A); SwissProt:Mitochondrial genome maintenance exonuclease 1 OS=Mus musculus GN=Mgme1 PE=2 SV=1; IPR_id…
Contig109	1015390	A	AC	32	5	37	0.14	3	26	29	0.9	0.76	intergenic	evm.TU.Contig109.36(dist=14517),evm.TU.Contig109.37(dist=18696)	NR:PREDICTED: protein FAM132B [Python bivittatus]; KEGG:-; SwissProt:Adipolin OS=Homo sapiens GN=FAM132A PE=1 SV=2; IPR_id:NULL; IPR_Anno:NULL; // NR:70 kDa ribosomal protein S6 kinase, partial [Gecarcinus lateralis]; KEGG:RAC protein kinase DRAC-PK85, putative (EC:2.7.11.13); K04688 p70 ribosomal S6 kinase [EC:2.7.11.1] (A); SwissProt:Ribosomal protein S6 kinase beta-1 OS=Rattus norvegicus GN=Rp…
Contig1170	58976	CTGAG	C	20	3	23	0.13	2	17	19	0.89	0.76	intronic	evm.TU.Contig1170.3	NR:Inactive phospholipase C-like protein 2 [Zootermopsis nevadensis]; KEGG:inactive phospholipase C-like protein 2; K15370 inactive phospholipase C-like protein 2 (A); SwissProt:Inactive phospholipase C-like protein 1 OS=Homo sapiens GN=PLCL1 PE=1 SV=3; IPR_id:IPR001192; IPR_Anno:Phosphoinositide phospholipase C
Contig118	821727	A	AAGAGAG	6	1	7	0.14	1	9	10	0.9	0.76	intergenic	evm.TU.Contig118.28(dist=29351),evm.TU.Contig118.29(dist=49630)	NR:hypothetical protein TRIADDRAFT_55725 [Trichoplax adhaerens]; KEGG:hypothetical protein; K16587 HAUS augmin-like complex subunit 4 (A); SwissProt:HAUS augmin-like complex subunit 4 OS=Mus musculus GN=Haus4 PE=2 SV=1; IPR_id:NULL; IPR_Anno:NULL; // NR:hypothetical protein BRAFLDRAFT_204729 [Branchiostoma floridae]; KEGG:hypothetical protein; K04306 relaxin family peptide receptor 1 (A); SwissPr…
Contig1340	51395	AT	A	45	7	52	0.13	4	34	38	0.89	0.76	intergenic	evm.TU.Contig1340.3(dist=14804),evm.TU.Contig1340.4(dist=43261)	--
Contig162	62062	C	CGAA	21	3	24	0.12	2	15	17	0.88	0.76	intergenic	evm.TU.Contig162.2(dist=25255),evm.TU.Contig162.3(dist=98258)	NR:hypothetical protein CAPTEDRAFT_200409 [Capitella teleta]; KEGG:TEX14; testis expressed 14; K17540 inactive serine/threonine-protein kinase TEX14 (A); SwissProt:-; IPR_id:IPR001376; IPR_Anno:Gliadin, alpha/beta; // NR:Tyrosine-protein kinase Fer [Toxocara canis]; KEGG:TEX14; testis expressed 14; K17540 inactive serine/threonine-protein kinase TEX14 (A); SwissProt:Probable serine/threonine-prot…
Contig1642	14172	GGAGGAGGAGGAGGAA	G	23	3	26	0.12	4	29	33	0.88	0.76	intergenic	NONE(dist=NONE),NONE(dist=NONE)	--
Contig167	792276	ACAACAGCAGCAGCAG	A	10	2	12	0.17	1	13	14	0.93	0.76	intronic	evm.TU.Contig167.22	NR:PREDICTED: uncharacterized protein LOC101895484 isoform X1 [Musca domestica]; KEGG:Triacylglycerol lipase SDP1; K14674 TAG lipase / steryl ester hydrolase / phospholipase A2 / LPA acyltransferase [EC:3.1.1.3 3.1.1.13 3.1.1.4 2.3.1.51] (A); SwissProt:Calmodulin-binding transcription activator 1 OS=Homo sapiens GN=CAMTA1 PE=1 SV=4; IPR_id:IPR005559; IPR_Anno:CG-1 DNA-binding domain
Contig168	863092	ATCTAGAC	A	28	6	34	0.18	2	32	34	0.94	0.76	intergenic	evm.TU.Contig168.11(dist=373309),evm.TU.Contig168.12(dist=41869)	NR:-; KEGG:-; SwissProt:-; IPR_id:IPR001623; IPR_Anno:DnaJ domain
Contig1684	262171	C	CATATACAT	7	1	8	0.12	1	7	8	0.88	0.76	intronic	evm.TU.Contig1684.12	NR:PREDICTED: voltage-dependent calcium channel type D subunit alpha-1-like [Metaseiulus occidentalis]; KEGG:muscle calcium channel subunit alpha-1-like; K04851 voltage-dependent calcium channel L type alpha-1D (A); SwissProt:Voltage-dependent L-type calcium channel subunit alpha-1D OS=Mus musculus GN=Cacna1d PE=1 SV=3; IPR_id:NULL; IPR_Anno:NULL
Contig1695	111123	T	TTGA	19	3	22	0.14	3	26	29	0.9	0.76	intronic	evm.TU.Contig1695.2	NR:PREDICTED: neuroligin-4, Y-linked-like isoform X1 [Bombyx mori]; KEGG:neuroligin-4, Y-linked-like; K07378 neuroligin (A); SwissProt:Neuroligin-4, Y-linked OS=Homo sapiens GN=NLGN4Y PE=2 SV=1; IPR_id:IPR002018; IPR_Anno:Carboxylesterase, type B
Contig18	1460145	T	TTAC	10	2	12	0.17	1	13	14	0.93	0.76	intronic	evm.TU.Contig18.29	NR:PREDICTED: transcription factor Sp3 [Pogonomyrmex barbatus]; KEGG:hypothetical protein; K09215 odd-skipped (A); SwissProt:Zinc finger and BTB domain-containing protein 48 OS=Homo sapiens GN=ZBTB48 PE=1 SV=2; IPR_id:NULL; IPR_Anno:NULL
Contig1887	34283	GT	G	18	3	21	0.14	2	18	20	0.9	0.76	intronic	evm.TU.Contig1887.3	NR:-; KEGG:-; SwissProt:-; IPR_id:NULL; IPR_Anno:NULL
Contig215	213760	CA	C	27	5	32	0.16	2	24	26	0.92	0.76	intergenic	evm.TU.Contig215.10(dist=18672),evm.TU.Contig215.11(dist=119993)	NR:DnaJ-like protein subfamily C member 16, partial [Stegodyphus mimosarum]; KEGG:GB19523; dnaJ homolog subfamily C member 16-like; K09536 DnaJ homolog subfamily C member 16 (A); SwissProt:DnaJ homolog subfamily C member 16 OS=Rattus norvegicus GN=Dnajc16 PE=2 SV=1; IPR_id:IPR012336; IPR_Anno:Thioredoxin-like fold; // NR:Haloalkane dehalogenase [Lepeophtheirus salmonis]; KEGG:soluble epoxide hydr…
Contig217	28136	GTGTTGATGTTGTTTGTCTGTTTGTGTTTT	G	40	7	47	0.15	3	32	35	0.91	0.76	intergenic	NONE(dist=NONE),evm.TU.Contig217.1(dist=8167)	NR:cyclin H [Scylla paramamosain]; KEGG:CycH, GB12261; cyclin H; K06634 cyclin H (A); SwissProt:Cyclin-H OS=Mus musculus GN=Ccnh PE=2 SV=2; IPR_id:IPR013763; IPR_Anno:Cyclin-like
Contig228	491642	ACTCTCTCTCTCT	A	21	3	24	0.12	2	14	16	0.88	0.76	upstream	evm.TU.Contig228.3	NR:hypothetical protein DAPPUDRAFT_313799 [Daphnia pulex]; KEGG:-; SwissProt:-; IPR_id:IPR001779; IPR_Anno:Two pore domain potassium channel, TWIK-1
Contig247	1333392	TGTGC	T	13	3	16	0.19	1	18	19	0.95	0.76	upstream	evm.TU.Contig247.19	NR:-; KEGG:zinc finger CCCH domain-containing protein 18-like; K13092 nuclear protein NHN1 (A); SwissProt:-; IPR_id:IPR020478; IPR_Anno:AT hook-like
Contig279	281348	TGCATAGTTTATTGTA	T	15	2	17	0.12	2	15	17	0.88	0.76	intronic	evm.TU.Contig279.5	--
Contig28	961620	ATATGG	A	27	4	31	0.13	3	24	27	0.89	0.76	intergenic	evm.TU.Contig28.4(dist=174911),evm.TU.Contig28.6(dist=134423)	NR:PREDICTED: UDP-glucuronosyltransferase 2B14-like [Acyrthosiphon pisum]; KEGG:UDP-glucuronosyltransferase 2B14-like; K00699 glucuronosyltransferase [EC:2.4.1.17] (A); SwissProt:UDP-glucuronosyltransferase (Fragment) OS=Pleuronectes platessa GN=ugt3 PE=2 SV=1; IPR_id:IPR001057; IPR_Anno:Glutamate/acetylglutamate kinase; // NR:hypothetical protein DAPPUDRAFT_300683 [Daphnia pulex]; KEGG:insulin-l…
Contig2845	175736	T	TGAGAGAGA	21	4	25	0.16	2	22	24	0.92	0.76	intergenic	NONE(dist=NONE),NONE(dist=NONE)	--
Contig2863	5621	CGG	C	7	1	8	0.12	2	15	17	0.88	0.76	intergenic	evm.TU.Contig2863.1(dist=1476),evm.TU.Contig2863.3(dist=13924)	NR:conserved hypothetical protein [Ixodes scapularis]; KEGG:-; SwissProt:-; IPR_id:IPR001778; IPR_Anno:Pollen allergen Poa pIX/Phl pVI; // NR:-; KEGG:-; SwissProt:-; IPR_id:NULL; IPR_Anno:NULL
Contig29	1418786	TTAC	T	18	4	22	0.18	1	17	18	0.94	0.76	intergenic	evm.TU.Contig29.20(dist=17473),evm.TU.Contig29.21(dist=37304)	NR:-; KEGG:-; SwissProt:-; IPR_id:IPR000018; IPR_Anno:P2Y4 purinoceptor; // NR:PREDICTED: insulin-like growth factor 2 mRNA-binding protein 3-A [Acromyrmex echinatior]; KEGG:insulin-like growth factor 2 mRNA-binding protein 1; K17391 insulin-like growth factor 2 mRNA-binding protein 1 (A); SwissProt:Serine-arginine protein 55 OS=Drosophila melanogaster GN=B52 PE=1 SV=4; IPR_id:IPR000504; IPR_Anno…
Contig2987	11113	A	AT	7	1	8	0.12	1	7	8	0.88	0.76	intergenic	NONE(dist=NONE),NONE(dist=NONE)	--
Contig330	56960	A	ATC	10	2	12	0.17	1	14	15	0.93	0.76	intergenic	NONE(dist=NONE),evm.TU.Contig330.1_evm.TU.Contig330.2(dist=103342)	NR:PREDICTED: gamma-tubulin complex component 4 isoform X2 [Microtus ochrogaster]; KEGG:TUBGCP4; tubulin, gamma complex associated protein 4; K16571 gamma-tubulin complex component 4 (A); SwissProt:Gamma-tubulin complex component 4 OS=Homo sapiens GN=TUBGCP4 PE=1 SV=1; IPR_id:IPR001642; IPR_Anno:Neuromedin B receptor
Contig374	125344	ATT	A	17	3	20	0.15	3	31	34	0.91	0.76	intergenic	evm.TU.Contig374.2(dist=16861),evm.TU.Contig374.3(dist=23214)	NR:complexin [Echinococcus multilocularis]; KEGG:-; SwissProt:-; IPR_id:IPR007822; IPR_Anno:Lanthionine synthetase C-like; // NR:PREDICTED: uncharacterized protein LOC103315219 [Tribolium castaneum]; KEGG:LIM domain-containing protein B-like; K19867 LIM domain-binding protein 3 (A); SwissProt:Golgi-associated plant pathogenesis-related protein 1 OS=Mus musculus GN=Glipr2 PE=2 SV=3; IPR_id:IPR0012…
Contig419	96460	GGAGGAGGAGGAGGAGGAGGAGGAGGAGGAGGA	G	15	2	17	0.12	2	14	16	0.88	0.76	intergenic	evm.TU.Contig419.4(dist=6869),evm.TU.Contig419.5(dist=9209)	NR:growth factor independent 1 transcription repressor [Danaus plexippus]; KEGG:GFI1; zinc finger protein 182; K09223 growth factor independent 1 (A); SwissProt:Zinc finger protein Gfi-1b OS=Mus musculus GN=Gfi1b PE=1 SV=1; IPR_id:IPR007087; IPR_Anno:Zinc finger, C2H2; // NR:PREDICTED: perlucin-like [Crassostrea gigas]; KEGG:Perlucin; perlucin-like; K06468 Fc receptor, IgE, low affinity II (A); S…
Contig491	139754	T	TTTC	6	1	7	0.14	2	18	20	0.9	0.76	intergenic	evm.TU.Contig491.5(dist=16375),evm.TU.Contig491.6(dist=9692)	NR:cytochrome P450 CYP6BD10v2 [Laodelphax striatella]; KEGG:CYP6BQ13; cytochrome P450 monooxygenase; K14999 cytochrome P450, family 6 [EC:1.14.-.-] (A); SwissProt:Cytochrome P450 6B5 (Fragment) OS=Papilio glaucus GN=CYP6B5 PE=2 SV=1; IPR_id:IPR002401; IPR_Anno:Cytochrome P450, E-class, group I; // NR:cytochrome P450 CYP6BD10v2 [Laodelphax striatella]; KEGG:CYP6BQ13; cytochrome P450 monooxygenase;…
Contig502	382853	AT	A	6	1	7	0.14	1	9	10	0.9	0.76	intergenic	evm.TU.Contig502.13(dist=7958),evm.TU.Contig502.14(dist=15470)	NR:Zyg-11-like protein B [Zootermopsis nevadensis]; KEGG:hypothetical protein; K10350 Zyg-11 protein homolog (A); SwissProt:Protein zyg-11 homolog B OS=Mus musculus GN=Zyg11b PE=2 SV=2; IPR_id:NULL; IPR_Anno:NULL; // NR:PREDICTED: cleavage and polyadenylation specificity factor subunit 4 [Athalia rosae]; KEGG:cleavage and polyadenylation specificity factor subunit 4; K14404 cleavage and polyadeny…
Contig52	2675431	CG	C	10	2	12	0.17	1	13	14	0.93	0.76	intergenic	evm.TU.Contig52.51(dist=47376),evm.TU.Contig52.52(dist=12321)	NR:PREDICTED: serine/threonine-protein kinase atr [Strongylocentrotus purpuratus]; KEGG:serine/threonine-protein kinase atr; K06640 serine/threonine-protein kinase ATR [EC:2.7.11.1] (A); SwissProt:Serine/threonine-protein kinase atr OS=Xenopus laevis GN=atr PE=1 SV=2; IPR_id:NULL; IPR_Anno:NULL; // NR:AGAP012462-PA [Anopheles gambiae str. PEST]; KEGG:-; SwissProt:Pro-resilin OS=Drosophila melanog…
Contig628	286774	CA	C	7	1	8	0.12	2	15	17	0.88	0.76	intergenic	evm.TU.Contig628.10(dist=53016),evm.TU.Contig628.11(dist=1921)	NR:PC2-like protein [Penaeus monodon]; KEGG:hypothetical protein; K01360 proprotein convertase subtilisin/kexin type 2 [EC:3.4.21.94] (A); SwissProt:Neuroendocrine convertase 2 OS=Homo sapiens GN=PCSK2 PE=2 SV=2; IPR_id:IPR002884; IPR_Anno:Proprotein convertase, P; // NR:-; KEGG:-; SwissProt:-; IPR_id:IPR020478; IPR_Anno:AT hook-like
Contig660	266745	G	GA	23	3	26	0.12	3	23	26	0.88	0.76	intergenic	evm.TU.Contig660.5(dist=86515),evm.TU.Contig660.6(dist=56971)	NR:-; KEGG:-; SwissProt:-; IPR_id:IPR000165; IPR_Anno:Glucoamylase
Contig686	296242	AAC	A	36	5	41	0.12	3	21	24	0.88	0.76	intergenic	evm.TU.Contig686.13(dist=1051),evm.TU.Contig686.15(dist=43378)	NR:ATP synthase subunit s-like protein [Zootermopsis nevadensis]; KEGG:putative thioredoxin; K14816 pre-60S factor REI1 (A); SwissProt:ATP synthase subunit s-like protein OS=Bos taurus GN=ATP5SL PE=2 SV=2; IPR_id:IPR002257; IPR_Anno:Flavin monooxygenase (FMO) 5; // NR:PREDICTED: uncharacterized protein LOC103308185 [Acyrthosiphon pisum]; KEGG:dihydrouridine synthase domain containing protein; K05…
Contig694	373212	C	CAT	23	3	26	0.12	2	15	17	0.88	0.76	intergenic	evm.TU.Contig694.16(dist=39670),evm.TU.Contig694.17(dist=17895)	NR:PREDICTED: origin recognition complex subunit 6 [Chrysemys picta bellii]; KEGG:origin recognition complex subunit 6-like; K02608 origin recognition complex subunit 6 (A); SwissProt:Origin recognition complex subunit 6 OS=Bos taurus GN=ORC6 PE=2 SV=1; IPR_id:IPR020529; IPR_Anno:Origin recognition complex, subunit 6, metazoa/plant; // NR:AGAP005421-PA [Anopheles gambiae str. PEST]; KEGG:AGAP0054…
Contig7	1131976	T	TAA	16	3	19	0.16	1	11	12	0.92	0.76	intronic	evm.TU.Contig7.24	NR:GA23588 [Drosophila pseudoobscura pseudoobscura]; KEGG:Marco, AI323439, Ly112, Scara2; macrophage receptor with collagenous structure; K13884 macrophage receptor with collagenous structure (A); SwissProt:Collagen alpha-5(VI) chain OS=Homo sapiens GN=COL6A5 PE=1 SV=1; IPR_id:NULL; IPR_Anno:NULL
Contig7	4277142	C	CAT	15	2	17	0.12	1	7	8	0.88	0.76	intergenic	evm.TU.Contig7.95(dist=50370),evm.TU.Contig7.96(dist=39421)	NR:troponin C isoform 5 [Homarus americanus]; KEGG:CAM1; calmodulin; K02183 calmodulin (A); SwissProt:Troponin C, isoform 1 OS=Balanus nubilus PE=1 SV=1; IPR_id:NULL; IPR_Anno:NULL
Contig71	1439132	CTGTGTGTGTGTGTGTGTGTG	C	7	1	8	0.12	1	7	8	0.88	0.76	intergenic	evm.TU.Contig71.22(dist=159745),evm.TU.Contig71.23(dist=324455)	NR:galactosyltransferase, putative [Ixodes scapularis]; KEGG:hypothetical protein; K07819 beta-1,3-galactosyltransferase 1 [EC:2.4.1.-] (A); SwissProt:UDP-GlcNAc:betaGal beta-1,3-N-acetylglucosaminyltransferase 7 OS=Rattus norvegicus GN=B3gnt7 PE=2 SV=1; IPR_id:IPR000393; IPR_Anno:Neuropeptide Y5 receptor; // NR:conserved hypothetical protein [Culex quinquefasciatus]; KEGG:protein atonal; K09083 …
Contig71	2800910	ATAGCAGTAGCAG	A	15	2	17	0.12	2	15	17	0.88	0.76	intergenic	evm.TU.Contig71.57(dist=7492),evm.TU.Contig71.58(dist=8245)	NR:PREDICTED: arginine/serine-rich coiled-coil protein 2 isoform X2 [Acyrthosiphon pisum]; KEGG:probable ATP-dependent RNA helicase DDX46-like; K12811 ATP-dependent RNA helicase DDX46/PRP5 [EC:3.6.4.13] (A); SwissProt:Arginine/serine-rich coiled-coil protein 2 OS=Danio rerio GN=rsrc2 PE=2 SV=1; IPR_id:IPR020478; IPR_Anno:AT hook-like; // NR:PREDICTED: lachesin isoform X2 [Acyrthosiphon pisum]; KE…
Contig77	491945	CATT	C	6	1	7	0.14	1	9	10	0.9	0.76	intronic	evm.TU.Contig77.15_evm.TU.Contig77.16_evm.TU.Contig77.17	NR:PREDICTED: arf-GAP with SH3 domain, ANK repeat and PH domain-containing protein 1 isoform X2 [Wasmannia auropunctata]; KEGG:arf-GAP with SH3 domain, ANK repeat and PH domain-containing protein 1; K12488 Arf-GAP with SH3 domain, ANK repeat and PH domain-containing protein (A); SwissProt:Arf-GAP with SH3 domain, ANK repeat and PH domain-containing protein 1 OS=Homo sapiens GN=ASAP1 PE=1 SV=4; IP…
Contig77	1612320	TTC	T	7	1	8	0.12	1	7	8	0.88	0.76	intergenic	evm.TU.Contig77.36(dist=15106),NONE(dist=NONE)	NR:hypothetical protein BRAFLDRAFT_129116 [Branchiostoma floridae]; KEGG:hypothetical protein; K00710 polypeptide N-acetylgalactosaminyltransferase [EC:2.4.1.41] (A); SwissProt:Polypeptide N-acetylgalactosaminyltransferase 16 OS=Homo sapiens GN=GALNT16 PE=1 SV=2; IPR_id:NULL; IPR_Anno:NULL
Contig86	1159759	AC	A	15	2	17	0.12	3	21	24	0.88	0.76	intergenic	evm.TU.Contig86.19(dist=1884),NONE(dist=NONE)	NR:PREDICTED: alpha-methylacyl-CoA racemase [Latimeria chalumnae]; KEGG:AMACR; alpha-methylacyl-CoA racemase; K01796 alpha-methylacyl-CoA racemase [EC:5.1.99.4] (A); SwissProt:Alpha-methylacyl-CoA racemase OS=Mus musculus GN=Amacr PE=1 SV=4; IPR_id:IPR003673; IPR_Anno:CoA-transferase family III
Contig895	229002	CTTACA	C	6	1	7	0.14	1	9	10	0.9	0.76	intronic	evm.TU.Contig895.4	NR:PREDICTED: headcase protein [Harpegnathos saltator]; KEGG:-; SwissProt:Headcase protein homolog OS=Homo sapiens GN=HECA PE=1 SV=1; IPR_id:NULL; IPR_Anno:NULL
Contig0	2972165	A	ACTCTCTCT	10	2	12	0.17	1	15	16	0.94	0.77	downstream	evm.TU.Contig0.75,evm.TU.Contig0.76	NR:geranylgeranyl pyrophosphate synthase/polyprenyl synthetase, putative [Ixodes scapularis]; KEGG:geranylgeranyl pyrophosphate synthase/polyprenyl synthetase, putative (EC:2.5.1.30); K12505 decaprenyl-diphosphate synthase subunit 2 [EC:2.5.1.91] (A); SwissProt:Decaprenyl-diphosphate synthase subunit 2 OS=Rattus norvegicus GN=Pdss2 PE=2 SV=1; IPR_id:IPR017446; IPR_Anno:Polyprenyl synthetase-relat…
Contig1300	29880	AACACACACACACACAC	A	10	2	12	0.17	1	17	18	0.94	0.77	intronic	evm.TU.Contig1300.1	--
Contig711	106976	ATTCC	A	10	2	12	0.17	1	16	17	0.94	0.77	intergenic	evm.TU.Contig711.2(dist=21910),evm.TU.Contig711.3(dist=55134)	NR:-; KEGG:-; SwissProt:-; IPR_id:IPR000161; IPR_Anno:Vasopressin V2 receptor; // NR:amino acid adenylation protein, partial [Paenibacillus mucilaginosus]; KEGG:-; SwissProt:-; IPR_id:IPR017998; IPR_Anno:Chaperone tailless complex polypeptide 1 (TCP-1)
Contig75	344425	TCTC	T	30	6	36	0.17	2	29	31	0.94	0.77	intergenic	evm.TU.Contig75.11(dist=29364),evm.TU.Contig75.12(dist=8284)	NR:quinone oxidoreductase [Cavia porcellus]; KEGG:CRYZ; crystallin zeta (EC:1.6.5.5); K00344 NADPH2:quinone reductase [EC:1.6.5.5] (A); SwissProt:Quinone oxidoreductase OS=Cavia porcellus GN=CRYZ PE=1 SV=1; IPR_id:IPR020843; IPR_Anno:Polyketide synthase, enoylreductase; // NR:RecName: Full=Cuticle protein AM1159; Short=CPAM1159 [Cancer pagurus]; KEGG:-; SwissProt:Cuticle protein AM1159 OS=Cancer …
Contig0	5783716	CCTCTCTCTCTCTCT	C	8	1	9	0.11	1	7	8	0.88	0.77	intergenic	evm.TU.Contig0.124(dist=198157),evm.TU.Contig0.125(dist=5425)	NR:-; KEGG:-; SwissProt:-; IPR_id:IPR000839; IPR_Anno:Porin, Oms28 type; // NR:Broad-Complex isoform Z2 [Bombyx mori]; KEGG:zinc finger protein and BTB domain-containing protein, putative; K02174 broad-complex core protein (A); SwissProt:Broad-complex core protein isoforms 1/2/3/4/5 OS=Drosophila melanogaster GN=br PE=1 SV=2; IPR_id:IPR015880; IPR_Anno:Zinc finger, C2H2-like
Contig10	2947168	A	AACACACACACACACACACAC	20	3	23	0.13	3	28	31	0.9	0.77	intronic	evm.TU.Contig10.49_evm.TU.Contig10.50_evm.TU.Contig10.51_evm.TU.Contig10.52_evm.TU.Contig10.53	NR:PREDICTED: protein lap4 isoform X5 [Monomorium pharaonis]; KEGG:protein lap4-like; K16175 protein scribble (A); SwissProt:Protein scribble homolog OS=Mus musculus GN=Scrib PE=1 SV=2; IPR_id:-; IPR_Anno:-
Contig10	3313654	TAGCAGCAGCAGC	T	7	1	8	0.12	2	17	19	0.89	0.77	intergenic	evm.TU.Contig10.61(dist=13569),evm.TU.Contig10.62(dist=10739)	NR:PREDICTED: guanine nucleotide-binding protein subunit alpha-14-like [Anolis carolinensis]; KEGG:guanine nucleotide-binding protein subunit alpha-14-like; K04636 guanine nucleotide-binding protein subunit alpha-14 (A); SwissProt:Guanine nucleotide-binding protein subunit alpha-14 OS=Xenopus laevis GN=gna14 PE=2 SV=1; IPR_id:IPR001019; IPR_Anno:Guanine nucleotide binding protein (G-protein), alp…
Contig1104	21629	G	GTAGTAGTAGTA	21	4	25	0.16	2	27	29	0.93	0.77	upstream	evm.TU.Contig1104.1	NR:u-shaped [Tribolium castaneum]; KEGG:Ush, u-shaped; zinc finger protein u-shaped; K17441 zinc finger protein ZFPM1 (A); SwissProt:Zinc finger protein ush OS=Drosophila melanogaster GN=ush PE=1 SV=2; IPR_id:NULL; IPR_Anno:NULL
Contig1188	270252	T	TGTAGTA	11	2	13	0.15	1	11	12	0.92	0.77	intergenic	evm.TU.Contig1188.12(dist=10591),evm.TU.Contig1188.13(dist=4362)	NR:putative H3K9 methyltransferase [Lepisma saccharina]; KEGG:SUV39H1; histone-lysine N-methyltransferase SUV39H2; K11419 histone-lysine N-methyltransferase SUV39H [EC:2.1.1.43] (A); SwissProt:Histone-lysine N-methyltransferase SUV39H2 OS=Xenopus tropicalis GN=suv39h2 PE=2 SV=2; IPR_id:NULL; IPR_Anno:NULL; // NR:hypothetical protein DAPPUDRAFT_228160 [Daphnia pulex]; KEGG:-; SwissProt:-; IPR_id:N…
Contig137	877391	CAGAGAG	C	6	1	7	0.14	1	10	11	0.91	0.77	upstream	evm.TU.Contig137.23	NR:hypothetical protein BRAFLDRAFT_59661 [Branchiostoma floridae]; KEGG:ANGPT4; angiopoietin 4; K05467 angiopoietin 4 (A); SwissProt:Fibrinogen C domain-containing protein 1 OS=Mus musculus GN=Fibcd1 PE=2 SV=1; IPR_id:IPR002181; IPR_Anno:Fibrinogen, alpha/beta/gamma chain, C-terminal globular domain
Contig1581	22019	T	TTA	16	2	18	0.11	2	14	16	0.88	0.77	intergenic	NONE(dist=NONE),NONE(dist=NONE)	--
Contig159	739570	TGTACGA	T	12	2	14	0.14	1	10	11	0.91	0.77	intergenic	evm.TU.Contig159.16(dist=48213),evm.TU.Contig159.17(dist=272513)	NR:PREDICTED: putative zinc finger protein 724 [Tarsius syrichta]; KEGG:zinc finger protein 420; K09228 KRAB domain-containing zinc finger protein (A); SwissProt:Zinc finger protein 529 OS=Homo sapiens GN=ZNF529 PE=2 SV=2; IPR_id:IPR001499; IPR_Anno:GPCR fungal pheromone mating factor, STE3
Contig18	1029421	A	AT	24	3	27	0.11	4	29	33	0.88	0.77	intergenic	evm.TU.Contig18.25(dist=82454),evm.TU.Contig18.26(dist=279911)	NR:Protein tweety [Zootermopsis nevadensis]; KEGG:TTYH2; tweety family member 2; K02923 large subunit ribosomal protein L38e (A); SwissProt:Protein tweety OS=Drosophila melanogaster GN=tty PE=2 SV=1; IPR_id:IPR001388; IPR_Anno:Synaptobrevin; // NR:PREDICTED: puff-specific protein Bx42 [Apis florea]; KEGG:Bx42, GB12341; puff-specific protein Bx42; K06063 SNW domain-containing protein 1 (A); SwissP…
Contig184	732253	CTAG	C	8	1	9	0.11	1	7	8	0.88	0.77	intronic	evm.TU.Contig184.8	NR:obstructor B [Locusta migratoria]; KEGG:calcium-activated chloride channel regulator 4-like; K05030 calcium-activated chloride channel regulator 4 (A); SwissProt:-; IPR_id:NULL; IPR_Anno:NULL
Contig191	340727	TGG	T	9	2	11	0.18	1	18	19	0.95	0.77	intergenic	evm.TU.Contig191.1(dist=262343),evm.TU.Contig191.2(dist=292704)	NR:deformed [Parhyale hawaiensis]; KEGG:Dfd, deformed; transcription factor deformed; K09304 homeobox protein HoxA/B/C/D4 (A); SwissProt:Homeobox protein Hox-C4a OS=Danio rerio GN=hoxc4a PE=2 SV=1; IPR_id:IPR001356; IPR_Anno:Homeobox domain; // NR:-; KEGG:-; SwissProt:-; IPR_id:IPR008107; IPR_Anno:Mycoplasma P48 major surface lipoprotein
Contig1972	9382	G	GA	14	2	16	0.12	2	16	18	0.89	0.77	intergenic	NONE(dist=NONE),NONE(dist=NONE)	--
Contig20	2024824	CAGT	C	7	1	8	0.12	2	16	18	0.89	0.77	intergenic	evm.TU.Contig20.61(dist=102218),evm.TU.Contig20.62(dist=53528)	NR:-; KEGG:-; SwissProt:-; IPR_id:IPR001717; IPR_Anno:Anion exchange protein; // NR:hypothetical protein Phum_PHUM362040 [Pediculus humanus corporis]; KEGG:GL23993 gene product from transcript GL23993-RA; K09237 tramtrack (A); SwissProt:Protein tramtrack, beta isoform OS=Drosophila melanogaster GN=ttk PE=1 SV=2; IPR_id:IPR003656; IPR_Anno:Zinc finger, BED-type predicted
Contig2353	4866	T	TAC	8	1	9	0.11	1	7	8	0.88	0.77	intergenic	NONE(dist=NONE),evm.TU.Contig2353.1(dist=17574)	NR:predicted protein [Nematostella vectensis]; KEGG:hypothetical protein; K02321 DNA polymerase alpha subunit B (A); SwissProt:DNA polymerase alpha subunit B OS=Bos taurus GN=POLA2 PE=2 SV=1; IPR_id:IPR000588; IPR_Anno:Peptidase A3A, cauliflower mosaic virus
Contig24	1174169	GGTAGTAGTAGTAGTAGTAGTA	G	11	2	13	0.15	1	11	12	0.92	0.77	upstream	evm.TU.Contig24.30	NR:Protein O-linked-mannose beta-1,2-N-acetylglucosaminyltransferase 1 [Zootermopsis nevadensis]; KEGG:hypothetical protein; K09666 beta-1,2-N-acetylglucosaminyltransferase [EC:2.4.1.-] (A); SwissProt:Protein O-linked-mannose beta-1,2-N-acetylglucosaminyltransferase 1 OS=Pongo abelii GN=POMGNT1 PE=2 SV=1; IPR_id:IPR004139; IPR_Anno:Glycosyl transferase, family 13
Contig2471	33035	TATA	T	8	1	9	0.11	1	7	8	0.88	0.77	intergenic	NONE(dist=NONE),NONE(dist=NONE)	--
Contig252	384279	GTTCCTC	G	13	2	15	0.13	2	19	21	0.9	0.77	downstream	evm.TU.Contig252.13	--
Contig2894	5656	TTG	T	6	1	7	0.14	1	10	11	0.91	0.77	intergenic	NONE(dist=NONE),NONE(dist=NONE)	--
Contig2987	8326	T	TA	11	2	13	0.15	1	11	12	0.92	0.77	intergenic	NONE(dist=NONE),NONE(dist=NONE)	--
Contig3	4647286	A	AATTGATTG	6	1	7	0.14	1	10	11	0.91	0.77	intergenic	evm.TU.Contig3.102(dist=338356),evm.TU.Contig3.104(dist=105257)	NR:hypothetical protein CGI_10014324 [Crassostrea gigas]; KEGG:-; SwissProt:-; IPR_id:-; IPR_Anno:-; // NR:hypothetical protein DAPPUDRAFT_329113 [Daphnia pulex]; KEGG:hypothetical protein; K11840 ubiquitin carboxyl-terminal hydrolase 9/24 [EC:3.4.19.12] (A); SwissProt:-; IPR_id:IPR005455; IPR_Anno:Profilin
Contig31	459479	TCATC	T	17	3	20	0.15	1	12	13	0.92	0.77	intergenic	evm.TU.Contig31.11(dist=12140),evm.TU.Contig31.12(dist=21030)	NR:protein disulfide isomerase 1 [Fenneropenaeus chinensis]; KEGG:thioredoxin domain-containing protein 5; K13984 thioredoxin domain-containing protein 5 (A); SwissProt:Thioredoxin domain-containing protein 5 OS=Mus musculus GN=Txndc5 PE=1 SV=2; IPR_id:IPR013766; IPR_Anno:Thioredoxin domain; // NR:-; KEGG:-; SwissProt:-; IPR_id:IPR020415; IPR_Anno:Interleukin-34
Contig31	1037897	T	TA	14	3	17	0.18	1	21	22	0.95	0.77	intergenic	evm.TU.Contig31.31(dist=73039),evm.TU.Contig31.32(dist=131150)	NR:PREDICTED: nephrin-like [Bombyx mori]; KEGG:GM14610 gene product from transcript GM14610-RA; K17233 dual oxidase maturation factor 1 (A); SwissProt:-; IPR_id:NULL; IPR_Anno:NULL; // NR:calcium activated chloride channel precursor [Xenopus laevis]; KEGG:CLCA4; chloride channel accessory 4; K05030 calcium-activated chloride channel regulator 4 (A); SwissProt:Calcium-activated chloride channel re…
Contig3120	11863	T	TTCCC	8	1	9	0.11	2	14	16	0.88	0.77	intergenic	NONE(dist=NONE),NONE(dist=NONE)	--
Contig358	83743	TAGGTAAACACAC	T	14	2	16	0.12	3	24	27	0.89	0.77	intronic	evm.TU.Contig358.4	NR:PREDICTED: muscle M-line assembly protein unc-89 isoform X5 [Wasmannia auropunctata]; KEGG:TTN; titin; K12567 titin [EC:2.7.11.1] (A); SwissProt:Muscle M-line assembly protein unc-89 OS=Caenorhabditis elegans GN=unc-89 PE=1 SV=3; IPR_id:IPR006197; IPR_Anno:Peptidase S24, LexA-like
Contig378	210054	A	AGTGTGTGT	8	1	9	0.11	2	14	16	0.88	0.77	intergenic	NONE(dist=NONE),evm.TU.Contig378.3(dist=79730)	NR:PREDICTED: protein arginine N-methyltransferase 1 [Bactrocera dorsalis]; KEGG:hypothetical protein; K11434 type I protein arginine methyltransferase [EC:2.1.1.319] (A); SwissProt:Protein arginine N-methyltransferase 1 OS=Xenopus tropicalis GN=prmt1 PE=2 SV=1; IPR_id:IPR025799; IPR_Anno:Protein arginine N-methyltransferase
Contig415	97428	GCC	G	11	2	13	0.15	2	24	26	0.92	0.77	intergenic	evm.TU.Contig415.5(dist=4648),evm.TU.Contig415.6(dist=49009)	NR:hypothetical protein CAPTEDRAFT_120590 [Capitella teleta]; KEGG:UDP-sugar transporter UST74c-like; K15281 solute carrier family 35 (A); SwissProt:UDP-N-acetylglucosamine/UDP-glucose/GDP-mannose transporter (Fragment) OS=Sus scrofa GN=SLC35D2 PE=2 SV=1; IPR_id:IPR002962; IPR_Anno:Peropsin; // NR:down syndrome cell adhesion molecule [Pacifastacus leniusculus]; KEGG:-; SwissProt:Down syndrome cel…
Contig423	466008	GT	G	17	3	20	0.15	2	23	25	0.92	0.77	intergenic	evm.TU.Contig423.5(dist=3670),NONE(dist=NONE)	NR:PREDICTED: uncharacterized protein LOC105391939 isoform X2 [Plutella xylostella]; KEGG:phospholipase A2, putative (EC:3.1.1.4); K01047 secretory phospholipase A2 [EC:3.1.1.4] (A); SwissProt:Phospholipase A2 isozymes PA3A/PA3B/PA5 OS=Heloderma suspectum PE=1 SV=3; IPR_id:IPR001211; IPR_Anno:Phospholipase A2
Contig45	700368	A	AAT	23	5	28	0.18	1	18	19	0.95	0.77	intergenic	evm.TU.Contig45.22(dist=64925),evm.TU.Contig45.24(dist=95981)	NR:PREDICTED: protein bunched, class 2/F/G isoform [Wasmannia auropunctata]; KEGG:-; SwissProt:Protein bunched, class 2/F/G isoform OS=Drosophila melanogaster GN=bun PE=2 SV=4; IPR_id:IPR000580; IPR_Anno:TSC-22 / Dip / Bun; // NR:hypothetical protein BRAFLDRAFT_83355 [Branchiostoma floridae]; KEGG:hypothetical protein; K20050 low-density lipoprotein receptor-related protein 3/10/12 (A); SwissProt…
Contig463	14548	TTTG	T	22	4	26	0.15	1	12	13	0.92	0.77	intergenic	NONE(dist=NONE),evm.TU.Contig463.1(dist=70306)	NR:PREDICTED: methyl-CpG-binding domain protein 5 isoform X3 [Tribolium castaneum]; KEGG:-; SwissProt:-; IPR_id:IPR000313; IPR_Anno:PWWP domain
Contig483	8363	TAAA	T	8	1	9	0.11	2	14	16	0.88	0.77	intergenic	NONE(dist=NONE),evm.TU.Contig483.1(dist=145851)	NR:PREDICTED: guanine nucleotide-releasing factor 2 isoform X2 [Acyrthosiphon pisum]; KEGG:guanine nucleotide-releasing factor 2; K06277 Rap guanine nucleotide exchange factor 1 (A); SwissProt:Guanine nucleotide-releasing factor 2 OS=Drosophila melanogaster GN=C3G PE=1 SV=4; IPR_id:IPR000651; IPR_Anno:Ras-like guanine nucleotide exchange factor, N-terminal
Contig489	728583	GAA	G	16	3	19	0.16	1	13	14	0.93	0.77	intergenic	evm.TU.Contig489.16(dist=10199),NONE(dist=NONE)	NR:hypothetical protein DAPPUDRAFT_260990 [Daphnia pulex]; KEGG:hypothetical protein; K11317 transcriptional adapter 1 (A); SwissProt:Transcriptional adapter 1 OS=Mus musculus GN=Tada1 PE=2 SV=1; IPR_id:IPR006142; IPR_Anno:Intein
Contig50	1150279	AT	A	26	4	30	0.13	2	19	21	0.9	0.77	intergenic	evm.TU.Contig50.24(dist=131782),evm.TU.Contig50.26(dist=70394)	NR:-; KEGG:-; SwissProt:-; IPR_id:IPR004085; IPR_Anno:DNA topoisomerase VI, subunit A; // NR:-; KEGG:-; SwissProt:-; IPR_id:IPR004052; IPR_Anno:Potassium channel, voltage dependent, Kv1.5
Contig52	1635197	T	TTGTGTG	11	2	13	0.15	1	12	13	0.92	0.77	intergenic	evm.TU.Contig52.34(dist=44435),evm.TU.Contig52.35(dist=368001)	NR:S-phase kinase-associated protein 2 [Zootermopsis nevadensis]; KEGG:Skp2, GB11893; S-phase kinase-associated protein 2; K03875 F-box and leucine-rich repeat protein 1 (S-phase kinase-associated protein 2) (A); SwissProt:S-phase kinase-associated protein 2 OS=Homo sapiens GN=SKP2 PE=1 SV=2; IPR_id:NULL; IPR_Anno:NULL; // NR:PREDICTED: uncharacterized protein LOC103508656 isoform X2 [Diaphorina …
Contig60	1021244	TACACACACACACAC	T	16	2	18	0.11	2	15	17	0.88	0.77	intergenic	evm.TU.Contig60.41(dist=149523),NONE(dist=NONE)	NR:hypothetical protein DAPPUDRAFT_302210 [Daphnia pulex]; KEGG:aminopeptidase N-like; K11140 aminopeptidase N [EC:3.4.11.2] (A); SwissProt:Aminopeptidase N OS=Felis catus GN=ANPEP PE=1 SV=3; IPR_id:IPR002119; IPR_Anno:Histone H2A
Contig609	411577	GCA	G	8	1	9	0.11	3	21	24	0.88	0.77	downstream	evm.TU.Contig609.12	NR:PHD finger protein rhinoceros [Zootermopsis nevadensis]; KEGG:jade1; jade family PHD finger 1; K11347 protein Jade-1 (A); SwissProt:PHD finger protein rhinoceros OS=Drosophila pseudoobscura pseudoobscura GN=rno PE=3 SV=2; IPR_id:IPR013274; IPR_Anno:Peptidase M12B, ADAM-TS1
Contig645	79675	ACAACAACAACAAC	A	15	2	17	0.12	2	16	18	0.89	0.77	intergenic	evm.TU.Contig645.1(dist=63035),NONE(dist=NONE)	NR:-; KEGG:-; SwissProt:-; IPR_id:IPR000815; IPR_Anno:Mercuric reductase
Contig66	2020281	A	AATACTCCCC	21	5	26	0.19	1	22	23	0.96	0.77	intergenic	evm.TU.Contig66.37(dist=180141),evm.TU.Contig66.38(dist=34113)	NR:-; KEGG:-; SwissProt:-; IPR_id:IPR003146; IPR_Anno:Proteinase inhibitor, carboxypeptidase propeptide; // NR:PREDICTED: inter-alpha-trypsin inhibitor heavy chain H3 isoform X1 [Oryctolagus cuniculus]; KEGG:Itih1; inter-alpha-trypsin inhibitor heavy chain 1; K19014 inter-alpha-trypsin inhibitor heavy chain H1 (A); SwissProt:Inter-alpha-trypsin inhibitor heavy chain H3 OS=Oryctolagus cuniculus GN…
Contig731	307309	CACCCTAAAAG	C	7	1	8	0.12	2	17	19	0.89	0.77	downstream	evm.TU.Contig731.6	NR:Peroxidasin-like protein, partial [Stegodyphus mimosarum]; KEGG:chorion peroxidase-like; K19511 peroxidase [EC:1.11.1.7] (A); SwissProt:Thyroid peroxidase OS=Rattus norvegicus GN=Tpo PE=2 SV=1; IPR_id:IPR002007; IPR_Anno:Haem peroxidase, animal
Contig74	725804	T	TACAC	7	1	8	0.12	1	8	9	0.89	0.77	intergenic	evm.TU.Contig74.6(dist=118459),evm.TU.Contig74.9(dist=87039)	NR:PREDICTED: structural maintenance of chromosomes protein 2-like [Crassostrea gigas]; KEGG:structural maintenance of chromosomes protein 2-like; K06674 structural maintenance of chromosome 2 (A); SwissProt:Structural maintenance of chromosomes protein 2 OS=Xenopus laevis GN=smc2 PE=1 SV=1; IPR_id:NULL; IPR_Anno:NULL; // NR:PREDICTED: uncharacterized protein LOC100372656 [Saccoglossus kowalevski…
Contig75	286119	AACACACACAC	A	13	2	15	0.13	2	18	20	0.9	0.77	intergenic	evm.TU.Contig75.9(dist=7579),evm.TU.Contig75.10(dist=1798)	NR:-; KEGG:-; SwissProt:-; IPR_id:IPR004056; IPR_Anno:Potassium channel, voltage dependent, Kv4.3; // NR:PREDICTED: sodium-coupled monocarboxylate transporter 2-like [Dipodomys ordii]; KEGG:hypothetical protein; K14388 solute carrier family 5 (sodium-coupled monocarboxylate transporter), member 8/12 (A); SwissProt:Sodium-coupled monocarboxylate transporter 2 OS=Danio rerio GN=slc5a12 PE=1 SV=1; I…
Contig76	11082	G	GT	14	2	16	0.12	1	8	9	0.89	0.77	intergenic	evm.TU.Contig76.2(dist=3060),evm.TU.Contig76.3(dist=5466)	NR:PREDICTED: uncharacterized protein LOC105687807 [Athalia rosae]; KEGG:hypothetical protein; K04507 calcyclin binding protein (A); SwissProt:-; IPR_id:IPR005389; IPR_Anno:OGR1 sphingosylphosphorylcholine receptor
Contig8	4806420	T	TGTGGTG	9	2	11	0.18	1	19	20	0.95	0.77	intergenic	evm.TU.Contig8.108(dist=5846),NONE(dist=NONE)	NR:Chondroitin sulfate N-acetylgalactosaminyltransferase 2, partial [Stegodyphus mimosarum]; KEGG:AAEL013572-PA; K00746 chondroitin sulfate N-acetylgalactosaminyltransferase 1/2 [EC:2.4.1.174 2.4.1.175] (A); SwissProt:Chondroitin sulfate N-acetylgalactosaminyltransferase 2 OS=Homo sapiens GN=CSGALNACT2 PE=1 SV=1; IPR_id:IPR008428; IPR_Anno:Chondroitin N-acetylgalactosaminyltransferase
Contig86	510868	TATC	T	27	4	31	0.13	3	28	31	0.9	0.77	intronic	evm.TU.Contig86.10	NR:PREDICTED: uncharacterized protein LOC101470575 [Maylandia zebra]; KEGG:NACHT, LRR and PYD domains-containing protein 12-like; K12800 NACHT, LRR and PYD domains-containing protein 3 (A); SwissProt:-; IPR_id:IPR006073; IPR_Anno:GTP binding domain
Contig955	26513	CTT	C	23	3	26	0.12	2	17	19	0.89	0.77	intergenic	NONE(dist=NONE),evm.TU.Contig955.1(dist=51246)	NR:PREDICTED: early nodulin-75 [Nasonia vitripennis]; KEGG:-; SwissProt:-; IPR_id:NULL; IPR_Anno:NULL
Contig1007	68492	TACA	T	10	2	12	0.17	1	18	19	0.95	0.78	intergenic	NONE(dist=NONE),NONE(dist=NONE)	--
Contig374	80093	TA	T	15	3	18	0.17	1	19	20	0.95	0.78	intergenic	evm.TU.Contig374.1(dist=39952),evm.TU.Contig374.2(dist=27950)	NR:hypothetical protein L798_12767, partial [Zootermopsis nevadensis]; KEGG:spidroin-2-like; K06236 collagen, type I, alpha (A); SwissProt:-; IPR_id:IPR002557; IPR_Anno:Chitin binding domain; // NR:complexin [Echinococcus multilocularis]; KEGG:-; SwissProt:-; IPR_id:IPR007822; IPR_Anno:Lanthionine synthetase C-like
Contig1053	48693	C	CT	33	4	37	0.11	5	42	47	0.89	0.78	intronic	evm.TU.Contig1053.2	NR:hypothetical protein L798_08776 [Zootermopsis nevadensis]; KEGG:protein LAP2-like; K12796 erbb2-interacting protein (A); SwissProt:Protein LAP2 OS=Homo sapiens GN=ERBB2IP PE=1 SV=2; IPR_id:IPR001611; IPR_Anno:Leucine-rich repeat
Contig1082	143187	CTAT	C	7	1	8	0.12	1	9	10	0.9	0.78	intergenic	evm.TU.Contig1082.10(dist=4744),evm.TU.Contig1082.11(dist=20202)	NR:PREDICTED: sialic acid synthase-like [Lepisosteus oculatus]; KEGG:nansa, fb73c01, nans, wu:fb73c01, zgc:77126; N-acetylneuraminic acid synthase a; K05304 sialic acid synthase [EC:2.5.1.56 2.5.1.57] (A); SwissProt:Sialic acid synthase OS=Homo sapiens GN=NANS PE=1 SV=2; IPR_id:IPR006013; IPR_Anno:Antifreeze, type III; // NR:unnamed protein product [Oikopleura dioica]; KEGG:-; SwissProt:-; IPR_id…
Contig1202	242308	G	GTGTC	12	2	14	0.14	1	11	12	0.92	0.78	intronic	evm.TU.Contig1202.1_evm.TU.Contig1202.2	NR:hypothetical protein DAPPUDRAFT_56315 [Daphnia pulex]; KEGG:hypothetical protein; K06843 netrin 1 (A); SwissProt:Netrin-1 OS=Mus musculus GN=Ntn1 PE=1 SV=3; IPR_id:IPR018933; IPR_Anno:Netrin module, non-TIMP type
Contig1217	25390	A	AAAAT	15	2	17	0.12	3	28	31	0.9	0.78	intergenic	NONE(dist=NONE),evm.TU.Contig1217.1(dist=48243)	NR:PREDICTED: protein abrupt-like isoform X1 [Orussus abietinus]; KEGG:Br-c; broad-complex; K02174 broad-complex core protein (A); SwissProt:Protein abrupt OS=Drosophila melanogaster GN=ab PE=1 SV=2; IPR_id:IPR007087; IPR_Anno:Zinc finger, C2H2
Contig129	993618	CT	C	25	3	28	0.11	2	17	19	0.89	0.78	intergenic	evm.TU.Contig129.24(dist=3457),evm.TU.Contig129.25(dist=40298)	NR:Solute carrier family 25 member 45, partial [Zootermopsis nevadensis]; KEGG:hypothetical protein; K15123 solute carrier family 25, member 45/47 (A); SwissProt:Solute carrier family 25 member 48 OS=Homo sapiens GN=SLC25A48 PE=1 SV=2; IPR_id:IPR018108; IPR_Anno:Mitochondrial substrate/solute carrier; // NR:-; KEGG:-; SwissProt:-; IPR_id:IPR002258; IPR_Anno:DEZ orphan receptor
Contig140	499475	AG	A	6	1	7	0.14	1	12	13	0.92	0.78	intergenic	evm.TU.Contig140.3(dist=160174),evm.TU.Contig140.4(dist=212430)	NR:-; KEGG:-; SwissProt:-; IPR_id:IPR005483; IPR_Anno:Carbamoyl-phosphate synthase large subunit, CPSase domain; // NR:ultrabithorax [Litopenaeus vannamei]; KEGG:Homeotic protein ultrabithorax, putative; K09311 Antp family, other (A); SwissProt:Homeotic protein ultrabithorax OS=Junonia coenia GN=Ubx PE=2 SV=1; IPR_id:NULL; IPR_Anno:NULL
Contig141	976344	T	TA	7	1	8	0.12	1	9	10	0.9	0.78	intergenic	evm.TU.Contig141.34(dist=63811),NONE(dist=NONE)	NR:hypothetical protein YQE_02817, partial [Dendroctonus ponderosae]; KEGG:-; SwissProt:-; IPR_id:IPR006612; IPR_Anno:Zinc finger, C2CH-type
Contig152	676891	GTAC	G	7	1	8	0.12	1	9	10	0.9	0.78	intergenic	evm.TU.Contig152.9(dist=333115),evm.TU.Contig152.14_evm.TU.Contig152.15(dist=232087)	NR:peritrophin-44-like protein [Eriocheir sinensis]; KEGG:-; SwissProt:-; IPR_id:IPR002557; IPR_Anno:Chitin binding domain; // NR:PREDICTED: exonuclease 3'-5' domain-containing protein 1 [Heterocephalus glaber]; KEGG:Exd1; exonuclease 3'-5' domain containing 1; K18740 exonuclease 3'-5' domain-containing protein 1 (A); SwissProt:Exonuclease 3'-5' domain-containing protein 1 OS=Mus musculus GN=Exd1…
Contig1670	116309	C	CAAA	20	3	23	0.13	2	20	22	0.91	0.78	intronic	evm.TU.Contig1670.7	--
Contig17	163237	GTTTTTCTTATTTTTTTTT	G	6	1	7	0.14	1	11	12	0.92	0.78	intergenic	evm.TU.Contig17.1(dist=95063),evm.TU.Contig17.2(dist=476668)	NR:-; KEGG:-; SwissProt:-; IPR_id:IPR000507; IPR_Anno:Beta 1 adrenoceptor; // NR:PREDICTED: lateral signaling target protein 2 homolog [Athalia rosae]; KEGG:-; SwissProt:-; IPR_id:IPR003972; IPR_Anno:Potassium channel, voltage dependent, Kv1
Contig172	68518	TA	T	9	1	10	0.1	2	14	16	0.88	0.78	intergenic	NONE(dist=NONE),evm.TU.Contig172.1(dist=13334)	NR:PREDICTED: sorting nexin-14 isoform X2 [Xenopus (Silurana) tropicalis]; KEGG:snx14; sorting nexin 14; K17926 sorting nexin-14 (A); SwissProt:Sorting nexin-14 OS=Danio rerio GN=snx14 PE=2 SV=3; IPR_id:IPR000342; IPR_Anno:Regulator of G protein signalling
Contig172	68519	A	AAT	9	1	10	0.1	2	15	17	0.88	0.78	intergenic	NONE(dist=NONE),evm.TU.Contig172.1(dist=13334)	NR:PREDICTED: sorting nexin-14 isoform X2 [Xenopus (Silurana) tropicalis]; KEGG:snx14; sorting nexin 14; K17926 sorting nexin-14 (A); SwissProt:Sorting nexin-14 OS=Danio rerio GN=snx14 PE=2 SV=3; IPR_id:IPR000342; IPR_Anno:Regulator of G protein signalling
Contig173	848600	T	TTACGAG	13	2	15	0.13	1	10	11	0.91	0.78	intergenic	evm.TU.Contig173.28(dist=123639),evm.TU.Contig173.29(dist=53228)	NR:Cell adhesion molecule 3 precursor [Lepeophtheirus salmonis]; KEGG:GB17449; uncharacterized LOC412835; K14313 nuclear pore complex protein Nup53 (A); SwissProt:-; IPR_id:IPR000480; IPR_Anno:Glutelin; // NR:Pyridine nucleotide-disulfide oxidoreductase domain-containing protein 1 [Zootermopsis nevadensis]; KEGG:mRpS18B, GB13631; mitochondrial ribosomal protein S18B; K16174 small subunit ribosoma…
Contig177	98485	GA	G	7	1	8	0.12	1	9	10	0.9	0.78	intergenic	NONE(dist=NONE),evm.TU.Contig177.3(dist=101619)	NR:Exportin-4 [Zootermopsis nevadensis]; KEGG:hypothetical protein; K18460 exportin-7 (A); SwissProt:Exportin-4 OS=Danio rerio GN=xpo4 PE=2 SV=1; IPR_id:NULL; IPR_Anno:NULL
Contig18	916115	T	TTC	34	4	38	0.11	4	32	36	0.89	0.78	intergenic	evm.TU.Contig18.23(dist=32634),evm.TU.Contig18.24(dist=2630)	NR:-; KEGG:-; SwissProt:-; IPR_id:IPR009114; IPR_Anno:Angiomotin; // NR:conserved hypothetical protein [Pediculus humanus corporis]; KEGG:TTYH2; tweety family member 2; K02923 large subunit ribosomal protein L38e (A); SwissProt:Protein tweety OS=Drosophila melanogaster GN=tty PE=2 SV=1; IPR_id:IPR002956; IPR_Anno:Bride of sevenless protein
Contig191	384398	TGAGA	T	8	1	9	0.11	1	8	9	0.89	0.78	intergenic	evm.TU.Contig191.1(dist=306014),evm.TU.Contig191.2(dist=249031)	NR:deformed [Parhyale hawaiensis]; KEGG:Dfd, deformed; transcription factor deformed; K09304 homeobox protein HoxA/B/C/D4 (A); SwissProt:Homeobox protein Hox-C4a OS=Danio rerio GN=hoxc4a PE=2 SV=1; IPR_id:IPR001356; IPR_Anno:Homeobox domain; // NR:-; KEGG:-; SwissProt:-; IPR_id:IPR008107; IPR_Anno:Mycoplasma P48 major surface lipoprotein
Contig1912	30093	TAA	T	28	5	33	0.15	2	27	29	0.93	0.78	intronic	evm.TU.Contig1912.1	NR:PREDICTED: cell division cycle 5-like protein [Esox lucius]; KEGG:Cdc5l; cell division cycle 5-like; K12860 pre-mRNA-splicing factor CDC5/CEF1 (A); SwissProt:Cell division cycle 5-like protein OS=Rattus norvegicus GN=Cdc5l PE=1 SV=2; IPR_id:NULL; IPR_Anno:NULL
Contig203	278619	G	GACCT	17	3	20	0.15	2	26	28	0.93	0.78	intergenic	evm.TU.Contig203.12(dist=18606),evm.TU.Contig203.13(dist=16612)	NR:hypothetical protein DAPPUDRAFT_302804 [Daphnia pulex]; KEGG:eukaryotic translation initiation factor 3 subunit E-B; K03250 translation initiation factor 3 subunit E (A); SwissProt:Eukaryotic translation initiation factor 3 subunit E-B OS=Danio rerio GN=eif3eb PE=3 SV=2; IPR_id:IPR003914; IPR_Anno:Rabaptin; // NR:PREDICTED: pre-mRNA 3'-end-processing factor FIP1 isoform X1 [Tribolium castaneum…
Contig228	606456	GA	G	28	4	32	0.12	4	36	40	0.9	0.78	intronic	evm.TU.Contig228.7	NR:hypothetical protein TcasGA2_TC009063 [Tribolium castaneum]; KEGG:GM14610 gene product from transcript GM14610-RA; K17233 dual oxidase maturation factor 1 (A); SwissProt:Kin of IRRE-like protein 2 OS=Mus musculus GN=Kirrel2 PE=1 SV=1; IPR_id:IPR005392; IPR_Anno:Neuromedin U receptor, type 2
Contig229	444376	G	GA	15	2	17	0.12	2	19	21	0.9	0.78	intergenic	evm.TU.Contig229.6(dist=61437),evm.TU.Contig229.8(dist=66820)	NR:PREDICTED: organic cation transporter protein-like [Megachile rotundata]; KEGG:organic cation transporter protein; K08202 MFS transporter, OCT family, solute carrier family 22 (organic cation transporter), member 4/5 (A); SwissProt:Solute carrier family 22 member 3 OS=Homo sapiens GN=SLC22A3 PE=1 SV=1; IPR_id:IPR005828; IPR_Anno:General substrate transporter; // NR:-; KEGG:-; SwissProt:-; IPR_…
Contig235	116427	CTCTTACCGCCT	C	6	1	7	0.14	2	22	24	0.92	0.78	intergenic	evm.TU.Contig235.6(dist=10580),evm.TU.Contig235.7(dist=66560)	NR:Exostosin-1, putative [Pediculus humanus corporis]; KEGG:Exostosin-1, putative (EC:2.4.1.224); K02366 glucuronyl/N-acetylglucosaminyl transferase EXT1 [EC:2.4.1.224 2.4.1.225] (A); SwissProt:Exostosin-1 OS=Drosophila melanogaster GN=ttv PE=1 SV=1; IPR_id:IPR005413; IPR_Anno:Low calcium response V antigen; // NR:-; KEGG:-; SwissProt:-; IPR_id:NULL; IPR_Anno:NULL
Contig239	228908	AAAAG	A	16	2	18	0.11	2	17	19	0.89	0.78	intronic	evm.TU.Contig239.11	NR:-; KEGG:-; SwissProt:-; IPR_id:IPR002306; IPR_Anno:Tryptophan-tRNA ligase
Contig258	143156	T	TAG	9	1	10	0.1	2	15	17	0.88	0.78	intergenic	evm.TU.Contig258.3(dist=5941),evm.TU.Contig258.4(dist=12139)	NR:GH21594 [Drosophila grimshawi]; KEGG:-; SwissProt:-; IPR_id:NULL; IPR_Anno:NULL; // NR:PREDICTED: dehydrogenase/reductase SDR family member 12-like [Oreochromis niloticus]; KEGG:dhrs12; dehydrogenase/reductase (SDR family) member 12; K11168 dehydrogenase/reductase SDR family member 12 [EC:1.1.-.-] (A); SwissProt:Dehydrogenase/reductase SDR family member 12 OS=Homo sapiens GN=DHRS12 PE=2 SV=2; …
Contig259	221265	TGCACAGTAGTAA	T	17	3	20	0.15	1	14	15	0.93	0.78	intergenic	evm.TU.Contig259.6(dist=33217),evm.TU.Contig259.7(dist=102825)	NR:disintegrin and metalloproteinase domain-containing protein 10 [Eriocheir sinensis]; KEGG:kuz, GB13192; kuzbanian; K06704 disintegrin and metalloproteinase domain-containing protein 10 [EC:3.4.24.81] (A); SwissProt:Disintegrin and metalloproteinase domain-containing protein 10 OS=Homo sapiens GN=ADAM10 PE=1 SV=1; IPR_id:IPR001762; IPR_Anno:Blood coagulation inhibitor, Disintegrin; // NR:hypoth…
Contig259	287492	AC	A	28	5	33	0.15	2	25	27	0.93	0.78	intergenic	evm.TU.Contig259.6(dist=99444),evm.TU.Contig259.7(dist=36609)	NR:disintegrin and metalloproteinase domain-containing protein 10 [Eriocheir sinensis]; KEGG:kuz, GB13192; kuzbanian; K06704 disintegrin and metalloproteinase domain-containing protein 10 [EC:3.4.24.81] (A); SwissProt:Disintegrin and metalloproteinase domain-containing protein 10 OS=Homo sapiens GN=ADAM10 PE=1 SV=1; IPR_id:IPR001762; IPR_Anno:Blood coagulation inhibitor, Disintegrin; // NR:hypoth…
Contig261	309948	A	AGATTCTTTGTCATTGTAACACTGTCAT	9	1	10	0.1	2	15	17	0.88	0.78	downstream	evm.TU.Contig261.21	NR:BTB/POZ domain-containing protein KCTD9 [Zootermopsis nevadensis]; KEGG:cleavage stimulation factor subunit 2 tau variant-like; K14407 cleavage stimulation factor subunit 2 (A); SwissProt:BTB/POZ domain-containing protein KCTD9 OS=Homo sapiens GN=KCTD9 PE=1 SV=1; IPR_id:IPR001646; IPR_Anno:Pentapeptide repeat
Contig298	291006	T	TACAC	19	2	21	0.1	2	15	17	0.88	0.78	intergenic	evm.TU.Contig298.7(dist=1460),evm.TU.Contig298.8(dist=13802)	NR:PREDICTED: arylsulfatase B [Cerapachys biroi]; KEGG:CG8646 gene product from transcript CG8646-RB (EC:3.1.6.12); K01135 arylsulfatase B [EC:3.1.6.12] (A); SwissProt:Arylsulfatase J OS=Mus musculus GN=Arsj PE=2 SV=1; IPR_id:IPR000917; IPR_Anno:Sulfatase
Contig396	890672	C	CT	8	1	9	0.11	1	8	9	0.89	0.78	intergenic	evm.TU.Contig396.17(dist=22430),NONE(dist=NONE)	NR:hypothetical protein KGM_11683 [Danaus plexippus]; KEGG:-; SwissProt:Transmembrane protein fend OS=Drosophila melanogaster GN=fend PE=2 SV=1; IPR_id:IPR007947; IPR_Anno:CD164-related protein
Contig43	546707	T	TATATATAA	19	2	21	0.1	1	7	8	0.88	0.78	intergenic	evm.TU.Contig43.17(dist=132915),evm.TU.Contig43.18(dist=25083)	NR:PREDICTED: putative RNA polymerase II subunit B1 CTD phosphatase RPAP2 [Plutella xylostella]; KEGG:60S ribosomal protein L21-like; K02889 large subunit ribosomal protein L21e (A); SwissProt:Putative RNA polymerase II subunit B1 CTD phosphatase RPAP2 homolog OS=Drosophila melanogaster GN=CG34183 PE=2 SV=1; IPR_id:IPR007308; IPR_Anno:Protein of unknown function DUF408; // NR:Sodium- and chloride…
Contig463	47064	C	CA	14	2	16	0.12	2	18	20	0.9	0.78	intergenic	NONE(dist=NONE),evm.TU.Contig463.1(dist=37793)	NR:PREDICTED: methyl-CpG-binding domain protein 5 isoform X3 [Tribolium castaneum]; KEGG:-; SwissProt:-; IPR_id:IPR000313; IPR_Anno:PWWP domain
Contig49	1412322	TA	T	26	3	29	0.1	2	14	16	0.88	0.78	intergenic	evm.TU.Contig49.27(dist=34636),NONE(dist=NONE)	NR:-; KEGG:-; SwissProt:-; IPR_id:IPR013847; IPR_Anno:POU domain
Contig52	1361426	C	CCCTTTTAATCT	14	3	17	0.18	1	25	26	0.96	0.78	intergenic	evm.TU.Contig52.24(dist=17091),evm.TU.Contig52.25(dist=4003)	NR:hypothetical protein BRAFLDRAFT_88001 [Branchiostoma floridae]; KEGG:arsj; arylsulfatase family, member J; K12375 arylsulfatase I/J [EC:3.1.6.-] (A); SwissProt:Arylsulfatase I OS=Canis familiaris GN=ARSI PE=2 SV=2; IPR_id:NULL; IPR_Anno:NULL; // NR:AAEL012248-PA [Aedes aegypti]; KEGG:-; SwissProt:-; IPR_id:NULL; IPR_Anno:NULL
Contig55	321070	G	GA	9	1	10	0.1	2	15	17	0.88	0.78	intronic	evm.TU.Contig55.5	NR:26S proteasome non-ATPase regulatory subunit, putative [Pediculus humanus corporis]; KEGG:26S proteasome non-ATPase regulatory subunit, putative; K06693 26S proteasome non-ATPase regulatory subunit 9 (A); SwissProt:26S proteasome non-ATPase regulatory subunit 9 OS=Homo sapiens GN=PSMD9 PE=1 SV=3; IPR_id:IPR001478; IPR_Anno:PDZ domain
Contig616	2949	TAG	T	11	2	13	0.15	1	13	14	0.93	0.78	downstream	evm.TU.Contig616.1	NR:PREDICTED: zinc finger protein 347 isoform X1 [Acyrthosiphon pisum]; KEGG:transcription factor Sp4, putative; K09200 transcription factor Sp, invertebrate (A); SwissProt:Asparagine-rich zinc finger protein AZF1 OS=Saccharomyces cerevisiae (strain ATCC 204508 / S288c) GN=AZF1 PE=1 SV=1; IPR_id:IPR007087; IPR_Anno:Zinc finger, C2H2
Contig678	641169	TC	T	16	2	18	0.11	1	8	9	0.89	0.78	intergenic	evm.TU.Contig678.23(dist=5967),evm.TU.Contig678.24(dist=26560)	NR:PREDICTED: sodium/myo-inositol cotransporter [Ciona intestinalis]; KEGG:sodium/myo-inositol cotransporter; K14383 solute carrier family 5 (sodium/myo-inositol cotransporter), member 3 (A); SwissProt:Sodium/myo-inositol cotransporter OS=Bos taurus GN=SLC5A3 PE=3 SV=1; IPR_id:IPR001734; IPR_Anno:Sodium/solute symporter; // NR:RNA-binding protein MEX3B [Camponotus floridanus]; KEGG:RNA-binding pr…
Contig8	703670	ATTATGG	A	21	3	24	0.12	2	18	20	0.9	0.78	intronic	evm.TU.Contig8.14	NR:conserved hypothetical protein [Ixodes scapularis]; KEGG:hypothetical protein; K09592 hypoxia-inducible factor prolyl hydroxylase [EC:1.14.11.29] (A); SwissProt:Egl nine homolog 1 (Fragment) OS=Rattus norvegicus GN=Egln1 PE=2 SV=2; IPR_id:IPR006620; IPR_Anno:Prolyl 4-hydroxylase, alpha subunit
Contig847	521206	CCT	C	28	3	31	0.1	3	21	24	0.88	0.78	intronic	evm.TU.Contig847.5	NR:-; KEGG:-; SwissProt:-; IPR_id:IPR013280; IPR_Anno:Apoptosis regulator, Bcl-W
Contig957	29254	AGT	A	19	3	22	0.14	1	11	12	0.92	0.78	intergenic	evm.TU.Contig957.3(dist=2111),evm.TU.Contig957.4(dist=19305)	NR:hypothetical protein DAPPUDRAFT_300053 [Daphnia pulex]; KEGG:cytochrome P450 18a1-like; K14985 26-hydroxylase [EC:1.14.-.-] (A); SwissProt:Cytochrome P450 2U1 OS=Rattus norvegicus GN=Cyp2u1 PE=1 SV=1; IPR_id:IPR002401; IPR_Anno:Cytochrome P450, E-class, group I; // NR:hypothetical protein CAPTEDRAFT_211919 [Capitella teleta]; KEGG:-; SwissProt:-; IPR_id:IPR003074; IPR_Anno:Peroxisome prolifera…
Contig114	446104	T	TTC	17	3	20	0.15	1	15	16	0.94	0.79	intronic	evm.TU.Contig114.19	NR:hypothetical protein CAPTEDRAFT_101277 [Capitella teleta]; KEGG:hypothetical protein; K16777 neuralized-like protein 4 (A); SwissProt:Neuralized-like protein 4 OS=Homo sapiens GN=NEURL4 PE=1 SV=2; IPR_id:NULL; IPR_Anno:NULL
Contig1318	39194	AG	A	10	2	12	0.17	1	27	28	0.96	0.79	intergenic	NONE(dist=NONE),NONE(dist=NONE)	--
Contig265	349286	AT	A	15	3	18	0.17	1	24	25	0.96	0.79	intergenic	evm.TU.Contig265.8(dist=50605),evm.TU.Contig265.11(dist=84293)	NR:hypothetical protein L798_03496 [Zootermopsis nevadensis]; KEGG:-; SwissProt:-; IPR_id:IPR013048; IPR_Anno:Meiotic recombination, Spo11; // NR:PREDICTED: glutaredoxin-2, mitochondrial isoform X3 [Astyanax mexicanus]; KEGG:GLRX2; glutaredoxin 2; K03676 glutaredoxin 3 (A); SwissProt:Glutaredoxin-2, mitochondrial OS=Mus musculus GN=Glrx2 PE=1 SV=1; IPR_id:IPR002109; IPR_Anno:Glutaredoxin
Contig314	320914	ATT	A	21	4	25	0.16	1	18	19	0.95	0.79	intergenic	evm.TU.Contig314.12(dist=2003),evm.TU.Contig314.13(dist=18671)	NR:PREDICTED: rabankyrin-5 isoform X2 [Anser cygnoides domesticus]; KEGG:ankyrin repeat protein; K18441 cytohesin (A); SwissProt:Rabankyrin-5 OS=Mus musculus GN=Ankfy1 PE=2 SV=2; IPR_id:IPR002110; IPR_Anno:Ankyrin repeat; // NR:neuropeptide GPCR A50 [Nilaparvata lugens]; KEGG:lutropin-choriogonadotropic hormone receptor; K04249 thyroid stimulating hormone receptor (A); SwissProt:-; IPR_id:NULL; I…
Contig838	185983	C	CT	29	5	34	0.15	2	33	35	0.94	0.79	intergenic	evm.TU.Contig838.8(dist=88868),NONE(dist=NONE)	NR:Bmal1a [Pacifastacus leniusculus]; KEGG:CYCLE; K02296 aryl hydrocarbon receptor nuclear translocator-like protein 1 (A); SwissProt:Aryl hydrocarbon receptor nuclear translocator-like protein 1 OS=Nannospalax galili GN=Arntl PE=1 SV=1; IPR_id:IPR011598; IPR_Anno:Myc-type, basic helix-loop-helix (bHLH) domain
Contig839	76418	TTA	T	15	3	18	0.17	1	24	25	0.96	0.79	intronic	evm.TU.Contig839.2	NR:PREDICTED: GTP-binding protein Di-Ras2 [Tupaia chinensis]; KEGG:Diras2; DIRAS family, GTP-binding RAS-like 2; K07841 DIRAS family, GTP-binding Ras-like 2 (A); SwissProt:GTP-binding protein Di-Ras2 OS=Homo sapiens GN=DIRAS2 PE=1 SV=1; IPR_id:IPR020849; IPR_Anno:Small GTPase superfamily, Ras type
Contig0	260435	TG	T	19	2	21	0.1	2	17	19	0.89	0.79	intergenic	evm.TU.Contig0.10(dist=39194),evm.TU.Contig0.11(dist=45223)	NR:protein-l-isoaspartate(d-aspartate) o-methyltransferase-like [Stylonychia lemnae]; KEGG:E3 ubiquitin-protein ligase TRIM71-like; K11997 tripartite motif-containing protein 2/3 (A); SwissProt:Uncharacterized RING finger protein B0416.4 OS=Caenorhabditis elegans GN=B0416.4 PE=3 SV=1; IPR_id:IPR000185; IPR_Anno:Protein translocase subunit SecA; // NR:hypothetical protein CAPTEDRAFT_174345 [Capite…
Contig0	12701312	AAAAC	A	8	1	9	0.11	1	9	10	0.9	0.79	intergenic	evm.TU.Contig0.318(dist=23783),evm.TU.Contig0.319_evm.TU.Contig0.320(dist=138700)	NR:-; KEGG:-; SwissProt:-; IPR_id:IPR003933; IPR_Anno:Epithelial membrane protein EMP-2; // NR:PREDICTED: protein PTHB1-like [Crassostrea gigas]; KEGG:protein PTHB1-like; K19398 Bardet-Biedl syndrome 9 protein (A); SwissProt:Protein PTHB1 OS=Xenopus laevis GN=bbs9 PE=2 SV=1; IPR_id:NULL; IPR_Anno:NULL
Contig1029	268546	GTA	G	18	3	21	0.14	1	13	14	0.93	0.79	intronic	evm.TU.Contig1029.16	NR:PREDICTED: ubiquitin-conjugating enzyme E2 R2 [Athalia rosae]; KEGG:ubiquitin-conjugating enzyme E2-32 kDa complementing, putative (EC:6.3.2.19); K02207 ubiquitin-conjugating enzyme E2 R [EC:2.3.2.23] (A); SwissProt:Ubiquitin-conjugating enzyme E2 R2 OS=Oryctolagus cuniculus GN=UBE2R2 PE=2 SV=1; IPR_id:IPR000608; IPR_Anno:Ubiquitin-conjugating enzyme, E2
Contig105	662333	A	AGTG	14	2	16	0.12	1	10	11	0.91	0.79	intergenic	evm.TU.Contig105.15(dist=24395),evm.TU.Contig105.16(dist=13131)	NR:PREDICTED: uncharacterized protein LOC105387196 [Plutella xylostella]; KEGG:-; SwissProt:-; IPR_id:NULL; IPR_Anno:NULL; // NR:glycosyl-phosphatidylinositol-linked carbonic anhydrase [Portunus trituberculatus]; KEGG:carbonic anhydrase 15-like; K01672 carbonic anhydrase [EC:4.2.1.1] (A); SwissProt:Carbonic anhydrase 7 OS=Mus musculus GN=Ca7 PE=1 SV=2; IPR_id:IPR001148; IPR_Anno:Alpha carbonic an…
Contig106	879045	CGTA	C	10	1	11	0.09	2	14	16	0.88	0.79	intergenic	evm.TU.Contig106.17(dist=21906),evm.TU.Contig106.20(dist=119173)	NR:hypothetical protein EAI_14633, partial [Harpegnathos saltator]; KEGG:hypothetical protein; K06237 collagen, type IV, alpha (A); SwissProt:Saposin-like protein 11 OS=Caenorhabditis elegans GN=spp-11 PE=3 SV=2; IPR_id:NULL; IPR_Anno:NULL; // NR:expressed hypothetical protein [Trichoplax adhaerens]; KEGG:expressed hypothetical protein; K10703 very-long-chain (3R)-3-hydroxyacyl-CoA dehydratase [E…
Contig1440	8263	AGAGAGAGAG	A	7	1	8	0.12	1	10	11	0.91	0.79	intergenic	NONE(dist=NONE),NONE(dist=NONE)	--
Contig1457	106333	GT	G	6	1	7	0.14	1	14	15	0.93	0.79	upstream	evm.TU.Contig1457.12	NR:cystatin A precursor [Portunus trituberculatus]; KEGG:Csta; cystatin A (stefin A); K13907 cystatin-A/B (A); SwissProt:Cystatin-A OS=Homo sapiens GN=CSTA PE=1 SV=1; IPR_id:IPR000010; IPR_Anno:Proteinase inhibitor I25, cystatin
Contig152	433301	ATATCATCATCATCAT	A	9	1	10	0.1	1	8	9	0.89	0.79	intergenic	evm.TU.Contig152.9(dist=89525),evm.TU.Contig152.14_evm.TU.Contig152.15(dist=475665)	NR:peritrophin-44-like protein [Eriocheir sinensis]; KEGG:-; SwissProt:-; IPR_id:IPR002557; IPR_Anno:Chitin binding domain; // NR:PREDICTED: exonuclease 3'-5' domain-containing protein 1 [Heterocephalus glaber]; KEGG:Exd1; exonuclease 3'-5' domain containing 1; K18740 exonuclease 3'-5' domain-containing protein 1 (A); SwissProt:Exonuclease 3'-5' domain-containing protein 1 OS=Mus musculus GN=Exd1…
Contig152	518897	TTAA	T	6	1	7	0.14	1	14	15	0.93	0.79	intergenic	evm.TU.Contig152.9(dist=175121),evm.TU.Contig152.14_evm.TU.Contig152.15(dist=390081)	NR:peritrophin-44-like protein [Eriocheir sinensis]; KEGG:-; SwissProt:-; IPR_id:IPR002557; IPR_Anno:Chitin binding domain; // NR:PREDICTED: exonuclease 3'-5' domain-containing protein 1 [Heterocephalus glaber]; KEGG:Exd1; exonuclease 3'-5' domain containing 1; K18740 exonuclease 3'-5' domain-containing protein 1 (A); SwissProt:Exonuclease 3'-5' domain-containing protein 1 OS=Mus musculus GN=Exd1…
Contig161	1171723	CAGAT	C	14	2	16	0.12	2	20	22	0.91	0.79	intronic	evm.TU.Contig161.11	--
Contig1675	1538	GAAGA	G	10	1	11	0.09	1	7	8	0.88	0.79	intergenic	NONE(dist=NONE),evm.TU.Contig1675.1(dist=70248)	NR:PREDICTED: protein prune homolog isoform X3 [Homo sapiens]; KEGG:prune; prune exopolyphosphatase (EC:3.6.1.1); K01514 exopolyphosphatase [EC:3.6.1.11] (A); SwissProt:Protein prune homolog OS=Mus musculus GN=Prune PE=2 SV=1; IPR_id:NULL; IPR_Anno:NULL
Contig168	979975	A	AAGTAGTAGTAGTAGTAGT	21	2	23	0.09	2	14	16	0.88	0.79	intronic	evm.TU.Contig168.14	NR:hypothetical protein ZHAS_00020035 [Anopheles sinensis]; KEGG:uncharacterized LOC100641616; K07759 poly(ADP-ribose) glycohydrolase [EC:3.2.1.143] (A); SwissProt:-; IPR_id:IPR020478; IPR_Anno:AT hook-like
Contig18	2838966	GGTAGTA	G	7	1	8	0.12	1	10	11	0.91	0.79	intergenic	evm.TU.Contig18.64(dist=23238),NONE(dist=NONE)	NR:PREDICTED: serine/threonine-protein kinase 17B-like [Pogonomyrmex barbatus]; KEGG:STK17A; serine/threonine kinase 17a; K08804 serine/threonine kinase 17 [EC:2.7.11.1] (A); SwissProt:Serine/threonine-protein kinase 17A OS=Oryctolagus cuniculus GN=STK17A PE=2 SV=1; IPR_id:IPR001245; IPR_Anno:Serine-threonine/tyrosine-protein kinase catalytic domain
Contig185	30088	C	CGTGTGTGTGT	13	2	15	0.13	1	11	12	0.92	0.79	intronic	evm.TU.Contig185.1	NR:hypothetical protein CAPTEDRAFT_220701 [Capitella teleta]; KEGG:monocarboxylate transporter 5-like; K08181 MFS transporter, MCP family, solute carrier family 16 (monocarboxylic acid transporters), member 4 (A); SwissProt:Monocarboxylate transporter 12 OS=Xenopus laevis GN=slc16a12 PE=2 SV=1; IPR_id:IPR011701; IPR_Anno:Major facilitator superfamily
Contig191	183143	TTTTC	T	27	6	33	0.18	1	28	29	0.97	0.79	intergenic	evm.TU.Contig191.1(dist=104759),evm.TU.Contig191.2(dist=450286)	NR:deformed [Parhyale hawaiensis]; KEGG:Dfd, deformed; transcription factor deformed; K09304 homeobox protein HoxA/B/C/D4 (A); SwissProt:Homeobox protein Hox-C4a OS=Danio rerio GN=hoxc4a PE=2 SV=1; IPR_id:IPR001356; IPR_Anno:Homeobox domain; // NR:-; KEGG:-; SwissProt:-; IPR_id:IPR008107; IPR_Anno:Mycoplasma P48 major surface lipoprotein
Contig191	823995	TGGGTGG	T	10	1	11	0.09	2	14	16	0.88	0.79	intergenic	evm.TU.Contig191.3(dist=97467),NONE(dist=NONE)	NR:-; KEGG:-; SwissProt:-; IPR_id:IPR002324; IPR_Anno:Cytochrome c, class ID
Contig24	867131	C	CAACATT	16	2	18	0.11	1	9	10	0.9	0.79	intergenic	evm.TU.Contig24.24(dist=40827),evm.TU.Contig24.25(dist=67037)	NR:PREDICTED: uncharacterized protein LOC105689997 [Athalia rosae]; KEGG:-; SwissProt:-; IPR_id:IPR002452; IPR_Anno:Alpha tubulin; // NR:class B secretin-like G-protein coupled receptor GPRdih1, putative [Pediculus humanus corporis]; KEGG:GH19746 gene product from transcript GH19746-RA; K04578 corticotropin releasing hormone receptor 1 (A); SwissProt:Diuretic hormone receptor OS=Acheta domesticus…
Contig260	117729	C	CT	9	1	10	0.1	3	24	27	0.89	0.79	intergenic	evm.TU.Contig260.1(dist=42998),evm.TU.Contig260.2(dist=59907)	NR:-; KEGG:-; SwissProt:-; IPR_id:IPR001802; IPR_Anno:Mercury scavenger protein; // NR:-; KEGG:-; SwissProt:-; IPR_id:IPR008337; IPR_Anno:Capsule biosynthesis protein CapB
Contig279	414745	AAGAGAGAG	A	9	1	10	0.1	1	8	9	0.89	0.79	intergenic	evm.TU.Contig279.7(dist=112886),NONE(dist=NONE)	NR:RecName: Full=Cuticle protein AM1199; Short=CPAM1199 [Cancer pagurus]; KEGG:-; SwissProt:Cuticle protein AM1199 OS=Cancer pagurus PE=1 SV=1; IPR_id:IPR000618; IPR_Anno:Insect cuticle protein
Contig3018	18862	GGT	G	8	1	9	0.11	1	9	10	0.9	0.79	intergenic	NONE(dist=NONE),evm.TU.Contig3018.1(dist=20569)	NR:pyruvate dehydrogenase E1 component subunit beta [Cricetulus griseus]; KEGG:pyruvate dehydrogenase E1 component beta subunit, mitochondrial; K00162 pyruvate dehydrogenase E1 component beta subunit [EC:1.2.4.1] (A); SwissProt:Pyruvate dehydrogenase E1 component subunit beta, mitochondrial (Fragments) OS=Mesocricetus auratus GN=PDHB PE=1 SV=1; IPR_id:IPR009126; IPR_Anno:Cholecystokinin receptor
Contig3018	23796	CGA	C	13	2	15	0.13	1	11	12	0.92	0.79	intergenic	NONE(dist=NONE),evm.TU.Contig3018.1(dist=15635)	NR:pyruvate dehydrogenase E1 component subunit beta [Cricetulus griseus]; KEGG:pyruvate dehydrogenase E1 component beta subunit, mitochondrial; K00162 pyruvate dehydrogenase E1 component beta subunit [EC:1.2.4.1] (A); SwissProt:Pyruvate dehydrogenase E1 component subunit beta, mitochondrial (Fragments) OS=Mesocricetus auratus GN=PDHB PE=1 SV=1; IPR_id:IPR009126; IPR_Anno:Cholecystokinin receptor
Contig325	51281	TAACTCTTCACTAACAAACCTTCCTCTC	T	29	3	32	0.09	3	21	24	0.88	0.79	intergenic	NONE(dist=NONE),evm.TU.Contig325.1(dist=1558)	NR:hypothetical protein CAPTEDRAFT_146879 [Capitella teleta]; KEGG:hypothetical protein; K19372 DnaJ homolog subfamily C member 27 (A); SwissProt:DnaJ homolog subfamily C member 27 OS=Gallus gallus GN=DNAJC27 PE=2 SV=1; IPR_id:IPR001623; IPR_Anno:DnaJ domain
Contig33	655077	C	CAT	28	6	34	0.18	1	36	37	0.97	0.79	intergenic	evm.TU.Contig33.6(dist=164662),evm.TU.Contig33.7(dist=64835)	NR:-; KEGG:-; SwissProt:-; IPR_id:IPR000217; IPR_Anno:Tubulin; // NR:hypothetical protein DAPPUDRAFT_302699 [Daphnia pulex]; KEGG:protein angel homolog 2-like; K18729 protein angel (A); SwissProt:Protein angel homolog 1 OS=Homo sapiens GN=ANGEL1 PE=2 SV=1; IPR_id:NULL; IPR_Anno:NULL
Contig33	1364229	GTACATA	G	14	2	16	0.12	1	10	11	0.91	0.79	intronic	evm.TU.Contig33.29	NR:Protein shisa-9, partial [Stegodyphus mimosarum]; KEGG:SHISA5; shisa family member 5; K10135 scotin (A); SwissProt:Protein shisa-4 OS=Homo sapiens GN=SHISA4 PE=2 SV=3; IPR_id:IPR002347; IPR_Anno:Glucose/ribitol dehydrogenase
Contig345	646848	G	GA	20	2	22	0.09	2	14	16	0.88	0.79	intergenic	evm.TU.Contig345.13(dist=203401),NONE(dist=NONE)	NR:PREDICTED: hemicentin-1-like [Tribolium castaneum]; KEGG:aldehyde oxidase-like; K00106 xanthine dehydrogenase/oxidase [EC:1.17.1.4 1.17.3.2] (A); SwissProt:Lachesin OS=Schistocerca americana GN=LAC PE=1 SV=1; IPR_id:NULL; IPR_Anno:NULL
Contig37	2054179	TAG	T	8	1	9	0.11	1	9	10	0.9	0.79	intergenic	evm.TU.Contig37.48(dist=25268),evm.TU.Contig37.50(dist=158984)	NR:GJ20269 [Drosophila virilis]; KEGG:26S proteasome non-ATPase regulatory subunit 1; K03032 26S proteasome regulatory subunit N2 (A); SwissProt:LDLR chaperone boca OS=Drosophila melanogaster GN=boca PE=1 SV=2; IPR_id:IPR023266; IPR_Anno:Aquaporin 11; // NR:Serine/threonine-protein kinase unc-51 [Zootermopsis nevadensis]; KEGG:Atg1, GB16313; autophagy-specific gene 1; K08269 serine/threonine-prot…
Contig38	994119	A	AGAGTGAGTAAGTGAGT	24	3	27	0.11	2	19	21	0.9	0.79	intergenic	evm.TU.Contig38.14(dist=23043),evm.TU.Contig38.15(dist=6265)	NR:-; KEGG:-; SwissProt:Cyclin-I OS=Homo sapiens GN=CCNI PE=2 SV=1; IPR_id:IPR004058; IPR_Anno:Zeta tubulin; // NR:PREDICTED: calpain-D-like isoform X2 [Cerapachys biroi]; KEGG:Calpain-D; calpain-D-like; K08582 calpain-15 [EC:3.4.22.-] (A); SwissProt:Calpain-D OS=Drosophila melanogaster GN=sol PE=1 SV=2; IPR_id:IPR001300; IPR_Anno:Peptidase C2, calpain, catalytic domain
Contig39	47123	AT	A	14	2	16	0.12	2	20	22	0.91	0.79	intronic	evm.TU.Contig39.5	NR:-; KEGG:-; SwissProt:-; IPR_id:NULL; IPR_Anno:NULL
Contig41	2786772	T	TGAG	20	2	22	0.09	4	29	33	0.88	0.79	intergenic	evm.TU.Contig41.48(dist=7624),evm.TU.Contig41.49(dist=9375)	NR:PREDICTED: neural Wiskott-Aldrich syndrome protein [Ceratosolen solmsi marchali]; KEGG:neural Wiskott-Aldrich syndrome protein-like; K05747 Wiskott-Aldrich syndrome protein (A); SwissProt:Neural Wiskott-Aldrich syndrome protein OS=Mus musculus GN=Wasl PE=1 SV=1; IPR_id:IPR000533; IPR_Anno:Tropomyosin; // NR:PREDICTED: fibrocystin-L [Ornithorhynchus anatinus]; KEGG:PKHD1; polycystic kidney and …
Contig438	345231	C	CTTT	24	3	27	0.11	3	26	29	0.9	0.79	intergenic	NONE(dist=NONE),evm.TU.Contig438.3(dist=25107)	NR:-; KEGG:-; SwissProt:-; IPR_id:IPR001778; IPR_Anno:Pollen allergen Poa pIX/Phl pVI
Contig459	187618	TG	T	15	2	17	0.12	1	10	11	0.91	0.79	intergenic	evm.TU.Contig459.6(dist=16334),NONE(dist=NONE)	NR:hypothetical protein LOTGIDRAFT_105490, partial [Lottia gigantea]; KEGG:histone H2AV; K11251 histone H2A (A); SwissProt:THUMP domain-containing protein 3 OS=Bos taurus GN=THUMPD3 PE=2 SV=1; IPR_id:IPR004114; IPR_Anno:THUMP
Contig487	594993	CT	C	20	2	22	0.09	3	22	25	0.88	0.79	intergenic	evm.TU.Contig487.20(dist=13285),NONE(dist=NONE)	NR:hypothetical protein Phum_PHUM011410 [Pediculus humanus corporis]; KEGG:-; SwissProt:-; IPR_id:NULL; IPR_Anno:NULL
Contig58	971113	T	TA	31	4	35	0.11	4	35	39	0.9	0.79	intergenic	evm.TU.Contig58.26(dist=31845),evm.TU.Contig58.27(dist=313857)	NR:AAEL008764-PA [Aedes aegypti]; KEGG:-; SwissProt:-; IPR_id:IPR000618; IPR_Anno:Insect cuticle protein; // NR:Protein CIP2A [Zootermopsis nevadensis]; KEGG:-; SwissProt:Protein CIP2A OS=Homo sapiens GN=KIAA1524 PE=1 SV=2; IPR_id:IPR002090; IPR_Anno:Na+/H+ exchanger, isoform 6 (NHE6)
Contig6	2731420	AG	A	17	2	19	0.11	3	26	29	0.9	0.79	intronic	evm.TU.Contig6.28	NR:hypothetical protein DAPPUDRAFT_208250 [Daphnia pulex]; KEGG:filamin-A; K04437 filamin (A); SwissProt:Filamin-A OS=Drosophila melanogaster GN=cher PE=1 SV=2; IPR_id:IPR006129; IPR_Anno:Adhesin B
Contig6	5601935	C	CCA	18	2	20	0.1	2	16	18	0.89	0.79	downstream	evm.TU.Contig6.72	NR:unnamed protein product [Oncorhynchus mykiss]; KEGG:parp12a, si:ch211-227d19.2; poly (ADP-ribose) polymerase family, member 12a (EC:2.4.2.30); K15259 poly [ADP-ribose] polymerase 7/11/12/13 [EC:2.4.2.30] (A); SwissProt:Poly [ADP-ribose] polymerase 12 OS=Homo sapiens GN=PARP12 PE=1 SV=1; IPR_id:IPR009135; IPR_Anno:Vascular endothelial growth factor receptor 1 (VEGFR1)
Contig616	172986	C	CA	8	1	9	0.11	2	18	20	0.9	0.79	intronic	evm.TU.Contig616.8	--
Contig677	169185	A	AT	20	3	23	0.13	2	23	25	0.92	0.79	intergenic	evm.TU.Contig677.8(dist=14129),evm.TU.Contig677.9(dist=56751)	NR:-; KEGG:-; SwissProt:-; IPR_id:IPR023243; IPR_Anno:FAM25; // NR:PREDICTED: probable ATP-dependent RNA helicase DDX10 [Megachile rotundata]; KEGG:probable ATP-dependent RNA helicase DDX10; K14776 ATP-dependent RNA helicase DDX10/DBP4 [EC:3.6.4.13] (A); SwissProt:Probable ATP-dependent RNA helicase DDX10 OS=Mus musculus GN=Ddx10 PE=1 SV=2; IPR_id:NULL; IPR_Anno:NULL
Contig679	60894	T	TCTC	14	2	16	0.12	1	10	11	0.91	0.79	intergenic	NONE(dist=NONE),evm.TU.Contig679.1(dist=143554)	NR:unnamed protein product, partial [Oncorhynchus mykiss]; KEGG:SALL4; spalt-like transcription factor 4; K19871 sal-like protein (A); SwissProt:Zinc finger protein 536 OS=Homo sapiens GN=ZNF536 PE=1 SV=3; IPR_id:IPR015880; IPR_Anno:Zinc finger, C2H2-like
Contig74	831187	A	AC	10	1	11	0.09	1	7	8	0.88	0.79	intronic	evm.TU.Contig74.9	NR:PREDICTED: uncharacterized protein LOC100372656 [Saccoglossus kowalevskii]; KEGG:-; SwissProt:-; IPR_id:IPR001224; IPR_Anno:Vasopressin V1A receptor
Contig90	1179489	CGGCACTGGCACT	C	19	2	21	0.1	4	31	35	0.89	0.79	intergenic	evm.TU.Contig90.9(dist=290893),NONE(dist=NONE)	NR:-; KEGG:-; SwissProt:-; IPR_id:NULL; IPR_Anno:NULL
Contig924	81211	T	TGAGA	21	3	24	0.12	2	20	22	0.91	0.79	intronic	evm.TU.Contig924.2_evm.TU.Contig924.1	NR:PREDICTED: voltage-dependent T-type calcium channel subunit alpha-1G isoform X2 [Bombus terrestris]; KEGG:voltage- gated calcium channel, putative; K04854 voltage-dependent calcium channel T type alpha-1G (A); SwissProt:Voltage-dependent T-type calcium channel subunit alpha-1G OS=Rattus norvegicus GN=Cacna1g PE=2 SV=2; IPR_id:IPR005821; IPR_Anno:Ion transport domain
Contig105	398709	TTTA	T	19	3	22	0.14	2	31	33	0.94	0.8	intergenic	evm.TU.Contig105.6(dist=26542),evm.TU.Contig105.7(dist=29225)	NR:Rh family A glycoprotein [Anabas testudineus]; KEGG:RHAG; Rh-associated glycoprotein; K06580 ammonium transporter Rh (A); SwissProt:Ammonium transporter Rh type C OS=Gallus gallus GN=RHCG PE=2 SV=1; IPR_id:IPR002229; IPR_Anno:Blood group Rhesus C/E/D polypeptide; // NR:hypothetical protein CAPTEDRAFT_225487 [Capitella teleta]; KEGG:uncharacterized LOC105334848; K12337 inositol 1,4,5-triphospha…
Contig142	1150950	TCCTAACCTGATTATTATTTTTTTTAC	T	32	5	37	0.14	1	16	17	0.94	0.8	intronic	evm.TU.Contig142.29	NR:-; KEGG:-; SwissProt:-; IPR_id:IPR013311; IPR_Anno:Cysteinyl leukotriene receptor 2
Contig2741	19106	C	CAAAA	17	3	20	0.15	1	18	19	0.95	0.8	intergenic	evm.TU.Contig2741.2(dist=4701),evm.TU.Contig2741.1(dist=1737)	NR:PREDICTED: cGMP-dependent 3',5'-cyclic phosphodiesterase-like [Microplitis demolitor]; KEGG:pde2a; phosphodiesterase 2A, cGMP-stimulated; K18283 cGMP-dependent 3',5'-cyclic phosphodiesterase [EC:3.1.4.17] (A); SwissProt:cGMP-dependent 3',5'-cyclic phosphodiesterase OS=Homo sapiens GN=PDE2A PE=1 SV=1; IPR_id:IPR001185; IPR_Anno:Large-conductance mechanosensitive channel; // NR:cGMP-dependent 3'…
Contig288	1552233	CACT	C	17	3	20	0.15	1	20	21	0.95	0.8	intergenic	evm.TU.Contig288.16(dist=70523),evm.TU.Contig288.17(dist=12854)	NR:Neuronal acetylcholine receptor subunit alpha-7, partial [Zootermopsis nevadensis]; KEGG:nAChRa5, Apisa7-2, GB17254; nicotinic acetylcholine receptor alpha5 subunit; K04809 nicotinic acetylcholine receptor alpha-7 (A); SwissProt:Neuronal acetylcholine receptor subunit alpha-10 OS=Gallus gallus GN=CHRNA10 PE=3 SV=1; IPR_id:IPR006201; IPR_Anno:Neurotransmitter-gated ion-channel; // NR:PREDICTED:…
Contig31	499411	TAC	T	25	5	30	0.17	1	28	29	0.97	0.8	intronic	evm.TU.Contig31.13	NR:hypothetical protein L798_06745 [Zootermopsis nevadensis]; KEGG:-; SwissProt:Golgi to ER traffic protein 4 homolog OS=Homo sapiens GN=GET4 PE=1 SV=1; IPR_id:IPR007317; IPR_Anno:Uncharacterised protein family UPF0363
Contig903	78478	AATG	A	12	2	14	0.14	1	16	17	0.94	0.8	intergenic	evm.TU.Contig903.3(dist=29346),evm.TU.Contig903.4(dist=51145)	NR:neuropeptide GPCR B2 [Nilaparvata lugens]; KEGG:CRHR2; corticotropin releasing hormone receptor 2; K04579 corticotropin releasing hormone receptor 2 (A); SwissProt:PDF receptor OS=Drosophila melanogaster GN=Pdfr PE=1 SV=2; IPR_id:IPR017981; IPR_Anno:GPCR, family 2-like; // NR:fork-head domain-type transcription factor, putative [Ixodes scapularis]; KEGG:fork-head domain-type transcription fact…
Contig0	265204	A	AT	14	3	17	0.18	1	47	48	0.98	0.8	intergenic	evm.TU.Contig0.10(dist=43962),evm.TU.Contig0.11(dist=40455)	NR:protein-l-isoaspartate(d-aspartate) o-methyltransferase-like [Stylonychia lemnae]; KEGG:E3 ubiquitin-protein ligase TRIM71-like; K11997 tripartite motif-containing protein 2/3 (A); SwissProt:Uncharacterized RING finger protein B0416.4 OS=Caenorhabditis elegans GN=B0416.4 PE=3 SV=1; IPR_id:IPR000185; IPR_Anno:Protein translocase subunit SecA; // NR:hypothetical protein CAPTEDRAFT_174345 [Capite…
Contig0	2749082	G	GTGAAGAAGAAAAAGA	24	3	27	0.11	2	20	22	0.91	0.8	intergenic	evm.TU.Contig0.66(dist=128915),evm.TU.Contig0.69(dist=52813)	NR:sucrose transport protein [Anopheles darlingi]; KEGG:solute carrier family 45 member 4-like; K15378 solute carrier family 45, member 1/2/4 (A); SwissProt:-; IPR_id:NULL; IPR_Anno:NULL
Contig0	12748804	TATTA	T	16	2	18	0.11	1	10	11	0.91	0.8	intergenic	evm.TU.Contig0.318(dist=71275),evm.TU.Contig0.319_evm.TU.Contig0.320(dist=91208)	NR:-; KEGG:-; SwissProt:-; IPR_id:IPR003933; IPR_Anno:Epithelial membrane protein EMP-2; // NR:PREDICTED: protein PTHB1-like [Crassostrea gigas]; KEGG:protein PTHB1-like; K19398 Bardet-Biedl syndrome 9 protein (A); SwissProt:Protein PTHB1 OS=Xenopus laevis GN=bbs9 PE=2 SV=1; IPR_id:NULL; IPR_Anno:NULL
Contig10	3201447	C	CA	40	6	46	0.13	2	28	30	0.93	0.8	intergenic	evm.TU.Contig10.57(dist=132787),evm.TU.Contig10.58(dist=27863)	NR:-; KEGG:-; SwissProt:-; IPR_id:IPR026109; IPR_Anno:G kinase-anchoring protein 1; // NR:-; KEGG:-; SwissProt:-; IPR_id:IPR000314; IPR_Anno:Gastrin receptor
Contig1087	44226	G	GA	11	1	12	0.08	3	22	25	0.88	0.8	intergenic	evm.TU.Contig1087.2(dist=26138),evm.TU.Contig1087.3(dist=45171)	NR:PREDICTED: protein virilizer [Tribolium castaneum]; KEGG:-; SwissProt:Protein virilizer OS=Drosophila pseudoobscura pseudoobscura GN=vir PE=3 SV=1; IPR_id:IPR026736; IPR_Anno:Protein virilizer; // NR:hypothetical protein CAPTEDRAFT_158294 [Capitella teleta]; KEGG:-; SwissProt:Lamina-associated polypeptide 2, isoform beta OS=Rattus norvegicus GN=Tmpo PE=1 SV=3; IPR_id:IPR013146; IPR_Anno:LEM-li…
Contig1099	183888	CTGTGTGTGTG	C	11	1	12	0.08	2	15	17	0.88	0.8	intronic	evm.TU.Contig1099.3	NR:PREDICTED: fibroblast growth factor receptor substrate 2 [Fopius arisanus]; KEGG:fibroblast growth factor receptor substrate 2; K12461 fibroblast growth factor receptor substrate 2 (A); SwissProt:Fibroblast growth factor receptor substrate 2 OS=Homo sapiens GN=FRS2 PE=1 SV=4; IPR_id:IPR002404; IPR_Anno:Insulin receptor substrate-1, PTB
Contig1134	104750	C	CGTCATCGT	24	2	26	0.08	2	14	16	0.88	0.8	intergenic	NONE(dist=NONE),NONE(dist=NONE)	--
Contig1326	48485	T	TAAA	9	1	10	0.1	1	9	10	0.9	0.8	intergenic	NONE(dist=NONE),NONE(dist=NONE)	--
Contig16	1799009	TTC	T	13	2	15	0.13	1	14	15	0.93	0.8	intergenic	evm.TU.Contig16.39(dist=50385),evm.TU.Contig16.40_evm.TU.Contig16.41(dist=109920)	NR:GJ11152 [Drosophila virilis]; KEGG:GM14610 gene product from transcript GM14610-RA; K17233 dual oxidase maturation factor 1 (A); SwissProt:Down syndrome cell adhesion molecule-like protein Dscam2 OS=Drosophila melanogaster GN=Dscam2 PE=2 SV=3; IPR_id:NULL; IPR_Anno:NULL; // NR:Monocarboxylate transporter 12 [Harpegnathos saltator]; KEGG:uncharacterized LOC105340363; K18417 ERI1 exoribonuclease…
Contig161	1077250	A	AT	25	3	28	0.11	1	10	11	0.91	0.8	intergenic	evm.TU.Contig161.10(dist=59440),evm.TU.Contig161.11(dist=83728)	NR:Neuromedin-U receptor 1 [Crassostrea gigas]; KEGG:nmur1a, nmur1, si:ch211-276k2.5; neuromedin U receptor 1a; K05052 neuromedin U receptor 1 (A); SwissProt:Neuromedin-U receptor 2 OS=Homo sapiens GN=NMUR2 PE=1 SV=2; IPR_id:IPR001991; IPR_Anno:Sodium:dicarboxylate symporter
Contig165	317703	T	TA	7	1	8	0.12	1	12	13	0.92	0.8	intergenic	evm.TU.Contig165.5(dist=55190),evm.TU.Contig165.6(dist=57050)	NR:Beta,beta-carotene 9',10'-oxygenase [Zootermopsis nevadensis]; KEGG:BCO1, BCMO1; beta-carotene oxygenase 1; K00515 beta-carotene 15,15'-dioxygenase [EC:1.13.11.63] (A); SwissProt:Beta,beta-carotene 15,15'-monooxygenase OS=Homo sapiens GN=BCO1 PE=1 SV=1; IPR_id:IPR020575; IPR_Anno:Heat shock protein Hsp90, N-terminal; // NR:hypothetical protein DAPPUDRAFT_301345 [Daphnia pulex]; KEGG:-; SwissPr…
Contig255	688206	CACACAA	C	8	1	9	0.11	1	10	11	0.91	0.8	intronic	evm.TU.Contig255.30	NR:Homogentisate 1,2-dioxygenase [Zootermopsis nevadensis]; KEGG:AAEL013637-PA; K00451 homogentisate 1,2-dioxygenase [EC:1.13.11.5] (A); SwissProt:Homogentisate 1,2-dioxygenase OS=Drosophila melanogaster GN=hgo PE=1 SV=3; IPR_id:IPR005708; IPR_Anno:Homogentisate 1,2-dioxygenase
Contig266	731197	C	CT	21	2	23	0.09	3	25	28	0.89	0.8	intergenic	evm.TU.Contig266.19(dist=43275),evm.TU.Contig266.20(dist=127375)	NR:PREDICTED: uncharacterized protein LOC105433983 isoform X2 [Pogonomyrmex barbatus]; KEGG:uncharacterized LOC105181185; K17725 sulfur dioxygenase [EC:1.13.11.18] (A); SwissProt:-; IPR_id:IPR020478; IPR_Anno:AT hook-like; // NR:opsin [Triops longicaudatus]; KEGG:opsin-1; K04255 r-opsin (A); SwissProt:Compound eye opsin BCRH2 OS=Hemigrapsus sanguineus PE=2 SV=1; IPR_id:IPR001760; IPR_Anno:Opsin
Contig27	638334	CCTCTCTCTCTCTCTCTCTCTCTCT	C	8	1	9	0.11	1	10	11	0.91	0.8	intergenic	evm.TU.Contig27.13(dist=44310),evm.TU.Contig27.14(dist=118533)	NR:ankyrin repeat protein [Trichomonas vaginalis G3]; KEGG:ankyrin repeat protein; K15503 serine/threonine-protein phosphatase 6 regulatory ankyrin repeat subunit B (A); SwissProt:Rabankyrin-5 OS=Homo sapiens GN=ANKFY1 PE=1 SV=2; IPR_id:IPR000371; IPR_Anno:P2Y3 purinoceptor; // NR:-; KEGG:-; SwissProt:-; IPR_id:IPR000240; IPR_Anno:Serpin B9/maspin
Contig287	429020	C	CT	24	2	26	0.08	4	28	32	0.88	0.8	intronic	evm.TU.Contig287.4	NR:Prenylcysteine oxidase [Zootermopsis nevadensis]; KEGG:prenylcysteine oxidase; K05906 prenylcysteine oxidase / farnesylcysteine lyase [EC:1.8.3.5 1.8.3.6] (A); SwissProt:Prenylcysteine oxidase OS=Macaca fascicularis GN=PCYOX1 PE=2 SV=1; IPR_id:NULL; IPR_Anno:NULL
Contig287	803957	A	ATAG	20	3	23	0.13	1	13	14	0.93	0.8	intergenic	evm.TU.Contig287.4(dist=260059),evm.TU.Contig287.6(dist=115775)	NR:Prenylcysteine oxidase [Zootermopsis nevadensis]; KEGG:prenylcysteine oxidase; K05906 prenylcysteine oxidase / farnesylcysteine lyase [EC:1.8.3.5 1.8.3.6] (A); SwissProt:Prenylcysteine oxidase OS=Macaca fascicularis GN=PCYOX1 PE=2 SV=1; IPR_id:NULL; IPR_Anno:NULL; // NR:hypothetical protein SINV_06961, partial [Solenopsis invicta]; KEGG:metalloendopeptidase homolog PEX; K08636 phosphate-regula…
Contig2922	89476	T	TA	25	3	28	0.11	3	31	34	0.91	0.8	intronic	evm.TU.Contig2922.8	NR:-; KEGG:-; SwissProt:-; IPR_id:IPR020478; IPR_Anno:AT hook-like
Contig3	7994393	T	TCAC	9	1	10	0.1	1	9	10	0.9	0.8	intergenic	evm.TU.Contig3.167(dist=25449),evm.TU.Contig3.168(dist=6977)	NR:cAMP-specific 3',5'-cyclic phosphodiesterase, partial [Zootermopsis nevadensis]; KEGG:cAMP-specific 3',5'-cyclic phosphodiesterase, isoform I; K13293 cAMP-specific phosphodiesterase 4 [EC:3.1.4.53] (A); SwissProt:cAMP-specific 3',5'-cyclic phosphodiesterase, isoform F OS=Drosophila melanogaster GN=dnc PE=3 SV=1; IPR_id:IPR003607; IPR_Anno:HD/PDEase domain; // NR:-; KEGG:-; SwissProt:-; IPR_id:…
Contig31	1025257	GAA	G	37	4	41	0.1	2	19	21	0.9	0.8	intergenic	evm.TU.Contig31.31(dist=60400),evm.TU.Contig31.32(dist=143788)	NR:PREDICTED: nephrin-like [Bombyx mori]; KEGG:GM14610 gene product from transcript GM14610-RA; K17233 dual oxidase maturation factor 1 (A); SwissProt:-; IPR_id:NULL; IPR_Anno:NULL; // NR:calcium activated chloride channel precursor [Xenopus laevis]; KEGG:CLCA4; chloride channel accessory 4; K05030 calcium-activated chloride channel regulator 4 (A); SwissProt:Calcium-activated chloride channel re…
Contig310	55104	C	CAT	11	1	12	0.08	4	28	32	0.88	0.8	intergenic	evm.TU.Contig310.4(dist=13495),evm.TU.Contig310.5(dist=1965)	NR:PREDICTED: histone-lysine N-methyltransferase SETMAR [Megachile rotundata]; KEGG:histone-lysine N-methyltransferase SETMAR; K11433 histone-lysine N-methyltransferase SETMAR [EC:2.1.1.43] (A); SwissProt:Histone-lysine N-methyltransferase SETMAR OS=Rattus norvegicus GN=Setmar PE=2 SV=1; IPR_id:IPR005483; IPR_Anno:Carbamoyl-phosphate synthase large subunit, CPSase domain; // NR:peritrophin-44-lik…
Contig346	874547	A	AAGT	7	1	8	0.12	1	11	12	0.92	0.8	intergenic	evm.TU.Contig346.20(dist=80919),evm.TU.Contig346.21(dist=58882)	NR:hypothetical protein CAOG_005776 [Capsaspora owczarzaki ATCC 30864]; KEGG:igfals; insulin-like growth factor binding protein, acid labile subunit; K17256 insulin-like growth factor-binding protein complex acid labile subunit (A); SwissProt:Insulin-like growth factor-binding protein complex acid labile subunit OS=Homo sapiens GN=IGFALS PE=1 SV=1; IPR_id:NULL; IPR_Anno:NULL; // NR:Protein disulf…
Contig377	45029	G	GTTA	7	1	8	0.12	1	11	12	0.92	0.8	intergenic	evm.TU.Contig377.1(dist=12198),evm.TU.Contig377.2(dist=17569)	NR:PREDICTED: methylthioribose-1-phosphate isomerase [Nasonia vitripennis]; KEGG:methylthioribose-1-phosphate isomerase; K08963 methylthioribose-1-phosphate isomerase [EC:5.3.1.23] (A); SwissProt:Methylthioribose-1-phosphate isomerase OS=Aedes aegypti GN=AAEL013828 PE=3 SV=1; IPR_id:IPR000649; IPR_Anno:Initiation factor 2B-related; // NR:hypothetical protein LOTGIDRAFT_125913, partial [Lottia gig…
Contig50	614486	AATACAATTAGGT	A	11	1	12	0.08	4	30	34	0.88	0.8	intergenic	evm.TU.Contig50.17(dist=136383),evm.TU.Contig50.18(dist=53832)	NR:Protein Shroom [Zootermopsis nevadensis]; KEGG:protein Shroom; K18625 protein Shroom (A); SwissProt:Protein Shroom4 OS=Homo sapiens GN=SHROOM4 PE=1 SV=3; IPR_id:IPR014799; IPR_Anno:Apx/shroom, ASD2; // NR:hypothetical protein L798_12767, partial [Zootermopsis nevadensis]; KEGG:spidroin-2-like; K06236 collagen, type I, alpha (A); SwissProt:-; IPR_id:IPR002557; IPR_Anno:Chitin binding domain
Contig501	134500	GTTAACCCCTTCAA	G	24	2	26	0.08	2	14	16	0.88	0.8	intergenic	NONE(dist=NONE),evm.TU.Contig501.1(dist=15228)	NR:PREDICTED: uncharacterized protein LOC100875699 isoform X4 [Megachile rotundata]; KEGG:-; SwissProt:-; IPR_id:NULL; IPR_Anno:NULL
Contig57	248826	T	TA	9	1	10	0.1	1	9	10	0.9	0.8	intronic	evm.TU.Contig57.3	NR:whirlin, putative [Pediculus humanus corporis]; KEGG:rap guanine nucleotide exchange factor 6-like; K08018 Rap guanine nucleotide exchange factor 2 (A); SwissProt:Whirlin OS=Rattus norvegicus GN=Dfnb31 PE=1 SV=1; IPR_id:IPR001478; IPR_Anno:PDZ domain
Contig58	899412	T	TACACAC	18	2	20	0.1	1	9	10	0.9	0.8	intronic	evm.TU.Contig58.23	NR:PREDICTED: chitinase domain-containing protein 1 [Chaetura pelagica]; KEGG:CHID1; chitinase domain containing 1; K17525 chitinase domain-containing protein 1 (A); SwissProt:Chitinase domain-containing protein 1 OS=Rattus norvegicus GN=Chid1 PE=2 SV=2; IPR_id:IPR011583; IPR_Anno:Chitinase II
Contig61	1058016	GTTTT	G	8	1	9	0.11	2	21	23	0.91	0.8	intergenic	evm.TU.Contig61.11(dist=35152),evm.TU.Contig61.12(dist=14230)	NR:PREDICTED: tachykinin-like peptides receptor 99D isoform X3 [Nasonia vitripennis]; KEGG:tachykinin-like peptides receptor 99D; K04225 tachykinin-like receptor (A); SwissProt:Tachykinin-like peptides receptor 99D OS=Drosophila melanogaster GN=TkR99D PE=2 SV=2; IPR_id:NULL; IPR_Anno:NULL; // NR:hypothetical protein KGM_01329 [Danaus plexippus]; KEGG:GF21834 gene product from transcript GF21834-R…
Contig618	221664	TTCCTCCTCCTCCTCCTCCTCCTCCTCCTCC	T	8	1	9	0.11	1	10	11	0.91	0.8	intergenic	evm.TU.Contig618.4(dist=37928),evm.TU.Contig618.5(dist=106436)	NR:hypothetical protein DAPPUDRAFT_231232 [Daphnia pulex]; KEGG:ETHE1 protein, putative (EC:3.1.2.6); K17725 sulfur dioxygenase [EC:1.13.11.18] (A); SwissProt:Persulfide dioxygenase ETHE1, mitochondrial OS=Mus musculus GN=Ethe1 PE=1 SV=2; IPR_id:IPR001279; IPR_Anno:Beta-lactamase-like; // NR:PREDICTED: extensin-like [Balaenoptera acutorostrata scammoni]; KEGG:protein transport protein Sec24C-like…
Contig635	5650	AGGGAC	A	7	1	8	0.12	1	11	12	0.92	0.8	intergenic	NONE(dist=NONE),evm.TU.Contig635.1(dist=33836)	NR:hypothetical protein DAPPUDRAFT_214208 [Daphnia pulex]; KEGG:hypothetical protein; K01487 guanine deaminase [EC:3.5.4.3] (A); SwissProt:Actin cytoskeleton-regulatory complex protein PAN1 OS=Saccharomyces cerevisiae (strain ATCC 204508 / S288c) GN=PAN1 PE=1 SV=2; IPR_id:IPR001507; IPR_Anno:Zona pellucida domain
Contig64	1658895	A	ATT	23	2	25	0.08	3	22	25	0.88	0.8	intergenic	evm.TU.Contig64.46(dist=52191),evm.TU.Contig64.47(dist=57930)	NR:GTP-binding protein 10 [Zootermopsis nevadensis]; KEGG:STE20/SPS1-related proline-alanine-rich protein kinase; K08835 serine/threonine-protein kinase OSR1/STK39 [EC:2.7.11.1] (A); SwissProt:GTP-binding protein 10 homolog OS=Drosophila pseudoobscura pseudoobscura GN=GA10450 PE=3 SV=1; IPR_id:NULL; IPR_Anno:NULL; // NR:PREDICTED: FAD-linked sulfhydryl oxidase ALR [Corvus brachyrhynchos]; KEGG:gf…
Contig71	1139062	CGTGTGTGT	C	8	1	9	0.11	1	10	11	0.91	0.8	intergenic	evm.TU.Contig71.20(dist=35741),evm.TU.Contig71.21(dist=2680)	NR:PREDICTED: uncharacterized protein LOC105322811 [Crassostrea gigas]; KEGG:-; SwissProt:-; IPR_id:-; IPR_Anno:-; // NR:-; KEGG:-; SwissProt:-; IPR_id:NULL; IPR_Anno:NULL
Contig798	241266	GGGCATTTTAAGGCAGTTT	G	14	2	16	0.12	2	22	24	0.92	0.8	intergenic	evm.TU.Contig798.5(dist=146079),evm.TU.Contig798.6(dist=144993)	NR:PREDICTED: zinc finger protein 883-like [Loxodonta africana]; KEGG:zinc finger protein 665-like; K09228 KRAB domain-containing zinc finger protein (A); SwissProt:Zinc finger protein 347 OS=Homo sapiens GN=ZNF347 PE=1 SV=2; IPR_id:IPR007087; IPR_Anno:Zinc finger, C2H2; // NR:PREDICTED: cofilin/actin-depolymerizing factor homolog [Tribolium castaneum]; KEGG:cofilin/actin-depolymerizing factor ho…
Contig8	4573927	GAA	G	11	1	12	0.08	1	7	8	0.88	0.8	intergenic	evm.TU.Contig8.101(dist=10786),evm.TU.Contig8.102(dist=6508)	NR:PREDICTED: uncharacterized protein LOC100900819 [Metaseiulus occidentalis]; KEGG:hypothetical protein; K09216 ovo (A); SwissProt:PR domain zinc finger protein 13 OS=Mus musculus GN=Prdm13 PE=3 SV=1; IPR_id:IPR015880; IPR_Anno:Zinc finger, C2H2-like; // NR:C-myc promoter-binding protein, partial [Stegodyphus mimosarum]; KEGG:-; SwissProt:C-myc promoter-binding protein OS=Homo sapiens GN=DENND4A…
Contig846	141376	C	CAGAGAGAGAG	8	1	9	0.11	1	10	11	0.91	0.8	intergenic	evm.TU.Contig846.4(dist=34836),NONE(dist=NONE)	NR:PREDICTED: facilitated trehalose transporter Tret1-like isoform X2 [Nasonia vitripennis]; KEGG:facilitated trehalose transporter Tret1-like; K14258 facilitated trehalose transporter (A); SwissProt:Facilitated trehalose transporter Tret1 OS=Culex quinquefasciatus GN=Tret1 PE=3 SV=1; IPR_id:NULL; IPR_Anno:NULL
Contig853	82443	A	ATACGAG	11	1	12	0.08	2	14	16	0.88	0.8	intergenic	NONE(dist=NONE),NONE(dist=NONE)	--
Contig901	71251	CAATAATAAATATAATAATAATAATAAT	C	7	1	8	0.12	1	12	13	0.92	0.8	intergenic	evm.TU.Contig901.2(dist=1698),evm.TU.Contig901.3(dist=113776)	NR:hypothetical protein X975_07283, partial [Stegodyphus mimosarum]; KEGG:-; SwissProt:-; IPR_id:IPR001190; IPR_Anno:SRCR domain; // NR:-; KEGG:-; SwissProt:-; IPR_id:IPR005483; IPR_Anno:Carbamoyl-phosphate synthase large subunit, CPSase domain
Contig91	1386505	C	CAG	9	1	10	0.1	1	9	10	0.9	0.8	intergenic	evm.TU.Contig91.36(dist=233751),evm.TU.Contig91.38(dist=13936)	NR:PREDICTED: uncharacterized protein LOC105262908 [Fopius arisanus]; KEGG:-; SwissProt:-; IPR_id:IPR009117; IPR_Anno:Annexin, type fungal XIV
Contig933	168796	GA	G	26	4	30	0.13	2	27	29	0.93	0.8	intronic	evm.TU.Contig933.5	NR:ATP-binding cassette sub-family D member 2 [Zootermopsis nevadensis]; KEGG:ATP-binding cassette sub-family D member 2-like; K05676 ATP-binding cassette, subfamily D (ALD), member 2 (A); SwissProt:ATP-binding cassette sub-family D member 2 OS=Homo sapiens GN=ABCD2 PE=1 SV=1; IPR_id:IPR003439; IPR_Anno:ABC transporter-like
Contig161	278958	A	AT	11	2	13	0.15	1	27	28	0.96	0.81	intergenic	evm.TU.Contig161.2(dist=151223),evm.TU.Contig161.3(dist=20879)	NR:-; KEGG:-; SwissProt:-; IPR_id:IPR000164; IPR_Anno:Histone H3; // NR:hypothetical protein DAPPUDRAFT_307453 [Daphnia pulex]; KEGG:hypothetical protein; K14772 U3 small nucleolar RNA-associated protein 20 (A); SwissProt:E3 UFM1-protein ligase 1 OS=Macaca fascicularis GN=UFL1 PE=2 SV=1; IPR_id:IPR005386; IPR_Anno:EDG-8 sphingosine 1-phosphate receptor
Contig1620	13300	A	AT	18	3	21	0.14	1	19	20	0.95	0.81	intergenic	NONE(dist=NONE),NONE(dist=NONE)	--
Contig247	1399720	A	AATAAAAAAG	12	2	14	0.14	1	18	19	0.95	0.81	intronic	evm.TU.Contig247.24	NR:ipla2-eta, putative [Pediculus humanus corporis]; KEGG:patatin-like phospholipase domain-containing protein 2; K16816 patatin-like phospholipase domain-containing protein 2 [EC:3.1.1.3] (A); SwissProt:Uncharacterized protein C05D11.7 OS=Caenorhabditis elegans GN=C05D11.7 PE=3 SV=2; IPR_id:IPR002641; IPR_Anno:Patatin/Phospholipase A2-related
Contig3274	19100	CT	C	19	3	22	0.14	1	18	19	0.95	0.81	intergenic	NONE(dist=NONE),NONE(dist=NONE)	--
Contig628	288958	G	GTA	34	5	39	0.13	2	33	35	0.94	0.81	intronic	evm.TU.Contig628.11	NR:-; KEGG:-; SwissProt:-; IPR_id:IPR020478; IPR_Anno:AT hook-like
Contig103	546107	G	GTTA	13	1	14	0.07	1	7	8	0.88	0.81	intergenic	evm.TU.Contig103.13(dist=120757),evm.TU.Contig103.14(dist=56008)	NR:Phosphatidylinositol N-acetylglucosaminyltransferase subunit P [Zootermopsis nevadensis]; KEGG:Phosphatidylinositol N-acetylglucosaminyltransferase subunit P, putative (EC:2.4.1.198); K03861 phosphatidylinositol glycan, class P (A); SwissProt:Phosphatidylinositol N-acetylglucosaminyltransferase subunit P OS=Homo sapiens GN=PIGP PE=1 SV=3; IPR_id:NULL; IPR_Anno:NULL; // NR:PREDICTED: histidine …
Contig107	39647	ATGGTGG	A	15	2	17	0.12	1	13	14	0.93	0.81	intergenic	NONE(dist=NONE),evm.TU.Contig107.1(dist=40754)	NR:PREDICTED: uncharacterized protein LOC105845374 [Hydra vulgaris]; KEGG:-; SwissProt:-; IPR_id:IPR001631; IPR_Anno:DNA topoisomerase I
Contig108	81796	A	AAAG	9	1	10	0.1	1	10	11	0.91	0.81	intronic	evm.TU.Contig108.3	--
Contig109	841071	ATTT	A	11	1	12	0.08	1	8	9	0.89	0.81	intergenic	evm.TU.Contig109.32(dist=12970),evm.TU.Contig109.33(dist=23936)	NR:CUB-domain containing protein [Litopenaeus vannamei]; KEGG:cubilin, putative (EC:2.7.10.1 3.4.24.19); K14616 cubilin (A); SwissProt:Cubilin OS=Canis familiaris GN=CUBN PE=1 SV=1; IPR_id:IPR001530; IPR_Anno:Geminivirus BR1 coat protein; // NR:PREDICTED: glutamate-gated chloride channel isoform X5 [Nasonia vitripennis]; KEGG:DrosGluCl, putative; K05273 glutamate receptor, anionic, other (A); Swi…
Contig114	566351	TTATA	T	17	4	21	0.19	0	7	7	1	0.81	intronic	evm.TU.Contig114.22	--
Contig128	906410	A	AT	13	3	16	0.19	0	13	13	1	0.81	intergenic	evm.TU.Contig128.21(dist=54186),NONE(dist=NONE)	NR:opsin [Triops longicaudatus]; KEGG:opsin, ultraviolet-sensitive; K04255 r-opsin (A); SwissProt:Compound eye opsin BCRH2 OS=Hemigrapsus sanguineus PE=2 SV=1; IPR_id:IPR000276; IPR_Anno:G protein-coupled receptor, rhodopsin-like
Contig164	1352409	GGTAGTAGTAGTAGTA	G	7	1	8	0.12	1	13	14	0.93	0.81	intergenic	evm.TU.Contig164.30(dist=1382),evm.TU.Contig164.31(dist=2011)	NR:PREDICTED: serine/threonine-protein phosphatase 6 regulatory ankyrin repeat subunit A-like, partial [Amphimedon queenslandica]; KEGG:serine/threonine-protein phosphatase 6 regulatory ankyrin repeat subunit A-like; K18441 cytohesin (A); SwissProt:Ankyrin-1 OS=Homo sapiens GN=ANK1 PE=1 SV=3; IPR_id:IPR002110; IPR_Anno:Ankyrin repeat; // NR:-; KEGG:-; SwissProt:-; IPR_id:NULL; IPR_Anno:NULL
Contig192	162582	GTT	G	22	3	25	0.12	2	27	29	0.93	0.81	intergenic	evm.TU.Contig192.1(dist=34458),evm.TU.Contig192.2(dist=49061)	NR:PREDICTED: rho guanine nucleotide exchange factor 18 isoform X4 [Tribolium castaneum]; KEGG:rho guanine nucleotide exchange factor 18; K16529 A-kinase anchor protein 13 (A); SwissProt:A-kinase anchor protein 13 OS=Homo sapiens GN=AKAP13 PE=1 SV=2; IPR_id:IPR002219; IPR_Anno:Protein kinase C-like, phorbol ester/diacylglycerol binding; // NR:cyclic AMP-regulated protein like protein [Marsupenaeu…
Contig20	2174614	A	AG	39	3	42	0.07	3	23	26	0.88	0.81	intergenic	evm.TU.Contig20.62(dist=56970),evm.TU.Contig20.63(dist=8023)	NR:hypothetical protein Phum_PHUM362040 [Pediculus humanus corporis]; KEGG:GL23993 gene product from transcript GL23993-RA; K09237 tramtrack (A); SwissProt:Protein tramtrack, beta isoform OS=Drosophila melanogaster GN=ttk PE=1 SV=2; IPR_id:IPR003656; IPR_Anno:Zinc finger, BED-type predicted; // NR:hypothetical protein KGM_17625 [Danaus plexippus]; KEGG:U6 snRNA-associated Sm-like protein LSm4; K1…
Contig215	297146	CTG	C	14	2	16	0.12	2	28	30	0.93	0.81	intergenic	evm.TU.Contig215.10(dist=102058),evm.TU.Contig215.11(dist=36606)	NR:DnaJ-like protein subfamily C member 16, partial [Stegodyphus mimosarum]; KEGG:GB19523; dnaJ homolog subfamily C member 16-like; K09536 DnaJ homolog subfamily C member 16 (A); SwissProt:DnaJ homolog subfamily C member 16 OS=Rattus norvegicus GN=Dnajc16 PE=2 SV=1; IPR_id:IPR012336; IPR_Anno:Thioredoxin-like fold; // NR:Haloalkane dehalogenase [Lepeophtheirus salmonis]; KEGG:soluble epoxide hydr…
Contig236	83887	T	TA	8	1	9	0.11	1	12	13	0.92	0.81	intergenic	evm.TU.Contig236.2(dist=16922),evm.TU.Contig236.5(dist=152184)	NR:hypothetical protein YQE_12584, partial [Dendroctonus ponderosae]; KEGG:-; SwissProt:Prohormone-3 OS=Apis mellifera PE=1 SV=1; IPR_id:IPR008109; IPR_Anno:P2Y13 purinoceptor; // NR:olfactory ionotropic receptor IR7 [Panulirus argus]; KEGG:glutamate receptor ionotropic, kainate 2-like; K05202 glutamate receptor, ionotropic kainate 2 (A); SwissProt:-; IPR_id:IPR003976; IPR_Anno:Two pore domain po…
Contig247	1164936	C	CCCT	26	6	32	0.19	0	21	21	1	0.81	intronic	evm.TU.Contig247.11	NR:PREDICTED: nuclear-interacting partner of ALK [Callorhinchus milii]; KEGG:-; SwissProt:NIPA-like protein OS=Xenopus tropicalis GN=zc3hc1 PE=2 SV=1; IPR_id:IPR012935; IPR_Anno:Zinc finger, C3HC-like
Contig258	464521	CTGTG	C	19	2	21	0.1	2	21	23	0.91	0.81	intronic	evm.TU.Contig258.14	NR:PREDICTED: tectonic-3-like [Apis mellifera]; KEGG:tectonic-3-like; K16745 B9 domain-containing protein 2 (A); SwissProt:B9 domain-containing protein 2 OS=Danio rerio GN=b9d2 PE=2 SV=1; IPR_id:IPR004048; IPR_Anno:Potassium channel, voltage dependent, Kv1.1
Contig26	514246	T	TA	11	1	12	0.08	1	8	9	0.89	0.81	intergenic	evm.TU.Contig26.10(dist=3307),evm.TU.Contig26.11_evm.TU.Contig26.12(dist=27090)	NR:hypothetical protein CAPTEDRAFT_222123 [Capitella teleta]; KEGG:LIM domain-binding protein 2-like; K15617 LIM domain-binding protein 1 (A); SwissProt:LIM domain-binding protein 1 OS=Xenopus tropicalis GN=ldb1 PE=2 SV=1; IPR_id:NULL; IPR_Anno:NULL; // NR:AAEL000129-PA [Aedes aegypti]; KEGG:GFR alpha 2 protein-like protein; K19895 GDNF family receptor alpha 1 (A); SwissProt:GDNF family receptor …
Contig260	446474	ACT	A	17	4	21	0.19	0	9	9	1	0.81	intergenic	evm.TU.Contig260.4(dist=106617),evm.TU.Contig260.7(dist=120156)	NR:hypothetical protein TcasGA2_TC000792 [Tribolium castaneum]; KEGG:dipeptidyl peptidase 9; K08656 dipeptidyl-peptidase 9 [EC:3.4.14.5] (A); SwissProt:Dipeptidyl peptidase 9 OS=Homo sapiens GN=DPP9 PE=1 SV=3; IPR_id:IPR001375; IPR_Anno:Peptidase S9, prolyl oligopeptidase, catalytic domain; // NR:-; KEGG:-; SwissProt:-; IPR_id:IPR002285; IPR_Anno:GPCR, family 2, pituitary adenylate cyclase activa…
Contig27	1428482	TCGTG	T	12	1	13	0.08	1	8	9	0.89	0.81	intergenic	evm.TU.Contig27.20(dist=31306),evm.TU.Contig27.21(dist=92141)	NR:-; KEGG:-; SwissProt:-; IPR_id:IPR000496; IPR_Anno:Bradykinin receptor family; // NR:Discoidin domain-containing receptor 2, partial [Stegodyphus mimosarum]; KEGG:discoidin domain-containing receptor 2-like; K05125 discoidin domain receptor family member 2 [EC:2.7.10.1] (A); SwissProt:Discoidin domain-containing receptor 2 OS=Homo sapiens GN=DDR2 PE=1 SV=2; IPR_id:IPR020635; IPR_Anno:Tyrosine-…
Contig2827	34115	GGAAGACACAGACAAATATGCGAC	G	17	2	19	0.11	2	23	25	0.92	0.81	intronic	evm.TU.Contig2827.1	NR:-; KEGG:-; SwissProt:-; IPR_id:IPR020478; IPR_Anno:AT hook-like
Contig30	976413	T	TTC	43	4	47	0.09	3	26	29	0.9	0.81	intronic	evm.TU.Contig30.19	NR:hypothetical protein CAPTEDRAFT_18667 [Capitella teleta]; KEGG:delta-aminolevulinic acid dehydratase-like; K01698 porphobilinogen synthase [EC:4.2.1.24] (A); SwissProt:Delta-aminolevulinic acid dehydratase OS=Pongo abelii GN=ALAD PE=2 SV=2; IPR_id:IPR001731; IPR_Anno:Porphobilinogen synthase
Contig30	1857521	TGA	T	10	1	11	0.09	2	18	20	0.9	0.81	downstream	evm.TU.Contig30.49	NR:PREDICTED: gamma-aminobutyric acid receptor subunit beta-like [Diaphorina citri]; KEGG:Lcch3; ligand-gated chloride channel homolog 3; K05181 gamma-aminobutyric acid receptor subunit beta (A); SwissProt:Gamma-aminobutyric acid receptor subunit beta-like OS=Drosophila melanogaster GN=Lcch3 PE=1 SV=2; IPR_id:IPR000242; IPR_Anno:Protein-tyrosine phosphatase, receptor/non-receptor type
Contig31	459049	GTGAGGTGGGGA	G	7	1	8	0.12	1	13	14	0.93	0.81	intergenic	evm.TU.Contig31.11(dist=11710),evm.TU.Contig31.12(dist=21453)	NR:protein disulfide isomerase 1 [Fenneropenaeus chinensis]; KEGG:thioredoxin domain-containing protein 5; K13984 thioredoxin domain-containing protein 5 (A); SwissProt:Thioredoxin domain-containing protein 5 OS=Mus musculus GN=Txndc5 PE=1 SV=2; IPR_id:IPR013766; IPR_Anno:Thioredoxin domain; // NR:-; KEGG:-; SwissProt:-; IPR_id:IPR020415; IPR_Anno:Interleukin-34
Contig31	461221	C	CG	11	1	12	0.08	1	8	9	0.89	0.81	intergenic	evm.TU.Contig31.11(dist=13881),evm.TU.Contig31.12(dist=19292)	NR:protein disulfide isomerase 1 [Fenneropenaeus chinensis]; KEGG:thioredoxin domain-containing protein 5; K13984 thioredoxin domain-containing protein 5 (A); SwissProt:Thioredoxin domain-containing protein 5 OS=Mus musculus GN=Txndc5 PE=1 SV=2; IPR_id:IPR013766; IPR_Anno:Thioredoxin domain; // NR:-; KEGG:-; SwissProt:-; IPR_id:IPR020415; IPR_Anno:Interleukin-34
Contig31	485016	G	GTCAGACAA	12	1	13	0.08	2	16	18	0.89	0.81	intronic	evm.TU.Contig31.12	NR:-; KEGG:-; SwissProt:-; IPR_id:IPR020415; IPR_Anno:Interleukin-34
Contig3107	10484	TA	T	10	1	11	0.09	1	9	10	0.9	0.81	intergenic	NONE(dist=NONE),evm.TU.Contig3107.1(dist=45787)	NR:PREDICTED: meteorin-like protein [Solenopsis invicta]; KEGG:hypothetical protein; K00901 diacylglycerol kinase (ATP) [EC:2.7.1.107] (A); SwissProt:Meteorin-like protein OS=Danio rerio GN=metrnl PE=2 SV=1; IPR_id:IPR015685; IPR_Anno:Aquaporin 9
Contig380	473244	C	CTT	28	2	30	0.07	2	14	16	0.88	0.81	intergenic	evm.TU.Contig380.6(dist=141257),NONE(dist=NONE)	NR:PREDICTED: nef-associated protein 1-like isoform X2 [Crassostrea gigas]; KEGG:CG18853 gene product from transcript CG18853-RA (EC:4.1.99.3); K01669 deoxyribodipyrimidine photo-lyase [EC:4.1.99.3] (A); SwissProt:Nef-associated protein 1 OS=Rattus norvegicus GN=Nap1 PE=2 SV=1; IPR_id:NULL; IPR_Anno:NULL
Contig502	532527	GA	G	25	2	27	0.07	2	14	16	0.88	0.81	intronic	evm.TU.Contig502.20_evm.TU.Contig502.19	NR:hypothetical protein DAPPUDRAFT_323725 [Daphnia pulex]; KEGG:trpgamma, GB11954, TRPgama; transient receptor potential-gamma protein; K04967 transient receptor potential cation channel subfamily C member 4 (A); SwissProt:Transient receptor potential-gamma protein OS=Drosophila melanogaster GN=Trpgamma PE=1 SV=2; IPR_id:IPR005821; IPR_Anno:Ion transport domain
Contig51	922981	GTTATTA	G	9	1	10	0.1	1	10	11	0.91	0.81	intergenic	evm.TU.Contig51.19(dist=20892),evm.TU.Contig51.22(dist=174850)	NR:-; KEGG:-; SwissProt:-; IPR_id:IPR009149; IPR_Anno:BR22; // NR:hypothetical protein L798_05958 [Zootermopsis nevadensis]; KEGG:zinc finger protein 850-like; K09228 KRAB domain-containing zinc finger protein (A); SwissProt:Zinc finger protein 160 OS=Homo sapiens GN=ZNF160 PE=2 SV=3; IPR_id:NULL; IPR_Anno:NULL
Contig548	124515	T	TCTCCTCCTCCTCCTC	8	1	9	0.11	1	12	13	0.92	0.81	intronic	evm.TU.Contig548.3	NR:PREDICTED: nephrin-like isoform X5 [Pogonomyrmex barbatus]; KEGG:GM14610 gene product from transcript GM14610-RA; K17233 dual oxidase maturation factor 1 (A); SwissProt:Nephrin OS=Rattus norvegicus GN=Nphs1 PE=1 SV=2; IPR_id:IPR013162; IPR_Anno:CD80-like, immunoglobulin C2-set
Contig562	145958	TGAAAAA	T	12	1	13	0.08	2	17	19	0.89	0.81	intergenic	evm.TU.Contig562.4(dist=58036),NONE(dist=NONE)	NR:Putative heparin-binding growth factor 1 [Zootermopsis nevadensis]; KEGG:FGF-1; fibroblast growth factor 1-like; K18496 fibroblast growth factor 1 (A); SwissProt:Fibroblast growth factor 1 OS=Xenopus laevis GN=fgf1 PE=2 SV=1; IPR_id:IPR002209; IPR_Anno:Fibroblast growth factor family
Contig577	204475	GTAATAA	G	14	1	15	0.07	1	7	8	0.88	0.81	intergenic	NONE(dist=NONE),evm.TU.Contig577.1(dist=57291)	NR:hypothetical protein BRAFLDRAFT_115143 [Branchiostoma floridae]; KEGG:retinol dehydrogenase 14-like; K11162 retinol dehydrogenase 14 [EC:1.1.1.-] (A); SwissProt:Dehydrogenase/reductase SDR family member 13 OS=Mus musculus GN=Dhrs13 PE=2 SV=1; IPR_id:NULL; IPR_Anno:NULL
Contig597	153952	G	GAC	11	1	12	0.08	1	8	9	0.89	0.81	intergenic	evm.TU.Contig597.2(dist=132858),evm.TU.Contig597.4(dist=111703)	NR:-; KEGG:-; SwissProt:-; IPR_id:IPR002955; IPR_Anno:Microtubule-associated protein Tau; // NR:-; KEGG:-; SwissProt:-; IPR_id:NULL; IPR_Anno:NULL
Contig602	450837	CTCTCTCTCTCTCTGCATAATCGTGGCCG	C	14	1	15	0.07	2	14	16	0.88	0.81	intronic	evm.TU.Contig602.10	--
Contig76	755941	GGTAGTAGTAGTAGTAGTAGTA	G	10	1	11	0.09	1	9	10	0.9	0.81	intergenic	evm.TU.Contig76.33(dist=158284),evm.TU.Contig76.34(dist=219346)	NR:PREDICTED: peroxidasin-like [Apis florea]; KEGG:-; SwissProt:-; IPR_id:IPR001669; IPR_Anno:Arginine repressor; // NR:-; KEGG:-; SwissProt:-; IPR_id:IPR002211; IPR_Anno:Lymphocyte-specific protein
Contig835	54038	CGTT	C	8	1	9	0.11	1	11	12	0.92	0.81	intergenic	NONE(dist=NONE),evm.TU.Contig835.1_evm.TU.Contig835.2(dist=66012)	NR:prophenoloxidase [Portunus trituberculatus]; KEGG:PPO3; Prophenoloxidase 3; K00505 tyrosinase [EC:1.14.18.1] (A); SwissProt:Phenoloxidase 3 OS=Drosophila melanogaster GN=PPO3 PE=1 SV=1; IPR_id:IPR002227; IPR_Anno:Tyrosinase
Contig1106	108087	TA	T	14	2	16	0.12	1	15	16	0.94	0.82	intergenic	evm.TU.Contig1106.2(dist=11163),NONE(dist=NONE)	NR:6-phosphofructo-2-kinase/fructose 2,6-bisphosphatase, putative [Ixodes scapularis]; KEGG:6-phosphofructo-2-kinase/fructose 2,6-bisphosphatase, putative (EC:3.1.3.46); K19029 6-phosphofructo-2-kinase / fructose-2,6-biphosphatase 2 [EC:2.7.1.105 3.1.3.46] (A); SwissProt:6-phosphofructo-2-kinase/fructose-2,6-bisphosphatase 1 OS=Mus musculus GN=Pfkfb1 PE=2 SV=2; IPR_id:IPR013078; IPR_Anno:Histidin…
Contig1533	111855	T	TAGAAAC	22	3	25	0.12	1	15	16	0.94	0.82	intronic	evm.TU.Contig1533.4	NR:hypothetical protein DAPPUDRAFT_268273 [Daphnia pulex]; KEGG:-; SwissProt:Protein Star OS=Drosophila melanogaster GN=S PE=2 SV=1; IPR_id:IPR006342; IPR_Anno:Methyltransferase FkbM
Contig47	1759091	T	TTTGC	24	4	28	0.14	1	25	26	0.96	0.82	intergenic	evm.TU.Contig47.30(dist=227845),NONE(dist=NONE)	NR:metal responsive transcription factor 1 [Oxya chinensis]; KEGG:zinc finger protein ZIC 4-like; K09225 zinc finger protein ZIC 4 (A); SwissProt:Metal regulatory transcription factor 1 OS=Mus musculus GN=Mtf1 PE=1 SV=2; IPR_id:NULL; IPR_Anno:NULL
Contig57	487021	AG	A	7	1	8	0.12	1	15	16	0.94	0.82	intergenic	evm.TU.Contig57.5(dist=33101),evm.TU.Contig57.6(dist=204331)	NR:PREDICTED: uncharacterized protein LOC100159331 isoform X2 [Acyrthosiphon pisum]; KEGG:-; SwissProt:-; IPR_id:NULL; IPR_Anno:NULL; // NR:PREDICTED: cAMP-regulated phosphoprotein 21 isoform X4 [Megachile rotundata]; KEGG:enc, GB10730; encore; K02360 a component of the cytoplasm (encore) (A); SwissProt:R3H domain-containing protein 1 OS=Homo sapiens GN=R3HDM1 PE=1 SV=3; IPR_id:IPR001374; IPR_Ann…
Contig58	914337	TATATTATTATTATC	T	7	1	8	0.12	1	16	17	0.94	0.82	intronic	evm.TU.Contig58.24	NR:PREDICTED: vesicle-associated membrane protein 2, partial [Acanthisitta chloris]; KEGG:vesicle-associated membrane protein 1-like; K13504 vesicle-associated membrane protein 2 (A); SwissProt:Vesicle-associated membrane protein 2 OS=Bos taurus GN=VAMP2 PE=1 SV=2; IPR_id:IPR001388; IPR_Anno:Synaptobrevin
Contig1155	283615	ATCT	A	15	1	16	0.06	3	21	24	0.88	0.82	intergenic	evm.TU.Contig1155.15(dist=9753),NONE(dist=NONE)	NR:-; KEGG:-; SwissProt:-; IPR_id:NULL; IPR_Anno:NULL
Contig1232	21102	GT	G	17	2	19	0.11	1	14	15	0.93	0.82	intergenic	evm.TU.Contig1232.10(dist=8007),evm.TU.Contig1232.1(dist=14785)	NR:PREDICTED: probable cationic amino acid transporter [Fopius arisanus]; KEGG:probable cationic amino acid transporter; K13871 solute carrier family 7 (cationic amino acid transporter), member 14 (A); SwissProt:-; IPR_id:-; IPR_Anno:-; // NR:PREDICTED: probable cationic amino acid transporter [Orussus abietinus]; KEGG:cationic amino acid transporter 2; K13871 solute carrier family 7 (cationic am…
Contig134	378247	TACCATCTG	T	8	1	9	0.11	1	13	14	0.93	0.82	intergenic	evm.TU.Contig134.4(dist=43747),evm.TU.Contig134.6(dist=61254)	NR:-; KEGG:hypothetical protein; K01050 cholinesterase [EC:3.1.1.8] (A); SwissProt:-; IPR_id:IPR001425; IPR_Anno:Rhodopsin, archaeal/bacterial/fungal; // NR:putative ATP-dependent RNA helicase DDX56, partial [Stegodyphus mimosarum]; KEGG:probable ATP-dependent RNA helicase DDX56; K14810 ATP-dependent RNA helicase DDX56/DBP9 [EC:3.6.4.13] (A); SwissProt:Probable ATP-dependent RNA helicase DDX56 OS…
Contig138	59782	A	AGGGATAATGTAGGG	16	1	17	0.06	2	15	17	0.88	0.82	intergenic	evm.TU.Contig138.1(dist=22713),evm.TU.Contig138.2(dist=49861)	NR:hypothetical protein DAPPUDRAFT_306563 [Daphnia pulex]; KEGG:tyrosine aminotransferase; K00815 tyrosine aminotransferase [EC:2.6.1.5] (A); SwissProt:Tyrosine aminotransferase OS=Bos taurus GN=TAT PE=2 SV=1; IPR_id:IPR004839; IPR_Anno:Aminotransferase, class I/classII; // NR:ER lumen protein retaining receptor, putative [Pediculus humanus corporis]; KEGG:ER lumen protein retaining receptor, put…
Contig1436	1176	T	TC	18	4	22	0.18	0	15	15	1	0.82	intergenic	NONE(dist=NONE),evm.TU.Contig1436.1(dist=15592)	NR:PREDICTED: NADH-cytochrome b5 reductase-like [Saccoglossus kowalevskii]; KEGG:NADH-cytochrome b5 reductase-like; K00326 cytochrome-b5 reductase [EC:1.6.2.2] (A); SwissProt:NADH-cytochrome b5 reductase-like OS=Mus musculus GN=Cyb5rl PE=2 SV=1; IPR_id:IPR004000; IPR_Anno:Actin-related protein
Contig1533	86748	AATAAATAAATAAAATAATAAAT	A	15	1	16	0.06	1	7	8	0.88	0.82	intergenic	evm.TU.Contig1533.2(dist=16102),evm.TU.Contig1533.3(dist=19508)	NR:THUMP domain-containing protein 2 [Calypte anna]; KEGG:histone H2AV; K11251 histone H2A (A); SwissProt:THUMP domain-containing protein 2 OS=Homo sapiens GN=THUMPD2 PE=2 SV=2; IPR_id:IPR000241; IPR_Anno:Putative RNA methylase domain; // NR:PREDICTED: protein Star-like, partial [Diaphorina citri]; KEGG:-; SwissProt:-; IPR_id:IPR006342; IPR_Anno:Methyltransferase FkbM
Contig1549	452181	G	GAGAAAAA	15	1	16	0.06	2	15	17	0.88	0.82	intergenic	evm.TU.Contig1549.13(dist=8749),NONE(dist=NONE)	NR:-; KEGG:-; SwissProt:-; IPR_id:IPR000104; IPR_Anno:Antifreeze protein, type I
Contig1574	120708	A	ATAT	9	1	10	0.1	1	12	13	0.92	0.82	intergenic	evm.TU.Contig1574.3(dist=84661),NONE(dist=NONE)	NR:-; KEGG:-; SwissProt:-; IPR_id:IPR002112; IPR_Anno:Transcription factor Jun
Contig16	731808	T	TTAC	9	1	10	0.1	1	11	12	0.92	0.82	intergenic	evm.TU.Contig16.8(dist=358365),evm.TU.Contig16.10(dist=18117)	NR:PREDICTED: uncharacterized protein LOC105677798 isoform X2 [Linepithema humile]; KEGG:-; SwissProt:-; IPR_id:IPR006612; IPR_Anno:Zinc finger, C2CH-type; // NR:hypothetical protein SINV_00752, partial [Solenopsis invicta]; KEGG:-; SwissProt:-; IPR_id:NULL; IPR_Anno:NULL
Contig162	121278	TA	T	15	1	16	0.06	1	7	8	0.88	0.82	intergenic	evm.TU.Contig162.2(dist=84472),evm.TU.Contig162.3(dist=39041)	NR:hypothetical protein CAPTEDRAFT_200409 [Capitella teleta]; KEGG:TEX14; testis expressed 14; K17540 inactive serine/threonine-protein kinase TEX14 (A); SwissProt:-; IPR_id:IPR001376; IPR_Anno:Gliadin, alpha/beta; // NR:Tyrosine-protein kinase Fer [Toxocara canis]; KEGG:TEX14; testis expressed 14; K17540 inactive serine/threonine-protein kinase TEX14 (A); SwissProt:Probable serine/threonine-prot…
Contig179	28300	A	AG	9	1	10	0.1	1	12	13	0.92	0.82	intergenic	NONE(dist=NONE),evm.TU.Contig179.1(dist=12484)	NR:PREDICTED: 5-hydroxytryptamine receptor 1-like, partial [Bombus impatiens]; KEGG:5-ht7, GB14021; serotonin receptor 7; K04163 5-hydroxytryptamine receptor 7 (A); SwissProt:5-hydroxytryptamine receptor 1 OS=Drosophila melanogaster GN=5-HT7 PE=2 SV=1; IPR_id:IPR002231; IPR_Anno:5-hydroxytryptamine receptor family
Contig182	816709	TA	T	22	2	24	0.08	4	35	39	0.9	0.82	intergenic	evm.TU.Contig182.12(dist=487965),evm.TU.Contig182.15(dist=49982)	NR:-; KEGG:-; SwissProt:-; IPR_id:NULL; IPR_Anno:NULL; // NR:delilah [Leptinotarsa decemlineata]; KEGG:helix-loop-helix protein delilah; K09104 bHLH factor, other (A); SwissProt:Helix-loop-helix protein delilah OS=Drosophila melanogaster GN=tx PE=1 SV=3; IPR_id:IPR011598; IPR_Anno:Myc-type, basic helix-loop-helix (bHLH) domain
Contig193	172362	C	CT	8	1	9	0.11	1	13	14	0.93	0.82	intergenic	NONE(dist=NONE),evm.TU.Contig193.1(dist=142931)	NR:-; KEGG:-; SwissProt:-; IPR_id:IPR000533; IPR_Anno:Tropomyosin
Contig206	169153	G	GT	12	1	13	0.08	1	9	10	0.9	0.82	intergenic	evm.TU.Contig206.4(dist=7032),evm.TU.Contig206.6(dist=96239)	NR:Breakpoint cluster region protein [Zootermopsis nevadensis]; KEGG:active breakpoint cluster region-related protein-like; K08878 breakpoint cluster region protein [EC:2.7.11.1] (A); SwissProt:Active breakpoint cluster region-related protein OS=Bos taurus GN=ABR PE=2 SV=1; IPR_id:IPR000219; IPR_Anno:Dbl homology (DH) domain; // NR:G-protein coupled octopamine receptor, putative [Ixodes scapulari…
Contig23	1001284	A	AAG	9	2	11	0.18	0	16	16	1	0.82	intergenic	evm.TU.Contig23.13(dist=491700),evm.TU.Contig23.15(dist=69972)	NR:-; KEGG:-; SwissProt:-; IPR_id:IPR001809; IPR_Anno:Outer surface lipoprotein, Borrelia
Contig277	350904	T	TTCC	17	2	19	0.11	1	14	15	0.93	0.82	intronic	evm.TU.Contig277.11	NR:carboxylesterase [Laodelphax striatella]; KEGG:neuroligin-3-like; K07378 neuroligin (A); SwissProt:Neuroligin-3 OS=Homo sapiens GN=NLGN3 PE=1 SV=2; IPR_id:IPR002018; IPR_Anno:Carboxylesterase, type B
Contig314	327052	TCTCCTC	T	9	1	10	0.1	1	11	12	0.92	0.82	intergenic	evm.TU.Contig314.12(dist=8141),evm.TU.Contig314.13(dist=12529)	NR:PREDICTED: rabankyrin-5 isoform X2 [Anser cygnoides domesticus]; KEGG:ankyrin repeat protein; K18441 cytohesin (A); SwissProt:Rabankyrin-5 OS=Mus musculus GN=Ankfy1 PE=2 SV=2; IPR_id:IPR002110; IPR_Anno:Ankyrin repeat; // NR:neuropeptide GPCR A50 [Nilaparvata lugens]; KEGG:lutropin-choriogonadotropic hormone receptor; K04249 thyroid stimulating hormone receptor (A); SwissProt:-; IPR_id:NULL; I…
Contig315	216144	TAC	T	18	4	22	0.18	0	14	14	1	0.82	intergenic	evm.TU.Contig315.2_evm.TU.Contig315.3_evm.TU.Contig315.4(dist=79990),evm.TU.Contig315.6(dist=32084)	NR:PREDICTED: UPF0420 protein C16orf58 homolog [Ciona intestinalis]; KEGG:chromosome unknown open reading frame, human C16orf58; K10696 E3 ubiquitin-protein ligase BRE1 [EC:2.3.2.27] (A); SwissProt:RUS1 family protein C16orf58 homolog OS=Rattus norvegicus PE=2 SV=1; IPR_id:-; IPR_Anno:-; // NR:JmjC domain-containing histone demethylation protein 1B, putative [Pediculus humanus corporis]; KEGG:Jmj…
Contig3214	6373	GTAA	G	13	1	14	0.07	2	16	18	0.89	0.82	intergenic	NONE(dist=NONE),NONE(dist=NONE)	--
Contig33	1463636	T	TA	14	3	17	0.18	0	18	18	1	0.82	intronic	evm.TU.Contig33.29,evm.TU.Contig33.30	NR:Protein shisa-9, partial [Stegodyphus mimosarum]; KEGG:SHISA5; shisa family member 5; K10135 scotin (A); SwissProt:Protein shisa-4 OS=Homo sapiens GN=SHISA4 PE=2 SV=3; IPR_id:IPR002347; IPR_Anno:Glucose/ribitol dehydrogenase; // NR:syntaxin-18 [Xenopus (Silurana) tropicalis]; KEGG:stx18; syntaxin 18; K08492 syntaxin 18 (A); SwissProt:Syntaxin-18 OS=Rattus norvegicus GN=Stx18 PE=2 SV=1; IPR_id:…
Contig398	230014	GACTACTACTACT	G	28	6	34	0.18	0	21	21	1	0.82	intergenic	NONE(dist=NONE),evm.TU.Contig398.1(dist=11029)	NR:hypothetical protein TcasGA2_TC001522 [Tribolium castaneum]; KEGG:CUGBP Elav-like family member 4; K13207 CUG-BP- and ETR3-like factor (A); SwissProt:CUGBP Elav-like family member 4 OS=Danio rerio GN=celf4 PE=2 SV=1; IPR_id:IPR000504; IPR_Anno:RNA recognition motif domain
Contig422	90681	TAAA	T	12	1	13	0.08	2	19	21	0.9	0.82	intergenic	evm.TU.Contig422.4(dist=4201),evm.TU.Contig422.6(dist=11691)	NR:GH12202 [Drosophila grimshawi]; KEGG:nas-14; Zinc metalloproteinase nas-14; K08076 astacin [EC:3.4.24.21] (A); SwissProt:Zinc metalloproteinase nas-14 OS=Caenorhabditis elegans GN=nas-14 PE=2 SV=2; IPR_id:IPR001506; IPR_Anno:Peptidase M12A, astacin; // NR:PREDICTED: bifunctional glutamate/proline--tRNA ligase [Tribolium castaneum]; KEGG:bifunctional glutamate/proline--tRNA ligase; K14163 bifun…
Contig45	1201702	GTT	G	9	2	11	0.18	0	13	13	1	0.82	intronic	evm.TU.Contig45.45	NR:PREDICTED: translational activator of cytochrome c oxidase 1 [Tribolium castaneum]; KEGG:translational activator of cytochrome c oxidase 1; K18189 translational activator of cytochrome c oxidase 1 (A); SwissProt:Probable transcriptional regulatory protein Cthe_2075 OS=Clostridium thermocellum (strain ATCC 27405 / DSM 1237 / NBRC 103400 / NCIMB 10682 / NRRL B-4536 / VPI 7372) GN=Cthe_2075 PE=3 …
Contig481	28695	AGAGATGAGTGG	A	21	2	23	0.09	1	10	11	0.91	0.82	upstream	evm.TU.Contig481.1	NR:E3 ubiquitin-protein ligase CBL-B-A, partial [Stegodyphus mimosarum]; KEGG:E3 ubiquitin-protein ligase CBL-B-B; K04707 E3 ubiquitin-protein ligase CBL [EC:2.3.2.27] (A); SwissProt:E3 ubiquitin-protein ligase CBL OS=Mus musculus GN=Cbl PE=1 SV=3; IPR_id:IPR001778; IPR_Anno:Pollen allergen Poa pIX/Phl pVI
Contig54	2346113	G	GATGGGGAC	30	2	32	0.06	4	28	32	0.88	0.82	intergenic	evm.TU.Contig54.37(dist=8354),evm.TU.Contig54.38(dist=2370)	NR:PREDICTED: tRNA-specific adenosine deaminase 2 [Athalia rosae]; KEGG:tRNA-specific adenosine deaminase, putative (EC:2.1.1.63); K15441 tRNA-specific adenosine deaminase 2 [EC:3.5.4.-] (A); SwissProt:tRNA-specific adenosine deaminase 2 OS=Bos taurus GN=DEADC1 PE=2 SV=1; IPR_id:NULL; IPR_Anno:NULL; // NR:hypothetical protein DAPPUDRAFT_316478 [Daphnia pulex]; KEGG:hypothetical protein; K01904 4-…
Contig555	45244	AGTGTGT	A	14	3	17	0.18	0	10	10	1	0.82	intergenic	evm.TU.Contig555.1(dist=36232),evm.TU.Contig555.2(dist=15933)	NR:PREDICTED: EGF, latrophilin and seven transmembrane domain-containing protein 1-like [Strongylocentrotus purpuratus]; KEGG:-; SwissProt:-; IPR_id:IPR005827; IPR_Anno:Potassium channel, voltage dependent, KCNQ1; // NR:Variant Ionotropic Glutamate Receptor, partial [Coenobita clypeatus]; KEGG:-; SwissProt:-; IPR_id:IPR001320; IPR_Anno:Ionotropic glutamate receptor
Contig603	51997	GAGA	G	28	3	31	0.1	1	11	12	0.92	0.82	intergenic	NONE(dist=NONE),evm.TU.Contig603.1(dist=43251)	NR:PREDICTED: dachshund homolog 1-like [Plutella xylostella]; KEGG:dachshund homolog; K19375 HSPB1-associated protein 1 (A); SwissProt:Dachshund homolog 1 OS=Homo sapiens GN=DACH1 PE=1 SV=3; IPR_id:IPR003380; IPR_Anno:Transforming protein Ski
Contig603	150055	CGGTGGT	C	16	2	18	0.11	1	14	15	0.93	0.82	intergenic	evm.TU.Contig603.1(dist=54144),NONE(dist=NONE)	NR:PREDICTED: dachshund homolog 1-like [Plutella xylostella]; KEGG:dachshund homolog; K19375 HSPB1-associated protein 1 (A); SwissProt:Dachshund homolog 1 OS=Homo sapiens GN=DACH1 PE=1 SV=3; IPR_id:IPR003380; IPR_Anno:Transforming protein Ski
Contig82	798417	A	ACG	8	1	9	0.11	1	13	14	0.93	0.82	intergenic	evm.TU.Contig82.17(dist=164418),evm.TU.Contig82.19(dist=96660)	NR:uncharacterized protein LOC100034531 [Danio rerio]; KEGG:ZNF560; zinc finger protein 560; K09228 KRAB domain-containing zinc finger protein (A); SwissProt:Zinc finger protein 354C OS=Rattus norvegicus GN=Znf354c PE=1 SV=1; IPR_id:IPR007087; IPR_Anno:Zinc finger, C2H2; // NR:peroxinectin [Macrophthalmus japonicus]; KEGG:chorion peroxidase-like; K19511 peroxidase [EC:1.11.1.7] (A); SwissProt:Cho…
Contig831	235554	G	GA	22	2	24	0.08	2	19	21	0.9	0.82	intronic	evm.TU.Contig831.4	NR:PREDICTED: UPF0740 protein C1orf192-like [Ciona intestinalis]; KEGG:-; SwissProt:Protein Flattop homolog OS=Nematostella vectensis GN=v1g200856 PE=3 SV=1; IPR_id:IPR023249; IPR_Anno:FAM153
Contig838	205809	CCT	C	20	2	22	0.09	1	10	11	0.91	0.82	intergenic	evm.TU.Contig838.8(dist=108695),NONE(dist=NONE)	NR:Bmal1a [Pacifastacus leniusculus]; KEGG:CYCLE; K02296 aryl hydrocarbon receptor nuclear translocator-like protein 1 (A); SwissProt:Aryl hydrocarbon receptor nuclear translocator-like protein 1 OS=Nannospalax galili GN=Arntl PE=1 SV=1; IPR_id:IPR011598; IPR_Anno:Myc-type, basic helix-loop-helix (bHLH) domain
Contig0	13331767	AG	A	16	2	18	0.11	1	15	16	0.94	0.83	intergenic	evm.TU.Contig0.331(dist=155718),evm.TU.Contig0.332(dist=22414)	NR:hypothetical protein X975_07934, partial [Stegodyphus mimosarum]; KEGG:-; SwissProt:-; IPR_id:NULL; IPR_Anno:NULL; // NR:PREDICTED: uncharacterized protein LOC105346772 [Crassostrea gigas]; KEGG:uncharacterized LOC105346772; K19465 mitochondrial genome maintenance exonuclease 1 [EC:3.1.-.-] (A); SwissProt:Mitochondrial genome maintenance exonuclease 1 OS=Mus musculus GN=Mgme1 PE=2 SV=1; IPR_id…
Contig11	2974003	T	TCAAA	20	1	21	0.05	3	21	24	0.88	0.83	intergenic	evm.TU.Contig11.64_evm.TU.Contig11.65(dist=87899),evm.TU.Contig11.66(dist=105912)	NR:lysozyme [Portunus trituberculatus]; KEGG:lysozyme C, milk isozyme; K13915 lysozyme C [EC:3.2.1.17] (A); SwissProt:Lysozyme C, milk isozyme OS=Equus caballus GN=LYZ PE=1 SV=1; IPR_id:NULL; IPR_Anno:NULL; // NR:-; KEGG:-; SwissProt:-; IPR_id:NULL; IPR_Anno:NULL
Contig156	272703	A	AT	10	2	12	0.17	0	8	8	1	0.83	intergenic	evm.TU.Contig156.9(dist=94704),evm.TU.Contig156.10(dist=50384)	NR:thiol-disulfide isomerase, putative [Ixodes scapularis]; KEGG:thioredoxin-related transmembrane protein 1-like; K16458 centrosomal protein CEP104 (A); SwissProt:Thioredoxin-related transmembrane protein 1 OS=Homo sapiens GN=TMX1 PE=1 SV=1; IPR_id:NULL; IPR_Anno:NULL; // NR:ecdysteroid receptor [Portunus trituberculatus]; KEGG:Ecdysone receptor, putative; K14034 ecdysone receptor (A); SwissProt…
Contig164	1305878	C	CA	20	1	21	0.05	3	22	25	0.88	0.83	intronic	evm.TU.Contig164.29	NR:PREDICTED: E3 ubiquitin-protein ligase UBR5 isoform X5 [Wasmannia auropunctata]; KEGG:E3 ubiquitin-protein ligase hyd; K10593 E3 ubiquitin-protein ligase EDD1 [EC:2.3.2.26] (A); SwissProt:E3 ubiquitin-protein ligase hyd OS=Drosophila melanogaster GN=hyd PE=1 SV=3; IPR_id:IPR005404; IPR_Anno:Potassium channel, voltage dependent, Kv3.3
Contig2473	6010	AAGG	A	15	3	18	0.17	0	9	9	1	0.83	intergenic	NONE(dist=NONE),NONE(dist=NONE)	--
Contig26	1741866	A	AT	12	2	14	0.14	1	30	31	0.97	0.83	intergenic	evm.TU.Contig26.38(dist=121694),NONE(dist=NONE)	NR:PREDICTED: nephrin-like isoform X5 [Pogonomyrmex barbatus]; KEGG:GM14610 gene product from transcript GM14610-RA; K17233 dual oxidase maturation factor 1 (A); SwissProt:Nephrin OS=Homo sapiens GN=NPHS1 PE=1 SV=1; IPR_id:IPR013162; IPR_Anno:CD80-like, immunoglobulin C2-set
Contig279	279478	TG	T	16	2	18	0.11	1	15	16	0.94	0.83	intronic	evm.TU.Contig279.5	--
Contig346	114494	ATCT	A	18	1	19	0.05	2	14	16	0.88	0.83	intergenic	NONE(dist=NONE),evm.TU.Contig346.1(dist=72425)	NR:-; KEGG:-; SwissProt:-; IPR_id:IPR000161; IPR_Anno:Vasopressin V2 receptor
Contig433	74047	T	TG	10	2	12	0.17	0	9	9	1	0.83	intronic	evm.TU.Contig433.2	NR:hypothetical protein LOTGIDRAFT_127454 [Lottia gigantea]; KEGG:hypothetical protein; K00232 acyl-CoA oxidase [EC:1.3.3.6] (A); SwissProt:Acyl-coenzyme A oxidase 3, peroxisomal OS=Arabidopsis thaliana GN=ACX3 PE=1 SV=1; IPR_id:IPR006091; IPR_Anno:Acyl-CoA oxidase/dehydrogenase, central domain
Contig495	543578	GT	G	10	2	12	0.17	0	7	7	1	0.83	intronic	evm.TU.Contig495.14	NR:hypothetical protein DAPPUDRAFT_92219 [Daphnia pulex]; KEGG:ALG14; ALG14, UDP-N-acetylglucosaminyltransferase subunit; K07441 beta-1,4-N-acetylglucosaminyltransferase [EC:2.4.1.141] (A); SwissProt:Calponin-3 OS=Rattus norvegicus GN=Cnn3 PE=1 SV=1; IPR_id:IPR001715; IPR_Anno:Calponin homology domain
Contig629	11333	AT	A	25	5	30	0.17	0	20	20	1	0.83	intergenic	NONE(dist=NONE),evm.TU.Contig629.1(dist=15915)	NR:Translation initiation factor IF-3, mitochondrial [Zootermopsis nevadensis]; KEGG:translation initiation factor IF-3, mitochondrial; K02520 translation initiation factor IF-3 (A); SwissProt:Translation initiation factor IF-3, mitochondrial OS=Homo sapiens GN=MTIF3 PE=1 SV=4; IPR_id:IPR019815; IPR_Anno:Translation initiation factor 3, C-terminal
Contig779	51938	A	AAGAGAGAGAGAGAG	15	3	18	0.17	0	8	8	1	0.83	intronic	evm.TU.Contig779.1_evm.TU.Contig779.2	NR:protein tyrosine phosphatse n18, putative [Pediculus humanus corporis]; KEGG:protein tyrosine phosphatse n18, putative (EC:2.7.11.14); K18024 tyrosine-protein phosphatase non-receptor type 12/18/22 [EC:3.1.3.48] (A); SwissProt:Tyrosine-protein phosphatase non-receptor type 12 OS=Mus musculus GN=Ptpn12 PE=1 SV=3; IPR_id:NULL; IPR_Anno:NULL
Contig899	33513	TACAC	T	10	2	12	0.17	0	9	9	1	0.83	intergenic	NONE(dist=NONE),evm.TU.Contig899.1(dist=3741)	NR:PREDICTED: frizzled-9 [Charadrius vociferus]; KEGG:fzd9; frizzled class receptor 9; K02842 frizzled 9/10 (A); SwissProt:Frizzled-10 OS=Homo sapiens GN=FZD10 PE=1 SV=1; IPR_id:IPR020067; IPR_Anno:Frizzled domain
Contig903	142686	CTT	C	21	1	22	0.05	4	28	32	0.88	0.83	intronic	evm.TU.Contig903.4	NR:fork-head domain-type transcription factor, putative [Ixodes scapularis]; KEGG:fork-head domain-type transcription factor, putative; K09399 forkhead box protein F (A); SwissProt:Forkhead box protein F1 OS=Homo sapiens GN=FOXF1 PE=1 SV=2; IPR_id:IPR001766; IPR_Anno:Transcription factor, fork head
Contig0	12761254	T	TCTC	14	1	15	0.07	1	9	10	0.9	0.83	intergenic	evm.TU.Contig0.318(dist=83724),evm.TU.Contig0.319_evm.TU.Contig0.320(dist=78762)	NR:-; KEGG:-; SwissProt:-; IPR_id:IPR003933; IPR_Anno:Epithelial membrane protein EMP-2; // NR:PREDICTED: protein PTHB1-like [Crassostrea gigas]; KEGG:protein PTHB1-like; K19398 Bardet-Biedl syndrome 9 protein (A); SwissProt:Protein PTHB1 OS=Xenopus laevis GN=bbs9 PE=2 SV=1; IPR_id:NULL; IPR_Anno:NULL
Contig144	222185	GTTTTTTT	G	14	1	15	0.07	1	9	10	0.9	0.83	intergenic	evm.TU.Contig144.4(dist=44622),evm.TU.Contig144.5(dist=250956)	NR:hypothetical protein X975_05886, partial [Stegodyphus mimosarum]; KEGG:zinc finger homeobox protein 4-like; K09378 AT-binding transcription factor 1 (A); SwissProt:-; IPR_id:IPR015880; IPR_Anno:Zinc finger, C2H2-like; // NR:Tax1 binding protein 1 [Takifugu rubripes]; KEGG:-; SwissProt:Tax1-binding protein 1 homolog OS=Bos taurus GN=TAX1BP1 PE=2 SV=1; IPR_id:NULL; IPR_Anno:NULL
Contig15	1609737	TAG	T	29	2	31	0.06	4	32	36	0.89	0.83	upstream	evm.TU.Contig15.30	NR:cathepsin L [Penaeus monodon]; KEGG:GA25021 gene product from transcript GA25021-RA (EC:3.4.-.-); K01365 cathepsin L [EC:3.4.22.15] (A); SwissProt:Cathepsin L OS=Drosophila melanogaster GN=Cp1 PE=2 SV=2; IPR_id:IPR013201; IPR_Anno:Proteinase inhibitor I29, cathepsin propeptide
Contig1670	82273	AAGAGAGAGAGAGAGAGAGAGAGAGAGAGAGAG	A	10	1	11	0.09	1	11	12	0.92	0.83	intronic	evm.TU.Contig1670.6	--
Contig179	607340	TACAC	T	10	1	11	0.09	1	11	12	0.92	0.83	intronic	evm.TU.Contig179.3	NR:cell division cycle 25 homologue [Athalia rosae]; KEGG:M-phase inducer phosphatase-like; K05866 M-phase inducer phosphatase 2 [EC:3.1.3.48] (A); SwissProt:M-phase inducer phosphatase OS=Drosophila melanogaster GN=stg PE=1 SV=2; IPR_id:IPR000751; IPR_Anno:M-phase inducer phosphatase
Contig252	384280	TTCCTCTTCC	T	14	1	15	0.07	2	18	20	0.9	0.83	downstream	evm.TU.Contig252.13	--
Contig36	618337	C	CTAATATCACTAA	15	1	16	0.06	1	8	9	0.89	0.83	intergenic	evm.TU.Contig36.10(dist=153816),evm.TU.Contig36.12(dist=400245)	NR:PREDICTED: histamine H2 receptor-like [Diaphorina citri]; KEGG:-; SwissProt:Allatostatin-A receptor OS=Bombyx mori GN=AR PE=2 SV=1; IPR_id:IPR019427; IPR_Anno:7TM GPCR, serpentine receptor class w (Srw); // NR:PREDICTED: uncharacterized protein C4orf29 homolog isoform X2 [Orussus abietinus]; KEGG:-; SwissProt:Uncharacterized protein C4orf29 homolog OS=Rattus norvegicus PE=2 SV=2; IPR_id:IPR019…
Contig411	335666	TA	T	29	2	31	0.06	2	17	19	0.89	0.83	intronic	evm.TU.Contig411.14	NR:hypothetical protein L798_13522, partial [Zootermopsis nevadensis]; KEGG:GM14610 gene product from transcript GM14610-RA; K17233 dual oxidase maturation factor 1 (A); SwissProt:-; IPR_id:IPR007110; IPR_Anno:Immunoglobulin-like domain
Contig501	95548	ATCAT	A	15	1	16	0.06	1	8	9	0.89	0.83	intergenic	NONE(dist=NONE),evm.TU.Contig501.1(dist=54189)	NR:PREDICTED: uncharacterized protein LOC100875699 isoform X4 [Megachile rotundata]; KEGG:-; SwissProt:-; IPR_id:NULL; IPR_Anno:NULL
Contig54	2258347	ACT	A	29	2	31	0.06	3	24	27	0.89	0.83	upstream	evm.TU.Contig54.30	NR:E3 ubiquitin-protein ligase UBR2 [Zootermopsis nevadensis]; KEGG:E3 ubiquitin-protein ligase UBR2; K10626 E3 ubiquitin-protein ligase UBR2 [EC:2.3.2.27] (A); SwissProt:E3 ubiquitin-protein ligase UBR2 OS=Homo sapiens GN=UBR2 PE=1 SV=1; IPR_id:IPR003126; IPR_Anno:Zinc finger, N-recognin
Contig583	60209	CTT	C	12	1	13	0.08	1	10	11	0.91	0.83	intronic	evm.TU.Contig583.2	NR:hypothetical protein DAPPUDRAFT_22132, partial [Daphnia pulex]; KEGG:prolyl 4-hydroxylase subunit alpha-1; K00472 prolyl 4-hydroxylase [EC:1.14.11.2] (A); SwissProt:Prolyl 4-hydroxylase subunit alpha-1 OS=Rattus norvegicus GN=P4ha1 PE=2 SV=2; IPR_id:IPR005123; IPR_Anno:Oxoglutarate/iron-dependent dioxygenase
Contig61	838406	GTACC	G	21	2	23	0.09	2	22	24	0.92	0.83	intergenic	evm.TU.Contig61.6(dist=110548),evm.TU.Contig61.7_evm.TU.Contig61.8(dist=84667)	NR:AAEL014597-PA [Aedes aegypti]; KEGG:PlexB; plexin-B; K06820 plexin A (A); SwissProt:Plexin-B OS=Drosophila melanogaster GN=plexB PE=1 SV=2; IPR_id:NULL; IPR_Anno:NULL; // NR:caspase [Marsupenaeus japonicus]; KEGG:hypothetical protein; K02186 caspase 2 [EC:3.4.22.55] (A); SwissProt:Tetratricopeptide repeat protein 32 OS=Mus musculus GN=Ttc32 PE=2 SV=1; IPR_id:IPR002398; IPR_Anno:Peptidase C14, …
Contig92	904587	G	GA	17	1	18	0.06	2	17	19	0.89	0.83	intergenic	evm.TU.Contig92.24(dist=9067),evm.TU.Contig92.25(dist=58136)	NR:Down syndrome cell adhesion molecule precursor, putative [Pediculus humanus corporis]; KEGG:cell adhesion molecule, putative (EC:2.7.11.14); K06767 Down syndrome cell adhesion molecule (A); SwissProt:Down syndrome cell adhesion molecule-like protein Dscam2 OS=Drosophila melanogaster GN=Dscam2 PE=2 SV=3; IPR_id:IPR013098; IPR_Anno:Immunoglobulin I-set; // NR:PREDICTED: Down syndrome cell adhesi…
Contig101	1598826	CA	C	16	3	19	0.16	0	7	7	1	0.84	intronic	evm.TU.Contig101.30	NR:Pleckstrin-like proteiny domain-containing family A member 5, partial [Zootermopsis nevadensis]; KEGG:hypothetical protein; K05762 radixin (A); SwissProt:Pleckstrin homology domain-containing family A member 7 OS=Danio rerio GN=plekha7 PE=2 SV=2; IPR_id:IPR001904; IPR_Anno:Paxillin
Contig123	714064	AT	A	16	3	19	0.16	0	10	10	1	0.84	intergenic	evm.TU.Contig123.22(dist=36709),evm.TU.Contig123.23(dist=213028)	NR:Leucine-rich repeat-containing protein 15, partial [Stegodyphus mimosarum]; KEGG:leucine-rich repeat extensin-like protein 3; K13023 carboxypeptidase N regulatory subunit (A); SwissProt:Insulin-like growth factor-binding protein complex acid labile subunit OS=Papio hamadryas GN=IGFALS PE=2 SV=1; IPR_id:IPR003591; IPR_Anno:Leucine-rich repeat, typical subtype; // NR:cytokine signaling 2 [Erioch…
Contig1609	8114	T	TTTG	26	5	31	0.16	0	18	18	1	0.84	intergenic	NONE(dist=NONE),evm.TU.Contig1609.1(dist=94828)	NR:hypothetical protein CAPTEDRAFT_115707 [Capitella teleta]; KEGG:F-box/WD repeat-containing protein 7-like; K10260 F-box and WD-40 domain protein 7 (A); SwissProt:WD repeat-containing protein 86 OS=Homo sapiens GN=WDR86 PE=2 SV=3; IPR_id:IPR001680; IPR_Anno:WD40 repeat
Contig18	2690161	TGGATAA	T	24	1	25	0.04	3	22	25	0.88	0.84	intergenic	evm.TU.Contig18.60(dist=15631),evm.TU.Contig18.61(dist=19747)	NR:PREDICTED: DBIRD complex subunit ZNF326 isoform X3 [Solenopsis invicta]; KEGG:-; SwissProt:-; IPR_id:IPR005427; IPR_Anno:Salmonella/Shigella invasin protein C
Contig256	55586	T	TA	7	1	8	0.12	1	22	23	0.96	0.84	intergenic	NONE(dist=NONE),evm.TU.Contig256.2(dist=450289)	NR:PREDICTED: uncharacterized protein KIAA1522 isoform X4 [Cerapachys biroi]; KEGG:PHC1; polyhomeotic homolog 1 (Drosophila); K11456 polyhomeotic-like protein 1 (A); SwissProt:Sterile alpha motif domain-containing protein 11 OS=Homo sapiens GN=SAMD11 PE=2 SV=3; IPR_id:IPR020478; IPR_Anno:AT hook-like
Contig3	3805666	AAGGATAGGTT	A	18	1	19	0.05	2	17	19	0.89	0.84	intergenic	evm.TU.Contig3.91(dist=6787),evm.TU.Contig3.92(dist=6086)	NR:hypothetical protein CAPTEDRAFT_219618 [Capitella teleta]; KEGG:HERPUD1; homocysteine-inducible, endoplasmic reticulum stress-inducible, ubiquitin-like domain member 1; K14027 homocysteine-responsive endoplasmic reticulum-resident ubiquitin-like domain member 1 protein (A); SwissProt:Homocysteine-responsive endoplasmic reticulum-resident ubiquitin-like domain member 2 protein OS=Mus musculus G…
Contig328	220946	AT	A	21	4	25	0.16	0	13	13	1	0.84	intronic	evm.TU.Contig328.5	NR:trafficking protein particle complex 5 [Scylla paramamosain]; KEGG:uncharacterized LOC101866726; K10840 centrin-2 (A); SwissProt:Trafficking protein particle complex subunit 5 OS=Homo sapiens GN=TRAPPC5 PE=1 SV=1; IPR_id:IPR016696; IPR_Anno:TRAPP I complex, subunit 5
Contig353	21902	CCCT	C	8	1	9	0.11	1	18	19	0.95	0.84	intergenic	evm.TU.Contig353.1(dist=5800),evm.TU.Contig353.2(dist=23412)	NR:hypothetical protein DAPPUDRAFT_227990 [Daphnia pulex]; KEGG:-; SwissProt:-; IPR_id:IPR002453; IPR_Anno:Beta tubulin; // NR:PREDICTED: ADP-ribosylation factor 6 [Harpegnathos saltator]; KEGG:ADP-ribosylation factor 6; K07941 ADP-ribosylation factor 6 (A); SwissProt:ADP-ribosylation factor 6 OS=Gallus gallus GN=ARF6 PE=2 SV=3; IPR_id:NULL; IPR_Anno:NULL
Contig774	186617	C	CATTAT	9	1	10	0.1	1	17	18	0.94	0.84	intergenic	evm.TU.Contig774.4(dist=62132),NONE(dist=NONE)	NR:mTERF domain-containing protein 2 [Crassostrea gigas]; KEGG:transcription termination factor 4, mitochondrial-like; K15032 mTERF domain-containing protein, mitochondrial (A); SwissProt:Transcription termination factor 4, mitochondrial OS=Homo sapiens GN=MTERF4 PE=1 SV=3; IPR_id:NULL; IPR_Anno:NULL
Contig84	314122	AT	A	28	3	31	0.1	2	32	34	0.94	0.84	intergenic	evm.TU.Contig84.5(dist=38705),evm.TU.Contig84.7(dist=64553)	NR:hypothetical protein, partial [Streptomyces sp. NRRL B-1347]; KEGG:kalrn; kalirin, RhoGEF kinase; K15048 kalirin [EC:2.7.11.1] (A); SwissProt:Mitogen-activated protein kinase 10 OS=Rattus norvegicus GN=Mapk10 PE=1 SV=2; IPR_id:IPR002290; IPR_Anno:Serine/threonine- / dual specificity protein kinase, catalytic domain
Contig988	98603	A	ACGTCTC	7	1	8	0.12	1	22	23	0.96	0.84	intergenic	NONE(dist=NONE),evm.TU.Contig988.2(dist=7169)	NR:unnamed protein product [Oncorhynchus mykiss]; KEGG:neil1; nei endonuclease VIII-like 1 (E. coli); K10567 endonuclease VIII-like 1 [EC:3.2.2.- 4.2.99.18] (A); SwissProt:Endonuclease 8-like 1 OS=Mus musculus GN=Neil1 PE=2 SV=3; IPR_id:IPR012319; IPR_Anno:DNA glycosylase/AP lyase, catalytic domain
Contig1121	163188	GAA	G	13	1	14	0.07	1	10	11	0.91	0.84	intergenic	evm.TU.Contig1121.6(dist=11519),NONE(dist=NONE)	NR:PREDICTED: uncharacterized protein C15orf26 homolog [Crassostrea gigas]; KEGG:-; SwissProt:Uncharacterized protein C15orf26 OS=Homo sapiens GN=C15orf26 PE=2 SV=1; IPR_id:IPR014821; IPR_Anno:Inositol 1,4,5-trisphosphate/ryanodine receptor
Contig206	424234	TCACACACA	T	10	1	11	0.09	1	14	15	0.93	0.84	intronic	evm.TU.Contig206.10_evm.TU.Contig206.11	NR:POU class 6 homeobox 2 [Tribolium castaneum]; KEGG:Pou6f2; POU domain, class 6, transcription factor 2-like; K09368 POU domain transcription factor, class 6 (A); SwissProt:POU domain, class 6, transcription factor 2 OS=Mus musculus GN=Pou6f2 PE=2 SV=1; IPR_id:IPR001356; IPR_Anno:Homeobox domain
Contig52	1646534	CGTGT	C	14	1	15	0.07	1	10	11	0.91	0.84	intergenic	evm.TU.Contig52.34(dist=55773),evm.TU.Contig52.35(dist=356660)	NR:S-phase kinase-associated protein 2 [Zootermopsis nevadensis]; KEGG:Skp2, GB11893; S-phase kinase-associated protein 2; K03875 F-box and leucine-rich repeat protein 1 (S-phase kinase-associated protein 2) (A); SwissProt:S-phase kinase-associated protein 2 OS=Homo sapiens GN=SKP2 PE=1 SV=2; IPR_id:NULL; IPR_Anno:NULL; // NR:PREDICTED: uncharacterized protein LOC103508656 isoform X2 [Diaphorina …
Contig980	78229	T	TGGGAGGGAGGGA	15	1	16	0.06	2	18	20	0.9	0.84	intergenic	evm.TU.Contig980.2(dist=43290),evm.TU.Contig980.3(dist=32095)	NR:PREDICTED: neuronal pentraxin receptor [Alligator sinensis]; KEGG:NPTXR, CBX6; neuronal pentraxin receptor; K11453 chromobox protein 6 (A); SwissProt:Neuronal pentraxin receptor OS=Homo sapiens GN=NPTXR PE=3 SV=2; IPR_id:NULL; IPR_Anno:NULL; // NR:Corticotropin-releasing factor receptor 2, partial [Stegodyphus mimosarum]; KEGG:corticotropin-releasing factor receptor 2-like; K04579 corticotropi…
Contig110	130584	ATC	A	10	1	11	0.09	1	15	16	0.94	0.85	intergenic	evm.TU.Contig110.1(dist=73019),evm.TU.Contig110.2(dist=60229)	NR:glucose transporter 1 [Litopenaeus vannamei]; KEGG:solute carrier family 22 member 3-like; K08200 MFS transporter, OCT family, solute carrier family 22 (organic cation transporter), member 3 (A); SwissProt:Solute carrier family 22 member 3 OS=Homo sapiens GN=SLC22A3 PE=1 SV=1; IPR_id:IPR020846; IPR_Anno:Major facilitator superfamily domain; // NR:PREDICTED: lachesin-like, partial [Diaphorina c…
Contig18	2584513	ACGATGGTGATGATAATGT	A	10	1	11	0.09	1	16	17	0.94	0.85	intergenic	evm.TU.Contig18.59(dist=71514),evm.TU.Contig18.60(dist=55668)	NR:hypothetical protein KGM_19948 [Danaus plexippus]; KEGG:-; SwissProt:-; IPR_id:IPR003987; IPR_Anno:Intercellular adhesion molecule/vascular cell adhesion molecule, N-terminal
Contig1891	147124	T	TAG	11	2	13	0.15	0	16	16	1	0.85	intergenic	evm.TU.Contig1891.3(dist=3498),NONE(dist=NONE)	NR:-; KEGG:-; SwissProt:-; IPR_id:IPR001034; IPR_Anno:HTH DeoR N-terminal domain
Contig1891	171616	ATT	A	11	2	13	0.15	0	7	7	1	0.85	intergenic	evm.TU.Contig1891.3(dist=27991),NONE(dist=NONE)	NR:-; KEGG:-; SwissProt:-; IPR_id:IPR001034; IPR_Anno:HTH DeoR N-terminal domain
Contig501	7789	C	CT	10	1	11	0.09	1	16	17	0.94	0.85	intergenic	NONE(dist=NONE),evm.TU.Contig501.1(dist=141952)	NR:PREDICTED: uncharacterized protein LOC100875699 isoform X4 [Megachile rotundata]; KEGG:-; SwissProt:-; IPR_id:NULL; IPR_Anno:NULL
Contig54	2327260	GA	G	9	1	10	0.1	1	18	19	0.95	0.85	intronic	evm.TU.Contig54.34	NR:PREDICTED: mevalonate kinase isoform X7 [Physeter catodon]; KEGG:MVK; mevalonate kinase; K00869 mevalonate kinase [EC:2.7.1.36] (A); SwissProt:Mevalonate kinase OS=Bos taurus GN=MVK PE=2 SV=1; IPR_id:NULL; IPR_Anno:NULL
Contig79	359381	A	AGG	11	2	13	0.15	0	8	8	1	0.85	intergenic	evm.TU.Contig79.2(dist=112182),evm.TU.Contig79.3(dist=12608)	NR:unnamed protein product [Mus musculus]; KEGG:NT-3 growth factor receptor-like; K05101 neurotrophic tyrosine kinase, receptor type 3 [EC:2.7.10.1] (A); SwissProt:High affinity nerve growth factor receptor OS=Mus musculus GN=Ntrk1 PE=1 SV=2; IPR_id:IPR001245; IPR_Anno:Serine-threonine/tyrosine-protein kinase catalytic domain; // NR:putative histone deacetylase silent information regulator protei…
Contig8	2180590	G	GAA	19	1	20	0.05	2	19	21	0.9	0.85	intronic	evm.TU.Contig8.40	NR:hypothetical protein DAPPUDRAFT_194337 [Daphnia pulex]; KEGG:-; SwissProt:Ras-GEF domain-containing family member 1B-A OS=Danio rerio GN=rasgef1ba PE=2 SV=2; IPR_id:IPR000651; IPR_Anno:Ras-like guanine nucleotide exchange factor, N-terminal
Contig142	1128059	C	CAG	17	1	18	0.06	2	20	22	0.91	0.85	intronic	evm.TU.Contig142.28	NR:PREDICTED: serine-protein kinase ATM [Notothenia coriiceps]; KEGG:serine-protein kinase ATM-like; K04728 ataxia telangiectasia mutated family protein [EC:2.7.11.1] (A); SwissProt:-; IPR_id:IPR002963; IPR_Anno:Expansin
Contig36	608816	CTT	C	13	1	14	0.07	1	11	12	0.92	0.85	intergenic	evm.TU.Contig36.10(dist=144296),evm.TU.Contig36.12(dist=409764)	NR:PREDICTED: histamine H2 receptor-like [Diaphorina citri]; KEGG:-; SwissProt:Allatostatin-A receptor OS=Bombyx mori GN=AR PE=2 SV=1; IPR_id:IPR019427; IPR_Anno:7TM GPCR, serpentine receptor class w (Srw); // NR:PREDICTED: uncharacterized protein C4orf29 homolog isoform X2 [Orussus abietinus]; KEGG:-; SwissProt:Uncharacterized protein C4orf29 homolog OS=Rattus norvegicus PE=2 SV=2; IPR_id:IPR019…
Contig37	1358573	TC	T	13	1	14	0.07	1	12	13	0.92	0.85	intergenic	evm.TU.Contig37.39(dist=19810),evm.TU.Contig37.40(dist=328754)	NR:hypothetical protein DAPPUDRAFT_23392, partial [Daphnia pulex]; KEGG:hypothetical protein; K10272 F-box and leucine-rich repeat protein 6 (A); SwissProt:F-box/LRR-repeat protein 6 OS=Mus musculus GN=Fbxl6 PE=2 SV=2; IPR_id:IPR001611; IPR_Anno:Leucine-rich repeat; // NR:hypothetical protein DAPPUDRAFT_194528 [Daphnia pulex]; KEGG:hypothetical protein; K07376 cGMP-dependent protein kinase 1 [EC:…
Contig40	868474	C	CA	22	2	24	0.08	2	25	27	0.93	0.85	intergenic	evm.TU.Contig40.7(dist=197140),evm.TU.Contig40.9(dist=21287)	NR:PAX-interacting protein 1, partial [Stegodyphus mimosarum]; KEGG:PAX-interacting protein 1-like; K14972 PAX-interacting protein 1 (A); SwissProt:PAX-interacting protein 1 OS=Danio rerio GN=paxip1 PE=2 SV=1; IPR_id:IPR017993; IPR_Anno:Atrophin-1; // NR:Na+/K+/2Cl- cotransporter [Callinectes sapidus]; KEGG:bumetanide-sensitive sodium-(potassium)-chloride cotransporter; K10951 solute carrier fami…
Contig403	218260	TAATA	T	14	1	15	0.07	2	23	25	0.92	0.85	intergenic	NONE(dist=NONE),evm.TU.Contig403.1(dist=9907)	NR:-; KEGG:-; SwissProt:-; IPR_id:NULL; IPR_Anno:NULL
Contig140	201804	TACAC	T	6	1	7	0.14	0	13	13	1	0.86	intergenic	NONE(dist=NONE),evm.TU.Contig140.3(dist=120834)	NR:-; KEGG:-; SwissProt:-; IPR_id:IPR005483; IPR_Anno:Carbamoyl-phosphate synthase large subunit, CPSase domain
Contig1429	82416	AAAACACACTTGGAAATGTTGTTTATCACTGTCAGAGC	A	18	3	21	0.14	0	7	7	1	0.86	intergenic	evm.TU.Contig1429.2(dist=29997),evm.TU.Contig1429.5(dist=1158)	NR:PREDICTED: anamorsin [Microcebus murinus]; KEGG:-; SwissProt:Anamorsin OS=Homo sapiens GN=CIAPIN1 PE=1 SV=2; IPR_id:IPR007785; IPR_Anno:Anamorsin; // NR:PREDICTED: cytochrome b561 domain-containing protein 2 [Clupea harengus]; KEGG:cyb561d2, zgc:101593; cytochrome b561 family, member D2; K08371 cytochrome b-561 domain containing protein 2 (A); SwissProt:Cytochrome b561 domain-containing protei…
Contig20	2174620	AAT	A	40	1	41	0.02	3	21	24	0.88	0.86	intergenic	evm.TU.Contig20.62(dist=56977),evm.TU.Contig20.63(dist=8015)	NR:hypothetical protein Phum_PHUM362040 [Pediculus humanus corporis]; KEGG:GL23993 gene product from transcript GL23993-RA; K09237 tramtrack (A); SwissProt:Protein tramtrack, beta isoform OS=Drosophila melanogaster GN=ttk PE=1 SV=2; IPR_id:IPR003656; IPR_Anno:Zinc finger, BED-type predicted; // NR:hypothetical protein KGM_17625 [Danaus plexippus]; KEGG:U6 snRNA-associated Sm-like protein LSm4; K1…
Contig22	1808075	A	AG	6	1	7	0.14	0	9	9	1	0.86	intergenic	evm.TU.Contig22.29(dist=9495),evm.TU.Contig22.30(dist=3531)	NR:Innexin inx2, partial [Stegodyphus mimosarum]; KEGG:-; SwissProt:Innexin inx3 OS=Drosophila melanogaster GN=Inx3 PE=1 SV=1; IPR_id:IPR000990; IPR_Anno:Innexin; // NR:hypothetical protein DAPPUDRAFT_40435 [Daphnia pulex]; KEGG:anion exchange protein, putative; K13862 solute carrier family 4 (sodium borate transporter), member 11 (A); SwissProt:Sodium bicarbonate transporter-like protein 11 OS=H…
Contig233	570405	CATTTTT	C	25	4	29	0.14	0	22	22	1	0.86	intronic	evm.TU.Contig233.9	NR:PREDICTED: uncharacterized protein LOC105686046 [Athalia rosae]; KEGG:hypothetical protein; K16523 A-kinase anchor protein 6 (A); SwissProt:-; IPR_id:IPR005427; IPR_Anno:Salmonella/Shigella invasin protein C
Contig27	259621	CAATAAT	C	6	1	7	0.14	0	11	11	1	0.86	intergenic	evm.TU.Contig27.4(dist=67879),evm.TU.Contig27.5(dist=25967)	NR:protein 82 [Babesia equi]; KEGG:-; SwissProt:-; IPR_id:IPR027256; IPR_Anno:Cation-transporting P-type ATPase, subfamily IB; // NR:Ras-like protein family member 11B [Zootermopsis nevadensis]; KEGG:rerglb, si:ch211-208c6.5, trim66; RERG/RAS-like b; K17198 Ras-related and estrogen-regulated growth inhibitor-like protein (A); SwissProt:Ras-related and estrogen-regulated growth inhibitor-like prot…
Contig272	692612	C	CTGTGTGTG	6	1	7	0.14	0	9	9	1	0.86	intergenic	evm.TU.Contig272.12(dist=12257),NONE(dist=NONE)	NR:-; KEGG:-; SwissProt:-; IPR_id:IPR000227; IPR_Anno:Angiotensinogen
Contig313	10437	AAG	A	12	1	13	0.08	1	15	16	0.94	0.86	intronic	evm.TU.Contig313.1	NR:Pre-mRNA-splicing factor CWC22-like protein [Zootermopsis nevadensis]; KEGG:AAEL000707-PA; K13100 pre-mRNA-splicing factor CWC22 (A); SwissProt:Pre-mRNA-splicing factor CWC22 homolog OS=Danio rerio GN=cwc22 PE=2 SV=1; IPR_id:IPR003891; IPR_Anno:Initiation factor eIF-4 gamma, MA3
Contig333	471940	C	CGTGTGTGT	6	1	7	0.14	0	15	15	1	0.86	intergenic	evm.TU.Contig333.1(dist=404166),NONE(dist=NONE)	NR:Calcium/calmodulin-dependent protein kinase [Harpegnathos saltator]; KEGG:GB17597; peripheral plasma membrane protein CASK-like; K06103 calcium/calmodulin-dependent serine protein kinase [EC:2.7.11.1] (A); SwissProt:Peripheral plasma membrane protein CASK OS=Drosophila melanogaster GN=CASK PE=1 SV=4; IPR_id:IPR001478; IPR_Anno:PDZ domain
Contig34	747978	T	TACACAC	6	1	7	0.14	0	11	11	1	0.86	intergenic	evm.TU.Contig34.10(dist=37576),evm.TU.Contig34.11_evm.TU.Contig34.12(dist=19446)	NR:Enhancer of split mbeta protein [Zootermopsis nevadensis]; KEGG:Enhancer of split mgamma protein, putative; K09090 hairy and enhancer of split, invertebrate (A); SwissProt:Enhancer of split mgamma protein OS=Drosophila melanogaster GN=HLHmgamma PE=2 SV=1; IPR_id:NULL; IPR_Anno:NULL; // NR:PREDICTED: allantoicase-like isoform X2 [Crassostrea gigas]; KEGG:allantoicase-like; K01477 allantoicase […
Contig446	290673	GCTACTACTA	G	6	1	7	0.14	0	14	14	1	0.86	intergenic	evm.TU.Contig446.3(dist=91535),NONE(dist=NONE)	NR:hypothetical protein L798_00836 [Zootermopsis nevadensis]; KEGG:protocadherin Fat 4-like; K16669 protocadherin Fat 4 (A); SwissProt:-; IPR_id:IPR002038; IPR_Anno:Osteopontin
Contig51	580752	T	TATTG	25	1	26	0.04	2	18	20	0.9	0.86	intergenic	evm.TU.Contig51.4(dist=315259),evm.TU.Contig51.6(dist=51577)	NR:-; KEGG:-; SwissProt:-; IPR_id:IPR001411; IPR_Anno:Tetracycline resistance protein TetB/drug resistance transporter; // NR:PREDICTED: retinal guanylyl cyclase 2 [Orussus abietinus]; KEGG:retinal guanylyl cyclase 2-like; K12322 guanylate cyclase 2F [EC:4.6.1.2] (A); SwissProt:Retinal guanylyl cyclase 2 OS=Rattus norvegicus GN=Gucy2f PE=2 SV=1; IPR_id:IPR001245; IPR_Anno:Serine-threonine/tyrosin…
Contig58	2126846	T	TCTTC	12	2	14	0.14	0	9	9	1	0.86	intergenic	evm.TU.Contig58.37(dist=167887),evm.TU.Contig58.38(dist=62433)	NR:-; KEGG:-; SwissProt:-; IPR_id:IPR020478; IPR_Anno:AT hook-like; // NR:complexin [Echinococcus granulosus]; KEGG:hypothetical protein; K14356 solute carrier organic anion transporter family, member 5A (A); SwissProt:-; IPR_id:IPR000065; IPR_Anno:Obesity factor
Contig637	82022	CT	C	12	2	14	0.14	0	11	11	1	0.86	intergenic	NONE(dist=NONE),evm.TU.Contig637.1(dist=14404)	NR:chitinase [Ostrinia furnacalis]; KEGG:Cht2, chitinase; probable chitinase 3; K01183 chitinase [EC:3.2.1.14] (A); SwissProt:Probable chitinase 3 OS=Drosophila melanogaster GN=Cht3 PE=2 SV=2; IPR_id:IPR002557; IPR_Anno:Chitin binding domain
Contig64	1645471	TG	T	36	1	37	0.03	4	34	38	0.89	0.86	intergenic	evm.TU.Contig64.46(dist=38768),evm.TU.Contig64.47(dist=71353)	NR:GTP-binding protein 10 [Zootermopsis nevadensis]; KEGG:STE20/SPS1-related proline-alanine-rich protein kinase; K08835 serine/threonine-protein kinase OSR1/STK39 [EC:2.7.11.1] (A); SwissProt:GTP-binding protein 10 homolog OS=Drosophila pseudoobscura pseudoobscura GN=GA10450 PE=3 SV=1; IPR_id:NULL; IPR_Anno:NULL; // NR:PREDICTED: FAD-linked sulfhydryl oxidase ALR [Corvus brachyrhynchos]; KEGG:gf…
Contig784	77265	G	GGTAGTA	12	2	14	0.14	0	14	14	1	0.86	intronic	evm.TU.Contig784.3	NR:PREDICTED: UTP--glucose-1-phosphate uridylyltransferase-like [Aplysia californica]; KEGG:UTP--glucose-1-phosphate uridylyltransferase-like; K00963 UTP--glucose-1-phosphate uridylyltransferase [EC:2.7.7.9] (A); SwissProt:UTP--glucose-1-phosphate uridylyltransferase OS=Cricetulus griseus GN=UGP2 PE=2 SV=3; IPR_id:IPR001390; IPR_Anno:Gamma-aminobutyric-acid A receptor, alpha subunit
Contig839	205500	GCC	G	10	1	11	0.09	1	18	19	0.95	0.86	intronic	evm.TU.Contig839.6	NR:PREDICTED: U6 snRNA phosphodiesterase [Poecilia formosa]; KEGG:-; SwissProt:U6 snRNA phosphodiesterase OS=Mus musculus GN=Usb1 PE=2 SV=1; IPR_id:IPR027521; IPR_Anno:U6 snRNA phosphodiesterase Usb1
Contig847	521434	CTCTCCTTTATTAGCAAATGCTCCTTTCA	C	19	3	22	0.14	0	17	17	1	0.86	intronic	evm.TU.Contig847.5	NR:-; KEGG:-; SwissProt:-; IPR_id:IPR013280; IPR_Anno:Apoptosis regulator, Bcl-W
Contig92	6266	T	TA	12	2	14	0.14	0	11	11	1	0.86	intronic	evm.TU.Contig92.1	NR:Neurobeachin [Zootermopsis nevadensis]; KEGG:-; SwissProt:Neurobeachin OS=Drosophila melanogaster GN=rg PE=1 SV=3; IPR_id:NULL; IPR_Anno:NULL
Contig93	421226	A	ACACCACCAC	6	1	7	0.14	0	9	9	1	0.86	intergenic	evm.TU.Contig93.6(dist=92715),evm.TU.Contig93.7(dist=243577)	NR:glucose dehydrogenase [Culex quinquefasciatus]; KEGG:glucose dehydrogenase; K00108 choline dehydrogenase [EC:1.1.99.1] (A); SwissProt:L-sorbose 1-dehydrogenase OS=Gluconobacter oxydans PE=3 SV=1; IPR_id:NULL; IPR_Anno:NULL
Contig103	232869	C	CCG	17	1	18	0.06	1	11	12	0.92	0.86	intergenic	evm.TU.Contig103.7(dist=150684),evm.TU.Contig103.8(dist=37096)	NR:prophenoloxidase activating factor [Fenneropenaeus chinensis]; KEGG:hypothetical protein; K01312 trypsin [EC:3.4.21.4] (A); SwissProt:Serine proteinase stubble OS=Drosophila melanogaster GN=Sb PE=2 SV=2; IPR_id:IPR001254; IPR_Anno:Peptidase S1; // NR:hypothetical protein CAPTEDRAFT_174065 [Capitella teleta]; KEGG:hypothetical protein; K17609 nucleoredoxin [EC:1.8.1.8] (A); SwissProt:Probable n…
Contig286	534405	GCTCTCTCTCT	G	16	1	17	0.06	1	12	13	0.92	0.86	downstream	evm.TU.Contig286.21	NR:hypothetical protein DAPPUDRAFT_324055 [Daphnia pulex]; KEGG:GH19221 gene product from transcript GH19221-RA; K05323 potassium channel subfamily K, invertebrate (A); SwissProt:-; IPR_id:IPR000832; IPR_Anno:GPCR, family 2, secretin-like
Contig93	985992	G	GA	27	2	29	0.07	1	14	15	0.93	0.86	intergenic	evm.TU.Contig93.13(dist=48315),evm.TU.Contig93.14(dist=168539)	NR:hypothetical protein DAPPUDRAFT_304160 [Daphnia pulex]; KEGG:Tcjhe; juvenile hormone esterase; K01063 juvenile-hormone esterase [EC:3.1.1.59] (A); SwissProt:Neuroligin-4, Y-linked OS=Homo sapiens GN=NLGN4Y PE=2 SV=1; IPR_id:NULL; IPR_Anno:NULL; // NR:PREDICTED: uncharacterized protein LOC105192448 isoform X3 [Harpegnathos saltator]; KEGG:uncharacterized LOC105254985; K06084 F-box protein 20 (A…
Contig393	415362	CGAGGAGGAGGAG	C	13	1	14	0.07	1	16	17	0.94	0.87	intergenic	evm.TU.Contig393.12(dist=21464),evm.TU.Contig393.13(dist=25025)	NR:hypothetical protein DAPPUDRAFT_304949 [Daphnia pulex]; KEGG:-; SwissProt:-; IPR_id:IPR001507; IPR_Anno:Zona pellucida domain; // NR:hypothetical protein L798_08740, partial [Zootermopsis nevadensis]; KEGG:-; SwissProt:-; IPR_id:IPR005795; IPR_Anno:Major pollen allergen Lol pI
Contig8	2811626	T	TTCTCTC	13	1	14	0.07	1	15	16	0.94	0.87	downstream	evm.TU.Contig8.53_evm.TU.Contig8.55	NR:triosephosphate isomerase [Penaeus monodon]; KEGG:triosephosphate isomerase; K01803 triosephosphate isomerase (TIM) [EC:5.3.1.1] (A); SwissProt:Triosephosphate isomerase OS=Gallus gallus GN=TPI1 PE=1 SV=2; IPR_id:IPR000652; IPR_Anno:Triosephosphate isomerase
Contig16	744978	A	ATGG	18	1	19	0.05	1	12	13	0.92	0.87	intergenic	evm.TU.Contig16.8(dist=371535),evm.TU.Contig16.10(dist=4947)	NR:PREDICTED: uncharacterized protein LOC105677798 isoform X2 [Linepithema humile]; KEGG:-; SwissProt:-; IPR_id:IPR006612; IPR_Anno:Zinc finger, C2CH-type; // NR:hypothetical protein SINV_00752, partial [Solenopsis invicta]; KEGG:-; SwissProt:-; IPR_id:NULL; IPR_Anno:NULL
Contig239	228830	AGT	A	23	1	24	0.04	1	10	11	0.91	0.87	intronic	evm.TU.Contig239.11	NR:-; KEGG:-; SwissProt:-; IPR_id:IPR002306; IPR_Anno:Tryptophan-tRNA ligase
Contig692	234673	T	TAAG	13	2	15	0.13	0	7	7	1	0.87	intergenic	evm.TU.Contig692.10(dist=3926),evm.TU.Contig692.12(dist=3158)	NR:gamma-interferon-inducible lysosomal thiol reductase [Penaeus monodon]; KEGG:gamma-interferon-inducible lysosomal thiol reductase-like; K08059 interferon, gamma-inducible protein 30 (A); SwissProt:Gamma-interferon-inducible lysosomal thiol reductase OS=Homo sapiens GN=IFI30 PE=1 SV=3; IPR_id:IPR004911; IPR_Anno:Gamma interferon inducible lysosomal thiol reductase GILT; // NR:unnamed protein pr…
Contig84	232142	CCACA	C	13	2	15	0.13	0	38	38	1	0.87	intronic	evm.TU.Contig84.4	NR:PREDICTED: protein TsetseEP-like [Neolamprologus brichardi]; KEGG:-; SwissProt:Zinc metalloprotease ZmpB OS=Streptococcus pneumoniae serotype 4 (strain ATCC BAA-334 / TIGR4) GN=zmpB PE=3 SV=2; IPR_id:NULL; IPR_Anno:NULL
Contig64	25790	TA	T	14	1	15	0.07	1	19	20	0.95	0.88	intergenic	NONE(dist=NONE),evm.TU.Contig64.1(dist=54239)	NR:FMRFamide receptor, partial [Stegodyphus mimosarum]; KEGG:-; SwissProt:-; IPR_id:IPR003283; IPR_Anno:Type III secretion system outer membrane, SpaO
Contig10	1374620	GA	G	32	1	33	0.03	3	32	35	0.91	0.88	intergenic	evm.TU.Contig10.28(dist=8254),evm.TU.Contig10.29(dist=68778)	NR:ACYPI001023 [Acyrthosiphon pisum]; KEGG:-; SwissProt:-; IPR_id:IPR002408; IPR_Anno:Natriuretic peptide, brain type; // NR:-; KEGG:-; SwissProt:-; IPR_id:IPR004060; IPR_Anno:Orexin receptor 2
Contig104	788730	T	TC	20	0	20	0	3	22	25	0.88	0.88	intergenic	evm.TU.Contig104.19(dist=7929),evm.TU.Contig104.20(dist=7452)	NR:PREDICTED: extensin-like [Solanum tuberosum]; KEGG:DNA-directed RNA polymerase II subunit RPB1-like; K03006 DNA-directed RNA polymerase II subunit RPB1 [EC:2.7.7.6] (A); SwissProt:Neuroblast differentiation-associated protein AHNAK OS=Homo sapiens GN=AHNAK PE=1 SV=2; IPR_id:IPR001376; IPR_Anno:Gliadin, alpha/beta; // NR:slc22a-8 [Schmidtea mediterranea]; KEGG:hypothetical protein; K08202 MFS t…
Contig105	1457	A	ATC	24	2	26	0.08	1	27	28	0.96	0.88	intergenic	NONE(dist=NONE),evm.TU.Contig105.2(dist=229215)	NR:hypothetical protein IscW_ISCW007056 [Ixodes scapularis]; KEGG:hypothetical protein; K14616 cubilin (A); SwissProt:Cubilin OS=Homo sapiens GN=CUBN PE=1 SV=5; IPR_id:IPR000859; IPR_Anno:CUB domain
Contig1109	96387	TTG	T	9	0	9	0	1	7	8	0.88	0.88	intergenic	evm.TU.Contig1109.1(dist=33257),NONE(dist=NONE)	NR:vitellogenin receptor [Penaeus monodon]; KEGG:GJ19682 gene product from transcript GJ19682-RA; K03068 low density lipoprotein receptor-related protein 5/6 (A); SwissProt:Low-density lipoprotein receptor-related protein 6 OS=Homo sapiens GN=LRP6 PE=1 SV=2; IPR_id:IPR005679; IPR_Anno:Ribosomal protein S12, bacteria
Contig111	566045	A	AACACG	7	1	8	0.12	0	10	10	1	0.88	intergenic	evm.TU.Contig111.6(dist=41431),evm.TU.Contig111.7(dist=190334)	NR:hypothetical protein [Macrobrachium nipponense]; KEGG:Tfpi; tissue factor pathway inhibitor; K03909 tissue factor pathway inhibitor (A); SwissProt:Tissue factor pathway inhibitor OS=Rattus norvegicus GN=Tfpi PE=2 SV=1; IPR_id:IPR002223; IPR_Anno:Proteinase inhibitor I2, Kunitz metazoa; // NR:PREDICTED: ornithine decarboxylase 1-like isoform X1 [Megachile rotundata]; KEGG:ornithine decarboxylas…
Contig1169	109233	G	GCTACTACTACTA	15	0	15	0	1	7	8	0.88	0.88	intergenic	evm.TU.Contig1169.6(dist=15681),evm.TU.Contig1169.7(dist=55386)	NR:PREDICTED: peroxisomal membrane protein 2-like [Saccoglossus kowalevskii]; KEGG:peroxisomal membrane protein 2-like; K13347 peroxisomal membrane protein 2 (A); SwissProt:Peroxisomal membrane protein 2 OS=Mus musculus GN=Pxmp2 PE=2 SV=2; IPR_id:IPR003541; IPR_Anno:Anthrax toxin, lethal/endema factor; // NR:-; KEGG:-; SwissProt:-; IPR_id:IPR003066; IPR_Anno:Salmonella invasion protein InvJ
Contig1202	233682	GTT	G	7	1	8	0.12	0	16	16	1	0.88	intronic	evm.TU.Contig1202.1_evm.TU.Contig1202.2	NR:hypothetical protein DAPPUDRAFT_56315 [Daphnia pulex]; KEGG:hypothetical protein; K06843 netrin 1 (A); SwissProt:Netrin-1 OS=Mus musculus GN=Ntn1 PE=1 SV=3; IPR_id:IPR018933; IPR_Anno:Netrin module, non-TIMP type
Contig124	247175	AG	A	10	0	10	0	1	7	8	0.88	0.88	intergenic	evm.TU.Contig124.8(dist=92110),evm.TU.Contig124.9(dist=33634)	NR:PREDICTED: uncharacterized protein LOC105623278 [Atta cephalotes]; KEGG:-; SwissProt:-; IPR_id:IPR027951; IPR_Anno:Domain of unknown function DUF4477; // NR:Kv channel interacting protein 4 [Echinococcus multilocularis]; KEGG:neuronal calcium sensor 1-like; K19932 neuronal calcium sensor 1 (A); SwissProt:Kv channel-interacting protein 1 OS=Mus musculus GN=Kcnip1 PE=1 SV=2; IPR_id:IPR011992; IP…
Contig131	312201	C	CT	12	0	12	0	1	7	8	0.88	0.88	intergenic	evm.TU.Contig131.10(dist=12824),NONE(dist=NONE)	NR:hypothetical protein DAPPUDRAFT_63074 [Daphnia pulex]; KEGG:GB18020; peptidyl-prolyl cis-trans isomerase FKBP8-like; K09574 FK506-binding protein 8 [EC:5.2.1.8] (A); SwissProt:Peptidyl-prolyl cis-trans isomerase FKBP8 OS=Homo sapiens GN=FKBP8 PE=1 SV=2; IPR_id:IPR013026; IPR_Anno:Tetratricopeptide repeat-containing domain
Contig131	312219	CT	C	11	0	11	0	1	7	8	0.88	0.88	intergenic	evm.TU.Contig131.10(dist=12843),NONE(dist=NONE)	NR:hypothetical protein DAPPUDRAFT_63074 [Daphnia pulex]; KEGG:GB18020; peptidyl-prolyl cis-trans isomerase FKBP8-like; K09574 FK506-binding protein 8 [EC:5.2.1.8] (A); SwissProt:Peptidyl-prolyl cis-trans isomerase FKBP8 OS=Homo sapiens GN=FKBP8 PE=1 SV=2; IPR_id:IPR013026; IPR_Anno:Tetratricopeptide repeat-containing domain
Contig1321	80420	TGAGAGAGAGAGAGAGAGA	T	15	0	15	0	1	7	8	0.88	0.88	intergenic	NONE(dist=NONE),evm.TU.Contig1321.1(dist=478974)	NR:-; KEGG:-; SwissProt:-; IPR_id:IPR022335; IPR_Anno:G protein-coupled receptor 153
Contig1388	10281	CT	C	30	0	30	0	4	29	33	0.88	0.88	upstream	evm.TU.Contig1388.1_evm.TU.Contig1388.2	NR:DNA-binding protein D-ETS-4, partial [Stegodyphus mimosarum]; KEGG:hypothetical protein; K09442 SAM pointed domain-containing ETS transcription factor (A); SwissProt:DNA-binding protein D-ETS-4 OS=Drosophila melanogaster GN=Ets98B PE=2 SV=3; IPR_id:NULL; IPR_Anno:NULL
Contig139	352911	A	AC	18	0	18	0	3	23	26	0.88	0.88	intergenic	evm.TU.Contig139.11(dist=146076),evm.TU.Contig139.12(dist=77539)	NR:conserved hypothetical protein [Pediculus humanus corporis]; KEGG:-; SwissProt:-; IPR_id:IPR000618; IPR_Anno:Insect cuticle protein; // NR:netrin receptor unc5, putative [Pediculus humanus corporis]; KEGG:netrin receptor UNC5C; K07521 netrin receptor unc-5 (A); SwissProt:Netrin receptor unc-5 OS=Drosophila melanogaster GN=unc-5 PE=1 SV=1; IPR_id:NULL; IPR_Anno:NULL
Contig1521	83332	C	CT	12	1	13	0.08	1	24	25	0.96	0.88	intergenic	evm.TU.Contig1521.2(dist=1626),evm.TU.Contig1521.3(dist=13002)	NR:PREDICTED: choline transporter-like protein 1 [Strongylocentrotus purpuratus]; KEGG:choline transporter-like protein 1; K06515 solute carrier family 44 (choline transporter-like protein), member 1 (A); SwissProt:Choline transporter-like protein 2 OS=Dictyostelium discoideum GN=slc44a2 PE=3 SV=1; IPR_id:IPR001778; IPR_Anno:Pollen allergen Poa pIX/Phl pVI; // NR:hypothetical protein L798_09419 […
Contig1609	22325	TAGAGAGAGAGAGGG	T	7	1	8	0.12	0	7	7	1	0.88	intergenic	NONE(dist=NONE),evm.TU.Contig1609.1(dist=80603)	NR:hypothetical protein CAPTEDRAFT_115707 [Capitella teleta]; KEGG:F-box/WD repeat-containing protein 7-like; K10260 F-box and WD-40 domain protein 7 (A); SwissProt:WD repeat-containing protein 86 OS=Homo sapiens GN=WDR86 PE=2 SV=3; IPR_id:IPR001680; IPR_Anno:WD40 repeat
Contig1666	55317	G	GTT	22	0	22	0	2	15	17	0.88	0.88	intergenic	NONE(dist=NONE),NONE(dist=NONE)	--
Contig170	1788437	AC	A	7	1	8	0.12	0	7	7	1	0.88	intronic	evm.TU.Contig170.16	NR:Zgc:64042 [Danio rerio]; KEGG:unconventional myosin-Ie; K10356 myosin I (A); SwissProt:Unconventional myosin-Ie OS=Mus musculus GN=Myo1e PE=1 SV=1; IPR_id:IPR001609; IPR_Anno:Myosin head, motor domain
Contig18	2690196	ATCAC	A	24	0	24	0	2	14	16	0.88	0.88	intergenic	evm.TU.Contig18.60(dist=15666),evm.TU.Contig18.61(dist=19714)	NR:PREDICTED: DBIRD complex subunit ZNF326 isoform X3 [Solenopsis invicta]; KEGG:-; SwissProt:-; IPR_id:IPR005427; IPR_Anno:Salmonella/Shigella invasin protein C
Contig20	1531643	A	ATGCGTG	7	1	8	0.12	0	9	9	1	0.88	intergenic	evm.TU.Contig20.52(dist=2559),evm.TU.Contig20.53(dist=12023)	NR:-; KEGG:-; SwissProt:-; IPR_id:NULL; IPR_Anno:NULL
Contig203	1045351	TGTG	T	7	1	8	0.12	0	13	13	1	0.88	downstream	evm.TU.Contig203.30,evm.TU.Contig203.31	NR:PREDICTED: dystrophin, isoforms A/C/F/G/H-like isoform X5 [Athalia rosae]; KEGG:hypothetical protein; K10366 dystrophin (A); SwissProt:Utrophin OS=Homo sapiens GN=UTRN PE=1 SV=2; IPR_id:IPR004082; IPR_Anno:Protein OBERON; // NR:hypothetical protein [Lamprocystis purpurea]; KEGG:sialidase-like; K00030 isocitrate dehydrogenase (NAD+) [EC:1.1.1.41] (A); SwissProt:-; IPR_id:-; IPR_Anno:-
Contig23	1836167	G	GAC	12	0	12	0	1	7	8	0.88	0.88	intergenic	evm.TU.Contig23.18(dist=94751),evm.TU.Contig23.20(dist=227044)	NR:-; KEGG:-; SwissProt:-; IPR_id:IPR003046; IPR_Anno:P2X3 purinoceptor; // NR:hypothetical protein LOTGIDRAFT_143667, partial [Lottia gigantea]; KEGG:hypothetical protein; K06642 DNA-dependent protein kinase catalytic subunit [EC:2.7.11.1] (A); SwissProt:DNA-dependent protein kinase catalytic subunit OS=Xenopus laevis GN=prkdc PE=2 SV=1; IPR_id:IPR003152; IPR_Anno:PIK-related kinase, FATC
Contig2594	184888	CAAA	C	7	1	8	0.12	0	7	7	1	0.88	intergenic	evm.TU.Contig2594.6(dist=18279),evm.TU.Contig2594.8(dist=16635)	NR:PREDICTED: protein inturned [Fopius arisanus]; KEGG:-; SwissProt:Protein inturned OS=Danio rerio GN=intu PE=3 SV=1; IPR_id:IPR001478; IPR_Anno:PDZ domain; // NR:hypothetical protein L798_10568 [Zootermopsis nevadensis]; KEGG:-; SwissProt:-; IPR_id:IPR000859; IPR_Anno:CUB domain
Contig280	1576832	GGTGTGTGTGTGTGTGTGTGTGTGTGT	G	17	0	17	0	2	15	17	0.88	0.88	intergenic	evm.TU.Contig280.22_evm.TU.Contig280.23(dist=7793),evm.TU.Contig280.24(dist=21725)	NR:PDZ domain-containing protein 8 [Zootermopsis nevadensis]; KEGG:-; SwissProt:PDZ domain-containing protein 8 OS=Homo sapiens GN=PDZD8 PE=1 SV=1; IPR_id:IPR001478; IPR_Anno:PDZ domain; // NR:-; KEGG:-; SwissProt:-; IPR_id:NULL; IPR_Anno:NULL
Contig3	2071096	TTGTGTGTGTGTGTGTGTG	T	7	1	8	0.12	0	12	12	1	0.88	intergenic	evm.TU.Contig3.60(dist=104147),evm.TU.Contig3.61(dist=262518)	NR:-; KEGG:-; SwissProt:-; IPR_id:IPR026220; IPR_Anno:HTLV-1 basic zipper factor; // NR:-; KEGG:-; SwissProt:-; IPR_id:IPR005837; IPR_Anno:Flagellar transport protein FliP
Contig300	11211	GA	G	8	0	8	0	1	7	8	0.88	0.88	intergenic	NONE(dist=NONE),evm.TU.Contig300.1(dist=5879)	NR:ADP-ribosylation factor GTPase-activating protein, putative [Pediculus humanus corporis]; KEGG:ADP-ribosylation factor GTPase-activating protein, putative; K12492 ADP-ribosylation factor GTPase-activating protein 1 (A); SwissProt:ADP-ribosylation factor GTPase-activating protein 1 OS=Homo sapiens GN=ARFGAP1 PE=1 SV=2; IPR_id:IPR001164; IPR_Anno:Arf GTPase activating protein
Contig3121	33146	A	ACT	14	2	16	0.12	0	7	7	1	0.88	intronic	evm.TU.Contig3121.2	NR:Activating signal cointegrator 1 complex subunit 3 [Zootermopsis nevadensis]; KEGG:hypothetical protein; K18663 activating signal cointegrator complex subunit 3 [EC:3.6.4.12] (A); SwissProt:Activating signal cointegrator 1 complex subunit 3 OS=Bos taurus GN=ascc3 PE=3 SV=1; IPR_id:IPR004179; IPR_Anno:Sec63 domain
Contig320	128002	T	TCCACCA	19	0	19	0	2	14	16	0.88	0.88	intergenic	evm.TU.Contig320.3(dist=68174),evm.TU.Contig320.4(dist=69917)	NR:hypothetical protein DAPPUDRAFT_192377 [Daphnia pulex]; KEGG:neprilysin, putative (EC:3.4.24.71); K08635 membrane metallo-endopeptidase-like 1 (A); SwissProt:Neprilysin-2 OS=Caenorhabditis elegans GN=nep-2 PE=1 SV=2; IPR_id:IPR018497; IPR_Anno:Peptidase M13, C-terminal domain; // NR:PREDICTED: retinoid-inducible serine carboxypeptidase-like [Nasonia vitripennis]; KEGG:GH16039 gene product from…
Contig51	376382	AC	A	7	1	8	0.12	0	14	14	1	0.88	intergenic	evm.TU.Contig51.4(dist=110890),evm.TU.Contig51.6(dist=255946)	NR:-; KEGG:-; SwissProt:-; IPR_id:IPR001411; IPR_Anno:Tetracycline resistance protein TetB/drug resistance transporter; // NR:PREDICTED: retinal guanylyl cyclase 2 [Orussus abietinus]; KEGG:retinal guanylyl cyclase 2-like; K12322 guanylate cyclase 2F [EC:4.6.1.2] (A); SwissProt:Retinal guanylyl cyclase 2 OS=Rattus norvegicus GN=Gucy2f PE=2 SV=1; IPR_id:IPR001245; IPR_Anno:Serine-threonine/tyrosin…
Contig522	371937	TTCTC	T	8	0	8	0	2	14	16	0.88	0.88	intergenic	evm.TU.Contig522.21(dist=56988),evm.TU.Contig522.22(dist=56831)	NR:-; KEGG:-; SwissProt:-; IPR_id:NULL; IPR_Anno:NULL; // NR:Cs-six1 a [Cupiennius salei]; KEGG:Six1; SIX homeobox 1; K19472 homeobox protein SIX2 (A); SwissProt:Homeobox protein SIX1 OS=Mus musculus GN=Six1 PE=1 SV=2; IPR_id:IPR001356; IPR_Anno:Homeobox domain
Contig536	139478	CAAA	C	14	2	16	0.12	0	16	16	1	0.88	intergenic	evm.TU.Contig536.3(dist=32938),evm.TU.Contig536.4(dist=102397)	NR:PREDICTED: spidroin-1-like [Ceratosolen solmsi marchali]; KEGG:glutamate 5-kinase, putative (EC:2.7.2.11); K00931 glutamate 5-kinase [EC:2.7.2.11] (A); SwissProt:-; IPR_id:IPR020478; IPR_Anno:AT hook-like
Contig550	29236	TTCCTCCTCCTCCTCCTCC	T	9	0	9	0	1	7	8	0.88	0.88	intergenic	NONE(dist=NONE),evm.TU.Contig550.1(dist=44262)	NR:PREDICTED: complement factor H-like isoform X1 [Equus przewalskii]; KEGG:CFH; complement factor H; K04004 complement factor H (A); SwissProt:Coagulation factor XIII B chain OS=Mus musculus GN=F13b PE=1 SV=2; IPR_id:IPR003017; IPR_Anno:Amphiphysin, isoform 1
Contig57	179284	G	GAA	8	0	8	0	1	7	8	0.88	0.88	intergenic	evm.TU.Contig57.2(dist=13457),evm.TU.Contig57.3(dist=47198)	NR:PREDICTED: whirlin-like isoform X4 [Apis mellifera]; KEGG:hypothetical protein; K17936 sorting nexin-27 (A); SwissProt:Whirlin OS=Mus musculus GN=Dfnb31 PE=1 SV=3; IPR_id:IPR001478; IPR_Anno:PDZ domain; // NR:whirlin, putative [Pediculus humanus corporis]; KEGG:rap guanine nucleotide exchange factor 6-like; K08018 Rap guanine nucleotide exchange factor 2 (A); SwissProt:Whirlin OS=Rattus norveg…
Contig574	519931	GTAGTAGTAA	G	7	0	7	0	2	15	17	0.88	0.88	intergenic	evm.TU.Contig574.11(dist=28228),evm.TU.Contig574.12(dist=7837)	NR:early growth response 2 [Locusta migratoria]; KEGG:-; SwissProt:Immediate early response gene 5 protein OS=Mus musculus GN=Ier5 PE=2 SV=1; IPR_id:IPR008653; IPR_Anno:Immediate early response; // NR:PREDICTED: growth arrest and DNA damage-inducible proteins-interacting protein 1 [Bombyx mori]; KEGG:paramyosin, putative; K09554 cell division cycle protein 37 (A); SwissProt:Growth arrest and DNA …
Contig66	1645071	T	TATA	14	2	16	0.12	0	7	7	1	0.88	intergenic	evm.TU.Contig66.33(dist=69503),evm.TU.Contig66.34(dist=9853)	NR:hypothetical protein EAI_16034, partial [Harpegnathos saltator]; KEGG:fibroblast growth factor receptor substrate 2-like; K12461 fibroblast growth factor receptor substrate 2 (A); SwissProt:-; IPR_id:IPR003071; IPR_Anno:Orphan nuclear receptor, HMR type; // NR:mannose-binding protein [Scylla paramamosain]; KEGG:-; SwissProt:-; IPR_id:IPR001304; IPR_Anno:C-type lectin
Contig7	1532452	A	AAAAGGCCC	11	0	11	0	2	14	16	0.88	0.88	intergenic	evm.TU.Contig7.41(dist=140224),evm.TU.Contig7.43(dist=42855)	NR:PREDICTED: zinc finger protein 501-like [Ursus maritimus]; KEGG:ZNF398; zinc finger protein 23; K09228 KRAB domain-containing zinc finger protein (A); SwissProt:Zinc finger protein 133 OS=Homo sapiens GN=ZNF133 PE=1 SV=2; IPR_id:NULL; IPR_Anno:NULL; // NR:serine proteinase [Portunus trituberculatus]; KEGG:GI20860 gene product from transcript GI20860-RB; K09640 transmembrane protease serine 9 […
Contig7	2807828	A	ATTATTC	7	0	7	0	1	7	8	0.88	0.88	intergenic	evm.TU.Contig7.62(dist=468351),evm.TU.Contig7.65(dist=11230)	NR:Tetratricopeptide repeat protein 39B [Zootermopsis nevadensis]; KEGG:proteasome subunit beta type-9-like; K02741 20S proteasome subunit beta 9 [EC:3.4.25.1] (A); SwissProt:Tetratricopeptide repeat protein 39B OS=Xenopus tropicalis GN=ttc39b PE=2 SV=1; IPR_id:NULL; IPR_Anno:NULL; // NR:PREDICTED: small integral membrane protein 20 [Tribolium castaneum]; KEGG:-; SwissProt:Small integral membrane…
Contig761	352965	C	CT	11	0	11	0	1	7	8	0.88	0.88	upstream	evm.TU.Contig761.15	NR:putative ATP-dependent RNA helicase [Zootermopsis nevadensis]; KEGG:probable ATP-dependent RNA helicase DDX31; K14806 ATP-dependent RNA helicase DDX31/DBP7 [EC:3.6.4.13] (A); SwissProt:Probable ATP-dependent RNA helicase DDX31 OS=Homo sapiens GN=DDX31 PE=2 SV=2; IPR_id:IPR001650; IPR_Anno:Helicase, C-terminal
Contig835	15144	CACTACT	C	7	0	7	0	1	7	8	0.88	0.88	intergenic	NONE(dist=NONE),evm.TU.Contig835.1_evm.TU.Contig835.2(dist=104903)	NR:prophenoloxidase [Portunus trituberculatus]; KEGG:PPO3; Prophenoloxidase 3; K00505 tyrosinase [EC:1.14.18.1] (A); SwissProt:Phenoloxidase 3 OS=Drosophila melanogaster GN=PPO3 PE=1 SV=1; IPR_id:IPR002227; IPR_Anno:Tyrosinase
Contig1018	144856	GT	G	8	0	8	0	1	8	9	0.89	0.89	intronic	evm.TU.Contig1018.3	NR:PREDICTED: alpha-aminoadipic semialdehyde synthase, mitochondrial-like [Apis dorsata]; KEGG:LKR, GB12781; lysine ketoglutarate reductase; K14157 alpha-aminoadipic semialdehyde synthase [EC:1.5.1.8 1.5.1.9] (A); SwissProt:Alpha-aminoadipic semialdehyde synthase, mitochondrial OS=Homo sapiens GN=AASS PE=1 SV=1; IPR_id:IPR003269; IPR_Anno:Potassium channel, inwardly rectifying, Kir1.2
Contig1057	146563	T	TCACA	8	0	8	0	1	8	9	0.89	0.89	intergenic	evm.TU.Contig1057.12(dist=11869),evm.TU.Contig1057.13(dist=29276)	NR:PREDICTED: zinc finger with UFM1-specific peptidase domain protein-like isoform X1 [Camponotus floridanus]; KEGG:hypothetical protein; K01376 UFM1-specific protease 2 [EC:3.4.22.-] (A); SwissProt:Zinc finger with UFM1-specific peptidase domain protein OS=Bos taurus GN=ZUFSP PE=2 SV=1; IPR_id:IPR000628; IPR_Anno:Vasopressin V1B receptor; // NR:PREDICTED: AN1-type zinc finger protein 6 isoform X…
Contig1320	109091	GCTA	G	8	1	9	0.11	0	9	9	1	0.89	intergenic	evm.TU.Contig1320.2(dist=34617),evm.TU.Contig1320.3(dist=13813)	NR:glutathione peroxidase 6 precursor, putative [Pediculus humanus corporis]; KEGG:glutathione peroxidase 6 precursor, putative (EC:1.11.1.9); K00432 glutathione peroxidase [EC:1.11.1.9] (A); SwissProt:Glutathione peroxidase OS=Procambarus clarkii GN=GPx PE=2 SV=1; IPR_id:IPR000889; IPR_Anno:Glutathione peroxidase
Contig209	537241	C	CGT	10	0	10	0	1	8	9	0.89	0.89	intergenic	evm.TU.Contig209.5(dist=199237),evm.TU.Contig209.8(dist=169174)	NR:cuticle proprotein proCP2.1 [Callinectes sapidus]; KEGG:-; SwissProt:Cuticle protein CP1243 OS=Cancer pagurus PE=1 SV=1; IPR_id:IPR004076; IPR_Anno:Interleukin-1 receptor type 1; // NR:PREDICTED: latrophilin Cirl-like, partial [Bombyx mori]; KEGG:serine/threonine-protein kinase RIO3; K04594 latrophilin 3 (A); SwissProt:Latrophilin Cirl OS=Drosophila ananassae GN=Cirl PE=3 SV=1; IPR_id:IPR00092…
Contig273	420355	ATG	A	8	1	9	0.11	0	9	9	1	0.89	intergenic	evm.TU.Contig273.3_evm.TU.Contig273.2(dist=287265),NONE(dist=NONE)	NR:Broad-complex protein isoform 4 [Penaeus monodon]; KEGG:Ttk; tramtrack; K09237 tramtrack (A); SwissProt:Longitudinals lacking protein, isoforms A/B/D/L OS=Drosophila melanogaster GN=lola PE=1 SV=1; IPR_id:IPR015880; IPR_Anno:Zinc finger, C2H2-like
Contig330	138465	TG	T	8	1	9	0.11	0	18	18	1	0.89	intergenic	NONE(dist=NONE),evm.TU.Contig330.1_evm.TU.Contig330.2(dist=21836)	NR:PREDICTED: gamma-tubulin complex component 4 isoform X2 [Microtus ochrogaster]; KEGG:TUBGCP4; tubulin, gamma complex associated protein 4; K16571 gamma-tubulin complex component 4 (A); SwissProt:Gamma-tubulin complex component 4 OS=Homo sapiens GN=TUBGCP4 PE=1 SV=1; IPR_id:IPR001642; IPR_Anno:Neuromedin B receptor
Contig398	819857	C	CT	8	1	9	0.11	0	11	11	1	0.89	intergenic	evm.TU.Contig398.10(dist=72028),NONE(dist=NONE)	NR:GH10928 [Drosophila grimshawi]; KEGG:hypothetical protein; K04284 growth hormone secretagogue receptor (A); SwissProt:Orexin receptor type 2 OS=Canis familiaris GN=HCRTR2 PE=1 SV=1; IPR_id:IPR000355; IPR_Anno:Chemokine receptor family
Contig423	403922	C	CAT	24	3	27	0.11	0	17	17	1	0.89	intergenic	evm.TU.Contig423.3(dist=243497),evm.TU.Contig423.4(dist=49568)	NR:hypothetical protein L798_00998 [Zootermopsis nevadensis]; KEGG:-; SwissProt:-; IPR_id:IPR003914; IPR_Anno:Rabaptin; // NR:PREDICTED: uncharacterized protein LOC105391939 isoform X3 [Plutella xylostella]; KEGG:uncharacterized LOC105391939; K01047 secretory phospholipase A2 [EC:3.1.1.4] (A); SwissProt:Phospholipase A2 isozymes PA3A/PA3B/PA5 OS=Heloderma suspectum PE=1 SV=3; IPR_id:IPR002289; IP…
Contig424	660	T	TTCTC	11	0	11	0	1	8	9	0.89	0.89	intergenic	NONE(dist=NONE),evm.TU.Contig424.1(dist=3644)	NR:-; KEGG:-; SwissProt:-; IPR_id:IPR004058; IPR_Anno:Zeta tubulin
Contig425	106034	CT	C	8	1	9	0.11	0	18	18	1	0.89	intronic	evm.TU.Contig425.7	NR:src tyrosine kinase, putative [Ixodes scapularis]; KEGG:src tyrosine kinase, putative (EC:2.7.10.2); K08892 fyn-related kinase [EC:2.7.10.2] (A); SwissProt:Tyrosine-protein kinase Src42A OS=Drosophila melanogaster GN=Src42A PE=2 SV=1; IPR_id:NULL; IPR_Anno:NULL
Contig447	227699	G	GTAA	8	0	8	0	1	8	9	0.89	0.89	intergenic	evm.TU.Contig447.2(dist=107241),evm.TU.Contig447.4(dist=47840)	NR:PREDICTED: uncharacterized protein LOC105190890 isoform X2 [Harpegnathos saltator]; KEGG:tolloid-like protein 2-like; K13047 tolloid-like protein 2 [EC:3.4.24.-] (A); SwissProt:-; IPR_id:IPR006036; IPR_Anno:Potassium uptake protein TrkA; // NR:-; KEGG:-; SwissProt:-; IPR_id:IPR006206; IPR_Anno:Mevalonate/galactokinase
Contig452	233599	G	GT	9	0	9	0	1	8	9	0.89	0.89	intronic	evm.TU.Contig452.8	NR:hypothetical protein ZHAS_00017174 [Anopheles sinensis]; KEGG:myotubularin-related protein 14; K18086 myotubularin-related protein 14 [EC:3.1.3.64 3.1.3.95] (A); SwissProt:Myotubularin-related protein 14 OS=Mus musculus GN=Mtmr14 PE=2 SV=2; IPR_id:NULL; IPR_Anno:NULL
Contig46	627948	GAAAGTAGTAA	G	16	0	16	0	1	8	9	0.89	0.89	intergenic	evm.TU.Contig46.23(dist=62118),evm.TU.Contig46.24(dist=33770)	NR:PRDM9, partial [Mus macedonicus macedonicus]; KEGG:ZNF84; zinc finger protein 84; K09228 KRAB domain-containing zinc finger protein (A); SwissProt:Zinc finger protein 84 OS=Homo sapiens GN=ZNF84 PE=1 SV=2; IPR_id:NULL; IPR_Anno:NULL; // NR:PREDICTED: echinoderm microtubule-associated protein-like CG42247 [Acyrthosiphon pisum]; KEGG:AGAP000502-PA; K18595 echinoderm microtubule-associated protei…
Contig48	414890	AG	A	12	0	12	0	2	17	19	0.89	0.89	intergenic	evm.TU.Contig48.13(dist=75999),evm.TU.Contig48.14(dist=51387)	NR:Neuroligin-4, X-linked, partial [Stegodyphus mimosarum]; KEGG:GL12091 gene product from transcript GL12091-RA; K07378 neuroligin (A); SwissProt:Neuroligin-1 OS=Caenorhabditis elegans GN=nlg-1 PE=1 SV=1; IPR_id:NULL; IPR_Anno:NULL; // NR:hypothetical protein LOTGIDRAFT_168332 [Lottia gigantea]; KEGG:neuron navigator 3-like; K19483 neuron navigator 2 [EC:3.6.4.12] (A); SwissProt:Neuron navigator…
Contig6	1493293	A	ATATGTGTTTTC	14	0	14	0	1	8	9	0.89	0.89	intronic	evm.TU.Contig6.16	NR:PREDICTED: E3 ubiquitin-protein ligase RNF123-like isoform X2 [Orussus abietinus]; KEGG:E3 ubiquitin-protein ligase RNF123-like; K12169 Kip1 ubiquitination-promoting complex protein 1 [EC:2.3.2.27] (A); SwissProt:E3 ubiquitin-protein ligase RNF123 OS=Mus musculus GN=Rnf123 PE=2 SV=1; IPR_id:IPR001471; IPR_Anno:AP2/ERF domain
Contig66	2204440	CTCT	C	9	0	9	0	2	17	19	0.89	0.89	intergenic	evm.TU.Contig66.38(dist=136238),NONE(dist=NONE)	NR:PREDICTED: inter-alpha-trypsin inhibitor heavy chain H3 isoform X1 [Oryctolagus cuniculus]; KEGG:Itih1; inter-alpha-trypsin inhibitor heavy chain 1; K19014 inter-alpha-trypsin inhibitor heavy chain H1 (A); SwissProt:Inter-alpha-trypsin inhibitor heavy chain H3 OS=Oryctolagus cuniculus GN=ITIH3 PE=2 SV=1; IPR_id:IPR002035; IPR_Anno:von Willebrand factor, type A
Contig692	241650	A	AAGAG	8	1	9	0.11	0	7	7	1	0.89	intronic	evm.TU.Contig692.12	NR:unnamed protein product [Oncorhynchus mykiss]; KEGG:neil1; nei endonuclease VIII-like 1 (E. coli); K10567 endonuclease VIII-like 1 [EC:3.2.2.- 4.2.99.18] (A); SwissProt:Endonuclease 8-like 1 OS=Mus musculus GN=Neil1 PE=2 SV=3; IPR_id:IPR012319; IPR_Anno:DNA glycosylase/AP lyase, catalytic domain
Contig8	4702990	A	AAATAAT	8	0	8	0	1	8	9	0.89	0.89	intergenic	evm.TU.Contig8.104(dist=25522),evm.TU.Contig8.105(dist=26738)	NR:PREDICTED: forkhead box protein L2-like [Latimeria chalumnae]; KEGG:forkhead box protein L2-like; K09405 forkhead box protein L (A); SwissProt:Forkhead box protein L2 OS=Mus musculus GN=Foxl2 PE=1 SV=2; IPR_id:IPR001766; IPR_Anno:Transcription factor, fork head; // NR:dual 3',5'-cyclic-AMP and -GMP phosphodiesterase, putative [Pediculus humanus corporis]; KEGG:dual 3',5'-cyclic-AMP and -GMP ph…
Contig839	79109	CAGT	C	8	0	8	0	1	8	9	0.89	0.89	upstream	evm.TU.Contig839.2	NR:PREDICTED: GTP-binding protein Di-Ras2 [Tupaia chinensis]; KEGG:Diras2; DIRAS family, GTP-binding RAS-like 2; K07841 DIRAS family, GTP-binding Ras-like 2 (A); SwissProt:GTP-binding protein Di-Ras2 OS=Homo sapiens GN=DIRAS2 PE=1 SV=1; IPR_id:IPR020849; IPR_Anno:Small GTPase superfamily, Ras type
Contig839	158369	A	AATG	11	0	11	0	1	8	9	0.89	0.89	intergenic	evm.TU.Contig839.4(dist=32855),evm.TU.Contig839.6(dist=43425)	NR:opsin [Triops longicaudatus]; KEGG:opsin, ultraviolet-sensitive; K04255 r-opsin (A); SwissProt:Compound eye opsin BCRH2 OS=Hemigrapsus sanguineus PE=2 SV=1; IPR_id:NULL; IPR_Anno:NULL; // NR:PREDICTED: U6 snRNA phosphodiesterase [Poecilia formosa]; KEGG:-; SwissProt:U6 snRNA phosphodiesterase OS=Mus musculus GN=Usb1 PE=2 SV=1; IPR_id:IPR027521; IPR_Anno:U6 snRNA phosphodiesterase Usb1
Contig877	11380	AAAGAAGAAG	A	10	0	10	0	2	16	18	0.89	0.89	intergenic	NONE(dist=NONE),evm.TU.Contig877.1(dist=94334)	NR:-; KEGG:-; SwissProt:-; IPR_id:IPR004080; IPR_Anno:Foot-and-mouth disease virus VP1 coat
Contig480	31739	G	GT	19	1	20	0.05	1	18	19	0.95	0.9	intergenic	evm.TU.Contig480.1(dist=1727),evm.TU.Contig480.3(dist=42721)	NR:Variant Ionotropic Glutamate Receptor, partial [Coenobita clypeatus]; KEGG:glutamate receptor ionotropic, delta-1-like; K05199 glutamate receptor 3 (A); SwissProt:Glutamate receptor ionotropic, delta-2 OS=Danio rerio GN=grid2 PE=2 SV=1; IPR_id:IPR008341; IPR_Anno:Dishevelled-2; // NR:PREDICTED: CDK5RAP1-like protein [Pogonomyrmex barbatus]; KEGG:hypothetical protein; K14441 ribosomal protein S…
Contig603	90392	A	AATGATG	16	1	17	0.06	1	25	26	0.96	0.9	intergenic	NONE(dist=NONE),evm.TU.Contig603.1(dist=4859)	NR:PREDICTED: dachshund homolog 1-like [Plutella xylostella]; KEGG:dachshund homolog; K19375 HSPB1-associated protein 1 (A); SwissProt:Dachshund homolog 1 OS=Homo sapiens GN=DACH1 PE=1 SV=3; IPR_id:IPR003380; IPR_Anno:Transforming protein Ski
Contig1027	169506	TTG	T	8	0	8	0	1	9	10	0.9	0.9	intronic	evm.TU.Contig1027.3	NR:Broad-complex protein isoform 4 [Penaeus monodon]; KEGG:broad-complex core protein isoform 6-like; K02174 broad-complex core protein (A); SwissProt:Longitudinals lacking protein, isoform G OS=Drosophila melanogaster GN=lola PE=1 SV=2; IPR_id:IPR015880; IPR_Anno:Zinc finger, C2H2-like
Contig1080	335883	A	ACT	9	1	10	0.1	0	12	12	1	0.9	intergenic	evm.TU.Contig1080.2(dist=307535),NONE(dist=NONE)	NR:-; KEGG:-; SwissProt:-; IPR_id:IPR003950; IPR_Anno:Potassium channel, voltage-dependent, ELK
Contig12	1236124	ACT	A	9	1	10	0.1	0	12	12	1	0.9	intronic	evm.TU.Contig12.17	NR:PREDICTED: uncharacterized protein LOC100909276 [Metaseiulus occidentalis]; KEGG:hypothetical protein; K01487 guanine deaminase [EC:3.5.4.3] (A); SwissProt:Collagen alpha-5(VI) chain OS=Homo sapiens GN=COL6A5 PE=1 SV=1; IPR_id:IPR003014; IPR_Anno:PAN-1 domain
Contig1335	52649	G	GCCA	9	1	10	0.1	0	13	13	1	0.9	intergenic	NONE(dist=NONE),NONE(dist=NONE)	--
Contig162	677497	A	ATTAGG	15	0	15	0	1	9	10	0.9	0.9	intergenic	evm.TU.Contig162.25(dist=43110),evm.TU.Contig162.26(dist=162000)	NR:PREDICTED: probable E3 ubiquitin-protein ligase RNF144A [Acyrthosiphon pisum]; KEGG:probable E3 ubiquitin-protein ligase RNF144A; K11975 E3 ubiquitin-protein ligase RNF144 [EC:2.3.2.27] (A); SwissProt:Probable E3 ubiquitin-protein ligase RNF144A-A OS=Danio rerio GN=rnf144aa PE=3 SV=1; IPR_id:IPR002867; IPR_Anno:Zinc finger, C6HC-type; // NR:-; KEGG:-; SwissProt:-; IPR_id:IPR001556; IPR_Anno:Bo…
Contig23	208701	CAT	C	11	0	11	0	1	9	10	0.9	0.9	intergenic	evm.TU.Contig23.10(dist=4632),evm.TU.Contig23.11(dist=12744)	NR:hypothetical protein PFLG_02233 [Plasmodium falciparum RAJ116]; KEGG:ataxin-3 homolog; K11863 Ataxin-3 [EC:3.4.22.-] (A); SwissProt:Mucin-1 OS=Mesocricetus auratus GN=MUC1 PE=2 SV=1; IPR_id:IPR023249; IPR_Anno:FAM153; // NR:PREDICTED: serine/threonine-protein phosphatase 4 regulatory subunit 3A [Propithecus coquereli]; KEGG:serine/threonine-protein phosphatase 4 regulatory subunit 3; K17491 pr…
Contig247	1404017	T	TA	9	0	9	0	1	9	10	0.9	0.9	upstream	evm.TU.Contig247.24	NR:ipla2-eta, putative [Pediculus humanus corporis]; KEGG:patatin-like phospholipase domain-containing protein 2; K16816 patatin-like phospholipase domain-containing protein 2 [EC:3.1.1.3] (A); SwissProt:Uncharacterized protein C05D11.7 OS=Caenorhabditis elegans GN=C05D11.7 PE=3 SV=2; IPR_id:IPR002641; IPR_Anno:Patatin/Phospholipase A2-related
Contig259	339741	AT	A	9	0	9	0	1	9	10	0.9	0.9	intergenic	evm.TU.Contig259.7(dist=12954),NONE(dist=NONE)	NR:hypothetical protein X975_05165, partial [Stegodyphus mimosarum]; KEGG:-; SwissProt:-; IPR_id:IPR002126; IPR_Anno:Cadherin
Contig271	405991	GGTGT	G	8	0	8	0	1	9	10	0.9	0.9	intronic	evm.TU.Contig271.20	NR:PREDICTED: protein-associating with the carboxyl-terminal domain of ezrin isoform X1 [Bombus impatiens]; KEGG:GB14522; protein-associating with the carboxyl-terminal domain of ezrin-like; K17542 SCY1-like protein 3 (A); SwissProt:Protein-associating with the carboxyl-terminal domain of ezrin OS=Mus musculus GN=Scyl3 PE=2 SV=3; IPR_id:NULL; IPR_Anno:NULL
Contig273	185167	CCT	C	8	0	8	0	1	9	10	0.9	0.9	intergenic	evm.TU.Contig273.3_evm.TU.Contig273.2(dist=52077),NONE(dist=NONE)	NR:Broad-complex protein isoform 4 [Penaeus monodon]; KEGG:Ttk; tramtrack; K09237 tramtrack (A); SwissProt:Longitudinals lacking protein, isoforms A/B/D/L OS=Drosophila melanogaster GN=lola PE=1 SV=1; IPR_id:IPR015880; IPR_Anno:Zinc finger, C2H2-like
Contig360	83911	GGA	G	9	0	9	0	1	9	10	0.9	0.9	intergenic	NONE(dist=NONE),evm.TU.Contig360.1(dist=31314)	NR:-; KEGG:-; SwissProt:-; IPR_id:IPR001770; IPR_Anno:G-protein, gamma subunit
Contig368	457036	T	TTTG	10	0	10	0	1	9	10	0.9	0.9	intergenic	evm.TU.Contig368.9(dist=2933),evm.TU.Contig368.11(dist=31114)	NR:PREDICTED: uncharacterized protein LOC105443788 [Strongylocentrotus purpuratus]; KEGG:-; SwissProt:-; IPR_id:NULL; IPR_Anno:NULL; // NR:-; KEGG:-; SwissProt:-; IPR_id:IPR003914; IPR_Anno:Rabaptin
Contig391	1438614	G	GT	9	0	9	0	1	9	10	0.9	0.9	intergenic	evm.TU.Contig391.23(dist=56157),evm.TU.Contig391.24(dist=91886)	NR:Dipeptidyl peptidase 9 [Zootermopsis nevadensis]; KEGG:dipeptidyl peptidase 9; K08656 dipeptidyl-peptidase 9 [EC:3.4.14.5] (A); SwissProt:Dipeptidyl peptidase 8 OS=Mus musculus GN=Dpp8 PE=2 SV=1; IPR_id:NULL; IPR_Anno:NULL; // NR:GA12852 [Drosophila pseudoobscura pseudoobscura]; KEGG:-; SwissProt:Protein misato OS=Drosophila melanogaster GN=mst PE=2 SV=1; IPR_id:NULL; IPR_Anno:NULL
Contig395	390734	GA	G	9	1	10	0.1	0	8	8	1	0.9	intergenic	evm.TU.Contig395.17(dist=44051),evm.TU.Contig395.19(dist=102201)	NR:Importin-11 [Zootermopsis nevadensis]; KEGG:kinesin-like protein KIF2A; K10393 kinesin family member 2/24 (A); SwissProt:Importin-11 OS=Homo sapiens GN=IPO11 PE=1 SV=1; IPR_id:IPR001494; IPR_Anno:Importin-beta, N-terminal domain; // NR:-; KEGG:-; SwissProt:-; IPR_id:IPR000007; IPR_Anno:Tubby, C-terminal
Contig472	184423	T	TC	9	1	10	0.1	0	13	13	1	0.9	intergenic	NONE(dist=NONE),NONE(dist=NONE)	--
Contig52	592389	A	AGTGT	9	1	10	0.1	0	8	8	1	0.9	intergenic	evm.TU.Contig52.13(dist=105857),evm.TU.Contig52.14(dist=100283)	NR:PREDICTED: uncharacterized protein LOC100574388 [Acyrthosiphon pisum]; KEGG:-; SwissProt:-; IPR_id:NULL; IPR_Anno:NULL; // NR:BSD domain-containing protein 1 [Zootermopsis nevadensis]; KEGG:-; SwissProt:BSD domain-containing protein 1 OS=Homo sapiens GN=BSDC1 PE=1 SV=1; IPR_id:NULL; IPR_Anno:NULL
Contig60	124438	CA	C	8	0	8	0	1	9	10	0.9	0.9	intergenic	NONE(dist=NONE),evm.TU.Contig60.1(dist=6226)	NR:PREDICTED: probable histone H2A.2 [Musa acuminata subsp. malaccensis]; KEGG:probable histone H2A.2; K11251 histone H2A (A); SwissProt:Histone H2A.6 OS=Arabidopsis thaliana GN=RAT5 PE=1 SV=1; IPR_id:IPR000980; IPR_Anno:SH2 domain
Contig909	449081	GAAAA	G	18	2	20	0.1	0	10	10	1	0.9	downstream	evm.TU.Contig909.17	NR:putative glutamine-dependent NAD(+) synthetase [Zootermopsis nevadensis]; KEGG:probable glutamine-dependent NAD(+) synthetase; K01950 NAD+ synthase (glutamine-hydrolysing) [EC:6.3.5.1] (A); SwissProt:Probable glutamine-dependent NAD(+) synthetase OS=Drosophila melanogaster GN=CG9940 PE=1 SV=1; IPR_id:IPR003010; IPR_Anno:Carbon-nitrogen hydrolase
Contig1297	217605	G	GT	14	0	14	0	2	20	22	0.91	0.91	intergenic	evm.TU.Contig1297.8(dist=2954),NONE(dist=NONE)	NR:-; KEGG:-; SwissProt:-; IPR_id:IPR001757; IPR_Anno:Cation-transporting P-type ATPase
Contig1480	54909	G	GGTA	10	1	11	0.09	0	13	13	1	0.91	intronic	evm.TU.Contig1480.1	NR:-; KEGG:-; SwissProt:-; IPR_id:IPR002147; IPR_Anno:5-Hydroxytryptamine 1B receptor
Contig162	696747	CA	C	10	0	10	0	1	10	11	0.91	0.91	intergenic	evm.TU.Contig162.25(dist=62361),evm.TU.Contig162.26(dist=142749)	NR:PREDICTED: probable E3 ubiquitin-protein ligase RNF144A [Acyrthosiphon pisum]; KEGG:probable E3 ubiquitin-protein ligase RNF144A; K11975 E3 ubiquitin-protein ligase RNF144 [EC:2.3.2.27] (A); SwissProt:Probable E3 ubiquitin-protein ligase RNF144A-A OS=Danio rerio GN=rnf144aa PE=3 SV=1; IPR_id:IPR002867; IPR_Anno:Zinc finger, C6HC-type; // NR:-; KEGG:-; SwissProt:-; IPR_id:IPR001556; IPR_Anno:Bo…
Contig169	296349	GACA	G	13	0	13	0	2	21	23	0.91	0.91	intergenic	evm.TU.Contig169.2(dist=59397),evm.TU.Contig169.3(dist=250505)	NR:PREDICTED: agrin-like isoform X6 [Fopius arisanus]; KEGG:agrin-like; K06254 agrin (A); SwissProt:Follistatin OS=Gallus gallus GN=FST PE=2 SV=1; IPR_id:NULL; IPR_Anno:NULL; // NR:PREDICTED: homeobox protein MSH-A [Bombyx mori]; KEGG:Ledxa.1; linked to engrailed and distalless homeobox a; K09360 BarH-like (A); SwissProt:-; IPR_id:NULL; IPR_Anno:NULL
Contig173	174798	T	TTCC	12	0	12	0	2	20	22	0.91	0.91	intronic	evm.TU.Contig173.11_evm.TU.Contig173.12	NR:PREDICTED: sushi, von Willebrand factor type A, EGF and pentraxin domain-containing protein 1 [Oryzias latipes]; KEGG:svep1; sushi, von Willebrand factor type A, EGF and pentraxin domain containing 1; K17495 CUB and sushi domain-containing protein (A); SwissProt:Sushi, von Willebrand factor type A, EGF and pentraxin domain-containing protein 1 OS=Rattus norvegicus GN=Svep1 PE=1 SV=1; IPR_id:IP…
Contig203	164568	CTAGTAGTAGTAGTAGTAGTAG	C	8	0	8	0	1	10	11	0.91	0.91	intergenic	evm.TU.Contig203.9(dist=7553),evm.TU.Contig203.10(dist=23535)	NR:PREDICTED: HORMA domain-containing protein 1-like [Aplysia californica]; KEGG:GOLPH3L; golgi phosphoprotein 3-like; K15620 golgi phosphoprotein 3 (A); SwissProt:HORMA domain-containing protein 2 OS=Mus musculus GN=Hormad2 PE=1 SV=1; IPR_id:IPR004058; IPR_Anno:Zeta tubulin; // NR:hypothetical protein X975_19027, partial [Stegodyphus mimosarum]; KEGG:-; SwissProt:-; IPR_id:IPR001463; IPR_Anno:So…
Contig2344	3527	G	GAA	10	1	11	0.09	0	7	7	1	0.91	intergenic	NONE(dist=NONE),NONE(dist=NONE)	--
Contig342	161174	TC	T	10	1	11	0.09	0	9	9	1	0.91	intergenic	evm.TU.Contig342.7(dist=45786),evm.TU.Contig342.10(dist=41995)	NR:-; KEGG:-; SwissProt:-; IPR_id:IPR003613; IPR_Anno:U box domain; // NR:mitochondrial inmport receptor subunit TOM20 [Ostrea edulis]; KEGG:mitochondrial import receptor subunit TOM20 homolog B-like; K17770 mitochondrial import receptor subunit TOM20 (A); SwissProt:Mitochondrial import receptor subunit TOM20 homolog OS=Pongo abelii GN=TOMM20 PE=2 SV=1; IPR_id:IPR002056; IPR_Anno:Protein import r…
Contig351	19500	ACAGAAGG	A	10	1	11	0.09	0	8	8	1	0.91	intergenic	NONE(dist=NONE),evm.TU.Contig351.1(dist=116720)	NR:PREDICTED: dynein heavy chain 3, axonemal-like [Ciona intestinalis]; KEGG:dynein heavy chain 3, axonemal-like; K10408 dynein heavy chain, axonemal (A); SwissProt:Dynein heavy chain 3, axonemal OS=Homo sapiens GN=DNAH3 PE=2 SV=1; IPR_id:IPR000110; IPR_Anno:Ribosomal protein S1
Contig403	51896	GTC	G	7	0	7	0	1	10	11	0.91	0.91	intergenic	NONE(dist=NONE),evm.TU.Contig403.1(dist=176273)	NR:-; KEGG:-; SwissProt:-; IPR_id:NULL; IPR_Anno:NULL
Contig43	1208708	TAG	T	10	1	11	0.09	0	7	7	1	0.91	intergenic	evm.TU.Contig43.33(dist=20790),evm.TU.Contig43.34(dist=133265)	NR:Forkhead box protein D3, putative [Pediculus humanus corporis]; KEGG:Forkhead box protein D3, putative; K09397 forkhead box protein D (A); SwissProt:Fork head domain-containing protein FD3 OS=Drosophila melanogaster GN=fd59A PE=2 SV=2; IPR_id:IPR001766; IPR_Anno:Transcription factor, fork head; // NR:tRNA (adenine-N(1)-)-methyltransferase non-catalytic subunit TRM6 [Gallus gallus]; KEGG:TRMT6;…
Contig52	2302149	AATATATATATATATATAT	A	10	0	10	0	1	10	11	0.91	0.91	intronic	evm.TU.Contig52.44	--
Contig574	654731	AT	A	10	1	11	0.09	0	7	7	1	0.91	intergenic	evm.TU.Contig574.14(dist=76091),NONE(dist=NONE)	NR:putative cleavage and polyadenylation specificity factor subunit 2 [Zootermopsis nevadensis]; KEGG:probable cleavage and polyadenylation specificity factor subunit 2; K14402 cleavage and polyadenylation specificity factor subunit 2 (A); SwissProt:Probable cleavage and polyadenylation specificity factor subunit 2 OS=Drosophila melanogaster GN=Cpsf100 PE=1 SV=1; IPR_id:IPR022712; IPR_Anno:Beta-C…
Contig581	49504	C	CTGTGTGTG	10	1	11	0.09	0	9	9	1	0.91	intergenic	evm.TU.Contig581.1(dist=22991),evm.TU.Contig581.2(dist=2326)	NR:hypothetical protein L798_11905, partial [Zootermopsis nevadensis]; KEGG:adapter molecule Crk; K04438 proto-oncogene C-crk (A); SwissProt:Adapter molecule Crk OS=Drosophila melanogaster GN=Crk PE=1 SV=1; IPR_id:IPR001452; IPR_Anno:Src homology-3 domain; // NR:PREDICTED: DNA mismatch repair protein Mlh1-like [Aplysia californica]; KEGG:DNA mismatch repair protein Mlh1; K08734 DNA mismatch repai…
Contig6	2460014	GGT	G	10	0	10	0	1	10	11	0.91	0.91	intergenic	evm.TU.Contig6.23(dist=33031),evm.TU.Contig6.24(dist=55049)	NR:hypothetical protein DAPPUDRAFT_324047 [Daphnia pulex]; KEGG:collagen alpha-3(IX) chain-like; K08131 collagen, type IX, alpha (A); SwissProt:Collagen alpha-1(XXI) chain OS=Homo sapiens GN=COL21A1 PE=2 SV=1; IPR_id:IPR005404; IPR_Anno:Potassium channel, voltage dependent, Kv3.3; // NR:methoprene-tolerant Met, partial [Neocaridina denticulata]; KEGG:hypothetical protein; K02296 aryl hydrocarbon …
Contig72	842357	CGT	C	11	0	11	0	1	10	11	0.91	0.91	intergenic	evm.TU.Contig72.12(dist=159287),evm.TU.Contig72.13(dist=296286)	NR:-; KEGG:-; SwissProt:-; IPR_id:IPR003024; IPR_Anno:Sodium bicarbonate cotransporter; // NR:hypothetical protein DAPPUDRAFT_255495 [Daphnia pulex]; KEGG:Clca1; chloride channel accessory 1; K05027 calcium-activated chloride channel regulator 1 (A); SwissProt:Calcium-activated chloride channel regulator 4 OS=Homo sapiens GN=CLCA4 PE=1 SV=2; IPR_id:IPR000987; IPR_Anno:EDG-1 sphingosine 1-phosphat…
Contig76	620161	A	AC	10	1	11	0.09	0	15	15	1	0.91	intergenic	evm.TU.Contig76.33(dist=22503),evm.TU.Contig76.34(dist=355147)	NR:PREDICTED: peroxidasin-like [Apis florea]; KEGG:-; SwissProt:-; IPR_id:IPR001669; IPR_Anno:Arginine repressor; // NR:-; KEGG:-; SwissProt:-; IPR_id:IPR002211; IPR_Anno:Lymphocyte-specific protein
Contig83	14604	CTT	C	9	0	9	0	1	10	11	0.91	0.91	intronic	evm.TU.Contig83.2	NR:-; KEGG:-; SwissProt:-; IPR_id:NULL; IPR_Anno:NULL
Contig899	210861	AT	A	7	0	7	0	1	10	11	0.91	0.91	intronic	evm.TU.Contig899.12	NR:Chain A, 4ank: A Designed Ankyrin Repeat Protein With Four Identical Consensus Repeats []; KEGG:ANKRD44; ankyrin repeat domain 44; K15503 serine/threonine-protein phosphatase 6 regulatory ankyrin repeat subunit B (A); SwissProt:Ankycorbin OS=Homo sapiens GN=RAI14 PE=1 SV=2; IPR_id:IPR020683; IPR_Anno:Ankyrin repeat-containing domain
Contig128	435102	AGTC	A	23	1	24	0.04	1	24	25	0.96	0.92	intergenic	evm.TU.Contig128.13_evm.TU.Contig128.14(dist=7674),evm.TU.Contig128.16(dist=350037)	NR:hypothetical protein L798_03368 [Zootermopsis nevadensis]; KEGG:F-box/LRR-repeat protein 20; K10268 F-box and leucine-rich repeat protein 2/20 (A); SwissProt:-; IPR_id:IPR003004; IPR_Anno:GspF/PilC family; // NR:opsin [Triops longicaudatus]; KEGG:opsin, ultraviolet-sensitive; K04255 r-opsin (A); SwissProt:Compound eye opsin BCRH2 OS=Hemigrapsus sanguineus PE=2 SV=1; IPR_id:IPR000276; IPR_Anno:…
Contig20	2174640	GAAAAT	G	41	1	42	0.02	1	15	16	0.94	0.92	intergenic	evm.TU.Contig20.62(dist=56997),evm.TU.Contig20.63(dist=7992)	NR:hypothetical protein Phum_PHUM362040 [Pediculus humanus corporis]; KEGG:GL23993 gene product from transcript GL23993-RA; K09237 tramtrack (A); SwissProt:Protein tramtrack, beta isoform OS=Drosophila melanogaster GN=ttk PE=1 SV=2; IPR_id:IPR003656; IPR_Anno:Zinc finger, BED-type predicted; // NR:hypothetical protein KGM_17625 [Danaus plexippus]; KEGG:U6 snRNA-associated Sm-like protein LSm4; K1…
Contig105	1096563	CTTT	C	10	0	10	0	1	11	12	0.92	0.92	intronic	evm.TU.Contig105.21	NR:neuronal membrane glycoprotein M6-b [Cherax quadricarinatus]; KEGG:PLP1; proteolipid protein 1; K17271 myelin proteolipid protein (A); SwissProt:Neuronal membrane glycoprotein M6-a OS=Mus musculus GN=Gpm6a PE=1 SV=1; IPR_id:NULL; IPR_Anno:NULL
Contig1217	7994	A	AAGTAGT	15	0	15	0	1	12	13	0.92	0.92	intergenic	NONE(dist=NONE),evm.TU.Contig1217.1(dist=65639)	NR:PREDICTED: protein abrupt-like isoform X1 [Orussus abietinus]; KEGG:Br-c; broad-complex; K02174 broad-complex core protein (A); SwissProt:Protein abrupt OS=Drosophila melanogaster GN=ab PE=1 SV=2; IPR_id:IPR007087; IPR_Anno:Zinc finger, C2H2
Contig127	741233	AG	A	12	1	13	0.08	0	13	13	1	0.92	intergenic	evm.TU.Contig127.10(dist=460849),evm.TU.Contig127.11(dist=44104)	NR:-; KEGG:-; SwissProt:-; IPR_id:IPR000780; IPR_Anno:MCP methyltransferase, CheR-type
Contig13	939998	G	GCTA	11	1	12	0.08	0	11	11	1	0.92	intergenic	evm.TU.Contig13.10(dist=533762),evm.TU.Contig13.14(dist=85047)	NR:-; KEGG:-; SwissProt:-; IPR_id:IPR001065; IPR_Anno:Muscarinic acetylcholine receptor M2; // NR:PREDICTED: inter-alpha-trypsin inhibitor heavy chain H3-like [Xenopus (Silurana) tropicalis]; KEGG:ITIH1; inter-alpha-trypsin inhibitor heavy chain 1; K19014 inter-alpha-trypsin inhibitor heavy chain H1 (A); SwissProt:Inter-alpha-trypsin inhibitor heavy chain H6 OS=Homo sapiens GN=ITIH6 PE=2 SV=1; IP…
Contig136	356395	TC	T	8	0	8	0	1	12	13	0.92	0.92	intergenic	evm.TU.Contig136.14(dist=24469),evm.TU.Contig136.15(dist=10922)	NR:hypothetical protein DAPPUDRAFT_305570 [Daphnia pulex]; KEGG:CTL-like protein 2; K15377 solute carrier family 44 (choline transporter-like protein), member 2/4/5 (A); SwissProt:Choline transporter-like protein 4 OS=Danio rerio GN=slc44a4 PE=2 SV=1; IPR_id:IPR007603; IPR_Anno:Choline transporter-like; // NR:protocadherin fat 2 precursor, putative [Pediculus humanus corporis]; KEGG:protocadherin…
Contig1706	36909	T	TA	11	0	11	0	1	12	13	0.92	0.92	intergenic	evm.TU.Contig1706.1(dist=2717),evm.TU.Contig1706.2(dist=14491)	NR:PREDICTED: uncharacterized protein LOC101884898 [Danio rerio]; KEGG:uncharacterized LOC102345540; K10516 zinc finger and BTB domain-containing protein 45 (A); SwissProt:-; IPR_id:IPR004058; IPR_Anno:Zeta tubulin; // NR:-; KEGG:-; SwissProt:-; IPR_id:IPR001778; IPR_Anno:Pollen allergen Poa pIX/Phl pVI
Contig179	741174	T	TTAC	11	1	12	0.08	0	11	11	1	0.92	intergenic	evm.TU.Contig179.4(dist=63958),evm.TU.Contig179.5_evm.TU.Contig179.6(dist=69508)	NR:-; KEGG:-; SwissProt:ATPase inhibitor, mitochondrial OS=Rattus norvegicus GN=Atpif1 PE=3 SV=2; IPR_id:IPR000533; IPR_Anno:Tropomyosin; // NR:hypothetical protein CAEBREN_29810 [Caenorhabditis brenneri]; KEGG:DMRTC2; DMRT-like family C2; K19493 doublesex- and mab-3-related transcription factor 7 (A); SwissProt:Doublesex- and mab-3-related transcription factor C2 OS=Bos taurus GN=DMRTC2 PE=2 SV=…
Contig216	190342	TACAC	T	8	0	8	0	1	11	12	0.92	0.92	intergenic	evm.TU.Contig216.3_evm.TU.Contig216.4(dist=6163),evm.TU.Contig216.5(dist=24442)	NR:PREDICTED: uncharacterized protein LOC105272367 [Fopius arisanus]; KEGG:-; SwissProt:-; IPR_id:IPR020478; IPR_Anno:AT hook-like; // NR:fas apoptotic inhibitory molecule 2 [Clonorchis sinensis]; KEGG:protein lifeguard 3-like; K06890 uncharacterized protein (A); SwissProt:Protein lifeguard 1 OS=Homo sapiens GN=GRINA PE=2 SV=1; IPR_id:IPR006214; IPR_Anno:Bax inhibitor 1-related
Contig284	135305	CAGAG	C	15	0	15	0	1	11	12	0.92	0.92	intergenic	evm.TU.Contig284.3(dist=43714),evm.TU.Contig284.4(dist=7505)	NR:molt-inhibiting hormone [Portunus trituberculatus]; KEGG:-; SwissProt:Molt-inhibiting hormone OS=Charybdis feriata GN=MIH PE=3 SV=1; IPR_id:IPR001166; IPR_Anno:Crustacean neurohormone; // NR:type 1 dopamine receptor [Panulirus interruptus]; KEGG:-; SwissProt:-; IPR_id:IPR013292; IPR_Anno:Myeloid transforming gene on chromosome 16 (MTG16)
Contig303	827904	TACAGCAGATACAGCA	T	12	1	13	0.08	0	13	13	1	0.92	intergenic	evm.TU.Contig303.27(dist=19424),NONE(dist=NONE)	NR:hypothetical protein BRAFLDRAFT_222514 [Branchiostoma floridae]; KEGG:GLRB; glycine receptor, beta; K05196 glycine receptor beta (A); SwissProt:Glycine receptor subunit beta OS=Homo sapiens GN=GLRB PE=1 SV=1; IPR_id:IPR006201; IPR_Anno:Neurotransmitter-gated ion-channel
Contig31	459122	TGTGG	T	9	0	9	0	1	11	12	0.92	0.92	intergenic	evm.TU.Contig31.11(dist=11783),evm.TU.Contig31.12(dist=21387)	NR:protein disulfide isomerase 1 [Fenneropenaeus chinensis]; KEGG:thioredoxin domain-containing protein 5; K13984 thioredoxin domain-containing protein 5 (A); SwissProt:Thioredoxin domain-containing protein 5 OS=Mus musculus GN=Txndc5 PE=1 SV=2; IPR_id:IPR013766; IPR_Anno:Thioredoxin domain; // NR:-; KEGG:-; SwissProt:-; IPR_id:IPR020415; IPR_Anno:Interleukin-34
Contig341	425100	TACACACACACAC	T	7	0	7	0	1	11	12	0.92	0.92	intergenic	evm.TU.Contig341.7(dist=3491),evm.TU.Contig341.8(dist=30353)	NR:serine threonine-protein kinase pak 2-like protein [Lasius niger]; KEGG:GB18379; serine/threonine-protein kinase PAK 1-like; K04409 p21-activated kinase 1 [EC:2.7.11.1] (A); SwissProt:Serine/threonine-protein kinase pak-1 OS=Caenorhabditis elegans GN=pak-1 PE=1 SV=2; IPR_id:IPR000095; IPR_Anno:CRIB domain
Contig374	241327	G	GT	24	0	24	0	1	11	12	0.92	0.92	intergenic	evm.TU.Contig374.7(dist=25475),evm.TU.Contig374.8_evm.TU.Contig374.9(dist=27928)	NR:hypothetical protein DAPPUDRAFT_308081 [Daphnia pulex]; KEGG:GM12898 gene product from transcript GM12898-RA; K00472 prolyl 4-hydroxylase [EC:1.14.11.2] (A); SwissProt:Prolyl 4-hydroxylase subunit alpha-2 OS=Homo sapiens GN=P4HA2 PE=1 SV=1; IPR_id:IPR005123; IPR_Anno:Oxoglutarate/iron-dependent dioxygenase; // NR:GABA transporter1 [Euphausia superba]; KEGG:sodium- and chloride-dependent GABA t…
Contig40	1905142	G	GGTA	10	0	10	0	1	12	13	0.92	0.92	intergenic	evm.TU.Contig40.28(dist=165838),evm.TU.Contig40.29(dist=18894)	NR:PREDICTED: teneurin-m isoform X6 [Camponotus floridanus]; KEGG:TNXB, Tenascin-X; tenascin XB; K06252 tenascin (A); SwissProt:Teneurin-m OS=Drosophila melanogaster GN=Ten-m PE=1 SV=2; IPR_id:NULL; IPR_Anno:NULL; // NR:PREDICTED: eukaryotic translation initiation factor 4E-like isoform X1 [Vollenhovia emeryi]; KEGG:eukaryotic translation initiation factor 4E-like; K03259 translation initiation f…
Contig406	106194	T	TACACACACACACACAC	11	1	12	0.08	0	9	9	1	0.92	intergenic	evm.TU.Contig406.3(dist=3055),evm.TU.Contig406.4(dist=7876)	NR:AGAP010474-PA [Anopheles gambiae str. PEST]; KEGG:AGAP010474-PA; K19499 anoctamin-4 (A); SwissProt:Anoctamin-6 OS=Mus musculus GN=Ano6 PE=1 SV=1; IPR_id:IPR002090; IPR_Anno:Na+/H+ exchanger, isoform 6 (NHE6); // NR:33 kDa inner dynein arm light chain, axonemal [Crassostrea gigas]; KEGG:33 kDa inner dynein arm light chain, axonemal; K10410 dynein light intermediate chain, axonemal (A); SwissPro…
Contig409	219498	G	GA	11	1	12	0.08	0	10	10	1	0.92	intergenic	evm.TU.Contig409.4(dist=89146),evm.TU.Contig409.7(dist=227443)	NR:-; KEGG:-; SwissProt:-; IPR_id:IPR001859; IPR_Anno:Ribosomal protein P2; // NR:membrane protein ORF30 [Cyprinid herpesvirus 1]; KEGG:IWS1; IWS1 homolog (S. cerevisiae); K17498 transcription factor SPN1 (A); SwissProt:-; IPR_id:IPR002126; IPR_Anno:Cadherin
Contig501	39618	T	TTACTAC	9	0	9	0	1	11	12	0.92	0.92	intergenic	NONE(dist=NONE),evm.TU.Contig501.1(dist=110123)	NR:PREDICTED: uncharacterized protein LOC100875699 isoform X4 [Megachile rotundata]; KEGG:-; SwissProt:-; IPR_id:NULL; IPR_Anno:NULL
Contig59	894781	C	CTGTG	11	1	12	0.08	0	9	9	1	0.92	intergenic	evm.TU.Contig59.15(dist=23581),evm.TU.Contig59.16(dist=160662)	NR:PREDICTED: ectonucleoside triphosphate diphosphohydrolase 5 isoform X3 [Athalia rosae]; KEGG:entpd6, zgc:110701; ectonucleoside triphosphate diphosphohydrolase 6 (putative) (EC:3.6.1.6); K01511 ectonucleoside triphosphate diphosphohydrolase 5/6 [EC:3.6.1.6] (A); SwissProt:Ectonucleoside triphosphate diphosphohydrolase 5 OS=Homo sapiens GN=ENTPD5 PE=1 SV=1; IPR_id:IPR000407; IPR_Anno:Nucleoside…
Contig7	3524178	T	TTAC	12	0	12	0	2	22	24	0.92	0.92	intronic	evm.TU.Contig7.83	NR:-; KEGG:-; SwissProt:-; IPR_id:IPR001073; IPR_Anno:Complement C1q protein
Contig73	257024	GCAACAA	G	8	0	8	0	1	11	12	0.92	0.92	intergenic	evm.TU.Contig73.12(dist=2443),evm.TU.Contig73.13(dist=154587)	NR:-; KEGG:-; SwissProt:-; IPR_id:IPR002815; IPR_Anno:Spo11/DNA topoisomerase VI, subunit A
Contig831	256566	AGAT	A	15	0	15	0	2	24	26	0.92	0.92	intronic	evm.TU.Contig831.4	NR:PREDICTED: UPF0740 protein C1orf192-like [Ciona intestinalis]; KEGG:-; SwissProt:Protein Flattop homolog OS=Nematostella vectensis GN=v1g200856 PE=3 SV=1; IPR_id:IPR023249; IPR_Anno:FAM153
Contig94	1418229	AAAT	A	12	1	13	0.08	0	20	20	1	0.92	intronic	evm.TU.Contig94.40	NR:Membrane magnesium transporter 1-B [Zootermopsis nevadensis]; KEGG:hypothetical protein; K18163 NADH dehydrogenase [ubiquinone] 1 alpha subcomplex assembly factor 6 (A); SwissProt:Membrane magnesium transporter 1 OS=Danio rerio GN=mmgt1 PE=2 SV=1; IPR_id:NULL; IPR_Anno:NULL
Contig952	32846	A	AAC	8	0	8	0	1	11	12	0.92	0.92	intergenic	NONE(dist=NONE),evm.TU.Contig952.1(dist=17715)	NR:PREDICTED: regulator of G-protein signaling 7 isoform X2 [Tribolium castaneum]; KEGG:regulator of G-protein signaling 7; K16449 regulator of G-protein signaling (A); SwissProt:Regulator of G-protein signaling 6 OS=Mus musculus GN=Rgs6 PE=1 SV=2; IPR_id:IPR000342; IPR_Anno:Regulator of G protein signalling
Contig101	1173287	AT	A	27	2	29	0.07	0	29	29	1	0.93	intergenic	evm.TU.Contig101.19(dist=186222),evm.TU.Contig101.20(dist=73541)	NR:-; KEGG:-; SwissProt:-; IPR_id:NULL; IPR_Anno:NULL; // NR:PREDICTED: cleft lip and palate transmembrane protein 1 homolog [Nasonia vitripennis]; KEGG:hypothetical protein; K18643 katanin p80 WD40 repeat-containing subunit B1 (A); SwissProt:Cleft lip and palate transmembrane protein 1 homolog OS=Danio rerio GN=clptm1 PE=2 SV=1; IPR_id:IPR000839; IPR_Anno:Porin, Oms28 type
Contig50	834956	ATCTCTCTCTCTC	A	13	1	14	0.07	0	13	13	1	0.93	intergenic	evm.TU.Contig50.18(dist=162594),evm.TU.Contig50.19(dist=85026)	NR:hypothetical protein L798_12767, partial [Zootermopsis nevadensis]; KEGG:spidroin-2-like; K06236 collagen, type I, alpha (A); SwissProt:-; IPR_id:IPR002557; IPR_Anno:Chitin binding domain; // NR:hypothetical protein DAPPUDRAFT_230075 [Daphnia pulex]; KEGG:apolipoprotein D-like; K03098 apolipoprotein D and lipocalin family protein (A); SwissProt:Apolipoprotein D OS=Mus musculus GN=Apod PE=2 SV=…
Contig724	131456	TATC	T	25	2	27	0.07	0	7	7	1	0.93	intergenic	NONE(dist=NONE),NONE(dist=NONE)	--
Contig980	213921	TAC	T	13	1	14	0.07	0	7	7	1	0.93	intronic	evm.TU.Contig980.5	NR:hypothetical protein [Riptortus pedestris]; KEGG:-; SwissProt:Caskin-1 OS=Rattus norvegicus GN=Caskin1 PE=1 SV=1; IPR_id:IPR001660; IPR_Anno:Sterile alpha motif domain
Contig208	721282	G	GA	17	0	17	0	1	14	15	0.93	0.93	intergenic	evm.TU.Contig208.13(dist=391624),evm.TU.Contig208.14(dist=80545)	NR:PREDICTED: putative ATP-dependent RNA helicase DHX33 [Bombyx mori]; KEGG:putative ATP-dependent RNA helicase DHX33; K17820 ATP-dependent RNA helicase DHX33 [EC:3.6.4.13] (A); SwissProt:Putative ATP-dependent RNA helicase DHX33 OS=Mus musculus GN=Dhx33 PE=1 SV=1; IPR_id:IPR014001; IPR_Anno:Helicase, superfamily 1/2, ATP-binding domain; // NR:-; KEGG:-; SwissProt:-; IPR_id:IPR001034; IPR_Anno:HT…
Contig293	65000	GAGAAGAAGA	G	7	0	7	0	1	13	14	0.93	0.93	intronic	evm.TU.Contig293.2	NR:Cuticlin-1, partial [Zootermopsis nevadensis]; KEGG:hypothetical protein; K04499 RuvB-like protein 1 (pontin 52) (A); SwissProt:Cuticlin-1 OS=Caenorhabditis elegans GN=cut-1 PE=2 SV=2; IPR_id:IPR001507; IPR_Anno:Zona pellucida domain
Contig722	272589	GCTGCTA	G	7	0	7	0	1	14	15	0.93	0.93	intergenic	evm.TU.Contig722.6(dist=83336),NONE(dist=NONE)	NR:-; KEGG:-; SwissProt:-; IPR_id:IPR000161; IPR_Anno:Vasopressin V2 receptor
Contig817	285945	TTC	T	26	0	26	0	1	13	14	0.93	0.93	intergenic	evm.TU.Contig817.3(dist=34412),evm.TU.Contig817.4(dist=8210)	NR:-; KEGG:-; SwissProt:-; IPR_id:IPR006034; IPR_Anno:Asparaginase/glutaminase; // NR:putative GDP-fucose transporter [Lucilia cuprina]; KEGG:GDP-fucose transporter 1; K15279 solute carrier family 35 (GDP-fucose transporter), member C1 (A); SwissProt:GDP-fucose transporter 1 OS=Drosophila melanogaster GN=nac PE=1 SV=1; IPR_id:NULL; IPR_Anno:NULL
Contig1609	8653	GTT	G	18	1	19	0.05	0	9	9	1	0.95	intergenic	NONE(dist=NONE),evm.TU.Contig1609.1(dist=94287)	NR:hypothetical protein CAPTEDRAFT_115707 [Capitella teleta]; KEGG:F-box/WD repeat-containing protein 7-like; K10260 F-box and WD-40 domain protein 7 (A); SwissProt:WD repeat-containing protein 86 OS=Homo sapiens GN=WDR86 PE=2 SV=3; IPR_id:IPR001680; IPR_Anno:WD40 repeat
Contig6	2615342	ATGT	A	18	1	19	0.05	0	15	15	1	0.95	intergenic	evm.TU.Contig6.24(dist=85865),evm.TU.Contig6.25(dist=30404)	NR:methoprene-tolerant Met, partial [Neocaridina denticulata]; KEGG:hypothetical protein; K02296 aryl hydrocarbon receptor nuclear translocator-like protein 1 (A); SwissProt:Aryl hydrocarbon receptor nuclear translocator-like protein 1 OS=Rattus norvegicus GN=Arntl PE=2 SV=4; IPR_id:IPR000103; IPR_Anno:Pyridine nucleotide-disulphide oxidoreductase, class-II; // NR:-; KEGG:-; SwissProt:-; IPR_id:I…
Contig584	474015	T	TAA	10	0	10	0	1	23	24	0.96	0.96	intergenic	evm.TU.Contig584.3(dist=111289),NONE(dist=NONE)	NR:PREDICTED: kin of IRRE-like protein 1 [Orussus abietinus]; KEGG:-; SwissProt:-; IPR_id:IPR007110; IPR_Anno:Immunoglobulin-like domain
Contig880	17142	AATATAT	A	25	1	26	0.04	0	13	13	1	0.96	intergenic	NONE(dist=NONE),evm.TU.Contig880.1(dist=8831)	NR:Galactosyl T domain containing protein [Trichuris trichiura]; KEGG:galactosyltransferase, putative (EC:2.4.1.62); K02175 putative enzyme (brainiac) (A); SwissProt:Beta-1,3-galactosyltransferase 5 (Fragment) OS=Gorilla gorilla gorilla GN=B3GALT5 PE=3 SV=2; IPR_id:IPR001128; IPR_Anno:Cytochrome P450
Contig880	17150	TATATA	T	26	1	27	0.04	0	13	13	1	0.96	intergenic	NONE(dist=NONE),evm.TU.Contig880.1(dist=8824)	NR:Galactosyl T domain containing protein [Trichuris trichiura]; KEGG:galactosyltransferase, putative (EC:2.4.1.62); K02175 putative enzyme (brainiac) (A); SwissProt:Beta-1,3-galactosyltransferase 5 (Fragment) OS=Gorilla gorilla gorilla GN=B3GALT5 PE=3 SV=2; IPR_id:IPR001128; IPR_Anno:Cytochrome P450
Contig0	15223397	T	TTTA	7	0	7	0	0	11	11	1	1	intergenic	evm.TU.Contig0.379(dist=71614),evm.TU.Contig0.380(dist=28619)	NR:-; KEGG:-; SwissProt:-; IPR_id:NULL; IPR_Anno:NULL; // NR:Tricalbin-1 [Zootermopsis nevadensis]; KEGG:-; SwissProt:-; IPR_id:NULL; IPR_Anno:NULL
Contig118	531725	TG	T	7	0	7	0	0	7	7	1	1	intergenic	evm.TU.Contig118.21(dist=115838),evm.TU.Contig118.22(dist=7135)	NR:PREDICTED: solute carrier family 40 member 1 [Corvus cornix cornix]; KEGG:SLC40A1; solute carrier family 40 (iron-regulated transporter), member 1; K14685 solute carrier family 40 (iron-regulated transporter), member 1 (A); SwissProt:Solute carrier family 40 member 1 OS=Homo sapiens GN=SLC40A1 PE=1 SV=1; IPR_id:IPR009716; IPR_Anno:Ferroporti-1; // NR:Aristaless [Euperipatoides kanangrensis]; K…
Contig1212	67157	TATAG	T	9	0	9	0	0	8	8	1	1	intronic	evm.TU.Contig1212.3	NR:Glutamate synthase [NADH], amyloplastic [Zootermopsis nevadensis]; KEGG:putative glutamate synthase [NADPH]; K00264 glutamate synthase (NADPH/NADH) [EC:1.4.1.13 1.4.1.14] (A); SwissProt:Glutamate synthase [NADH], amyloplastic OS=Medicago sativa PE=1 SV=1; IPR_id:IPR013027; IPR_Anno:FAD-dependent pyridine nucleotide-disulphide oxidoreductase
Contig123	810082	T	TAA	17	0	17	0	0	7	7	1	1	intergenic	evm.TU.Contig123.22(dist=132726),evm.TU.Contig123.23(dist=117011)	NR:Leucine-rich repeat-containing protein 15, partial [Stegodyphus mimosarum]; KEGG:leucine-rich repeat extensin-like protein 3; K13023 carboxypeptidase N regulatory subunit (A); SwissProt:Insulin-like growth factor-binding protein complex acid labile subunit OS=Papio hamadryas GN=IGFALS PE=2 SV=1; IPR_id:IPR003591; IPR_Anno:Leucine-rich repeat, typical subtype; // NR:cytokine signaling 2 [Erioch…
Contig13	2724661	C	CAGAG	8	0	8	0	0	8	8	1	1	intronic	evm.TU.Contig13.51	NR:PREDICTED: nephrin-like [Orussus abietinus]; KEGG:GM14610 gene product from transcript GM14610-RA; K17233 dual oxidase maturation factor 1 (A); SwissProt:Nephrin OS=Homo sapiens GN=NPHS1 PE=1 SV=1; IPR_id:IPR003598; IPR_Anno:Immunoglobulin subtype 2
Contig1473	52192	T	TA	7	0	7	0	0	8	8	1	1	intronic	evm.TU.Contig1473.2	NR:-; KEGG:-; SwissProt:-; IPR_id:IPR020468; IPR_Anno:Nisin biosynthesis protein, NisC
Contig1542	18800	GGTTTA	G	7	0	7	0	0	7	7	1	1	upstream	evm.TU.Contig1542.1	NR:PREDICTED: 26S proteasome non-ATPase regulatory subunit 7-like [Metaseiulus occidentalis]; KEGG:26S proteasome non-ATPase regulatory subunit 7; K03038 26S proteasome regulatory subunit N8 (A); SwissProt:26S proteasome non-ATPase regulatory subunit 7 OS=Drosophila melanogaster GN=Rpn8 PE=1 SV=6; IPR_id:IPR024969; IPR_Anno:Rpn11/EIF3F C-terminal domain
Contig161	1109816	A	ATT	12	0	12	0	0	9	9	1	1	intergenic	evm.TU.Contig161.10(dist=92006),evm.TU.Contig161.11(dist=51162)	NR:Neuromedin-U receptor 1 [Crassostrea gigas]; KEGG:nmur1a, nmur1, si:ch211-276k2.5; neuromedin U receptor 1a; K05052 neuromedin U receptor 1 (A); SwissProt:Neuromedin-U receptor 2 OS=Homo sapiens GN=NMUR2 PE=1 SV=2; IPR_id:IPR001991; IPR_Anno:Sodium:dicarboxylate symporter
Contig23	906655	T	TAA	9	0	9	0	0	11	11	1	1	intergenic	evm.TU.Contig23.13(dist=397071),evm.TU.Contig23.15(dist=164601)	NR:-; KEGG:-; SwissProt:-; IPR_id:IPR001809; IPR_Anno:Outer surface lipoprotein, Borrelia
Contig2476	2021	GA	G	9	0	9	0	0	7	7	1	1	intergenic	NONE(dist=NONE),NONE(dist=NONE)	--
Contig300	1729	A	AAGG	8	0	8	0	0	8	8	1	1	intergenic	NONE(dist=NONE),evm.TU.Contig300.1(dist=15362)	NR:ADP-ribosylation factor GTPase-activating protein, putative [Pediculus humanus corporis]; KEGG:ADP-ribosylation factor GTPase-activating protein, putative; K12492 ADP-ribosylation factor GTPase-activating protein 1 (A); SwissProt:ADP-ribosylation factor GTPase-activating protein 1 OS=Homo sapiens GN=ARFGAP1 PE=1 SV=2; IPR_id:IPR001164; IPR_Anno:Arf GTPase activating protein
[truncated: 13 more rows]
