# Supplementary material for: Screening and Verification of Molecular Markers and Genes Related to Salt-Alkali Tolerance in Portunus trituberculatus
Source: Front Genet. 2022 Feb 8;13:755004. doi: 10.3389/fgene.2022.755004 (PMC8861530; doi:10.3389/fgene.2022.755004)
Supplement: Supplementary file 2 [file Table1.xlsx]

## Sheet: Table 1
Contig151	690724	A	G	0	7	7	1	10	0	10	0	-1	intronic	evm.TU.Contig151.12	NR:proteasome assembly chaperone 2 [Xenopus (Silurana) tropicalis]; KEGG:psmg2, tnfsf5ip1; proteasome (prosome, macropain) assembly chaperone 2; K11876 proteasome assembly chaperone 2 (A); SwissProt:Proteasome assembly chaperone 2 OS=Xenopus tropicalis GN=psmg2 PE=2 SV=1; IPR_id:IPR019151; IPR_Anno:Proteasome assembly chaperone 2
Contig311	60976	A	T	0	10	10	1	9	0	9	0	-1	intergenic	evm.TU.Contig311.1(dist=46655),evm.TU.Contig311.2(dist=18635)	NR:PREDICTED: teneurin-2 isoform X7 [Danio rerio]; KEGG:-; SwissProt:-; IPR_id:NULL; IPR_Anno:NULL; // NR:Agrin, partial [Stegodyphus mimosarum]; KEGG:agrin-like; K06254 agrin (A); SwissProt:Agrin OS=Homo sapiens GN=AGRN PE=1 SV=5; IPR_id:IPR001791; IPR_Anno:Laminin G domain
Contig33	831021	A	T	0	13	13	1	8	0	8	0	-1	intergenic	evm.TU.Contig33.10(dist=5994),evm.TU.Contig33.11(dist=48403)	NR:hypothetical protein DAPPUDRAFT_309094 [Daphnia pulex]; KEGG:Clca2; chloride channel accessory 2; K05028 calcium-activated chloride channel regulator 2 (A); SwissProt:Calcium-activated chloride channel regulator 2 OS=Mus musculus GN=Clca2 PE=2 SV=1; IPR_id:NULL; IPR_Anno:NULL; // NR:Vacuolar fusion protein MON1-like protein A [Zootermopsis nevadensis]; KEGG:protein SAND; K11266 MAternally affe…
Contig377	842458	T	G	0	9	9	1	12	0	12	0	-1	intergenic	evm.TU.Contig377.26(dist=75444),evm.TU.Contig377.27(dist=62398)	NR:serine proteinase [Portunus trituberculatus]; KEGG:transmembrane protease serine 9-like; K09640 transmembrane protease serine 9 [EC:3.4.21.-] (A); SwissProt:Proclotting enzyme OS=Tachypleus tridentatus PE=1 SV=1; IPR_id:IPR001254; IPR_Anno:Peptidase S1; // NR:-; KEGG:-; SwissProt:-; IPR_id:IPR020478; IPR_Anno:AT hook-like
Contig386	624881	T	A	0	8	8	1	11	0	11	0	-1	intergenic	evm.TU.Contig386.6(dist=49100),NONE(dist=NONE)	NR:hypothetical protein DAPPUDRAFT_25830, partial [Daphnia pulex]; KEGG:Slowpoke-binding protein, putative; K17543 PX domain-containing protein kinase-like protein (A); SwissProt:Slowpoke-binding protein OS=Drosophila melanogaster GN=Slob PE=1 SV=2; IPR_id:IPR001782; IPR_Anno:Flagellar P-ring protein
Contig74	1577107	C	T	0	10	10	1	13	0	13	0	-1	intergenic	evm.TU.Contig74.26(dist=29402),evm.TU.Contig74.28(dist=80438)	NR:TGF beta signaling pathway factor SMAD6 [Pinctada fucata]; KEGG:smad7, putative; K19631 mothers against decapentaplegic homolog 7 (A); SwissProt:Mothers against decapentaplegic homolog 6 OS=Homo sapiens GN=SMAD6 PE=1 SV=2; IPR_id:IPR013790; IPR_Anno:Dwarfin; // NR:PREDICTED: Friend leukemia integration 1 transcription factor-like [Saccoglossus kowalevskii]; KEGG:Friend leukemia integration 1 t…
Contig55	153292	A	G	0	7	7	1	15	1	16	0.06	-0.94	intergenic	evm.TU.Contig55.1(dist=28358),evm.TU.Contig55.2(dist=92581)	NR:PREDICTED: ran-binding protein 9-like [Notothenia coriiceps]; KEGG:-; SwissProt:Ran-binding protein 9 OS=Danio rerio GN=ranbp9 PE=2 SV=1; IPR_id:IPR001128; IPR_Anno:Cytochrome P450; // NR:acidic p0 ribosomal protein [Dascillus cervinus]; KEGG:rplp0, arbp, l10e, lp0, prlp0, rpp0; ribosomal protein, large, P0; K02941 large subunit ribosomal protein LP0 (A); SwissProt:60S acidic ribosomal protein…
Contig1388	9062	C	A	0	9	9	1	11	1	12	0.08	-0.92	intergenic	NONE(dist=NONE),evm.TU.Contig1388.1_evm.TU.Contig1388.2(dist=1656)	NR:DNA-binding protein D-ETS-4, partial [Stegodyphus mimosarum]; KEGG:hypothetical protein; K09442 SAM pointed domain-containing ETS transcription factor (A); SwissProt:DNA-binding protein D-ETS-4 OS=Drosophila melanogaster GN=Ets98B PE=2 SV=3; IPR_id:NULL; IPR_Anno:NULL
Contig27	263591	A	G	0	13	13	1	19	2	21	0.1	-0.9	intergenic	evm.TU.Contig27.4(dist=71848),evm.TU.Contig27.5(dist=22003)	NR:protein 82 [Babesia equi]; KEGG:-; SwissProt:-; IPR_id:IPR027256; IPR_Anno:Cation-transporting P-type ATPase, subfamily IB; // NR:Ras-like protein family member 11B [Zootermopsis nevadensis]; KEGG:rerglb, si:ch211-208c6.5, trim66; RERG/RAS-like b; K17198 Ras-related and estrogen-regulated growth inhibitor-like protein (A); SwissProt:Ras-related and estrogen-regulated growth inhibitor-like prot…
Contig380	165729	C	T	0	7	7	1	18	2	20	0.1	-0.9	intergenic	evm.TU.Contig380.4(dist=72717),evm.TU.Contig380.5(dist=112315)	NR:PREDICTED: putative Rab-43-like protein ENSP00000330714 [Solenopsis invicta]; KEGG:putative Rab-43-like protein ENSP00000330714; K07930 Ras-related protein Rab-43 (A); SwissProt:Ras-related protein Rab-43 OS=Homo sapiens GN=RAB43 PE=1 SV=1; IPR_id:NULL; IPR_Anno:NULL; // NR:PREDICTED: TGF-beta receptor type-1 isoform X2 [Cerapachys biroi]; KEGG:transforming growth factor-beta receptor type I, …
Contig688	27173	T	C	2	16	18	0.89	13	0	13	0	-0.89	intergenic	NONE(dist=NONE),evm.TU.Contig688.3(dist=51248)	NR:-; KEGG:-; SwissProt:-; IPR_id:IPR000079; IPR_Anno:High mobility group nucleosome-binding domain-containing family
Contig71	1407733	A	G	1	14	15	0.93	22	1	23	0.04	-0.89	intergenic	evm.TU.Contig71.22(dist=128345),evm.TU.Contig71.23(dist=355874)	NR:galactosyltransferase, putative [Ixodes scapularis]; KEGG:hypothetical protein; K07819 beta-1,3-galactosyltransferase 1 [EC:2.4.1.-] (A); SwissProt:UDP-GlcNAc:betaGal beta-1,3-N-acetylglucosaminyltransferase 7 OS=Rattus norvegicus GN=B3gnt7 PE=2 SV=1; IPR_id:IPR000393; IPR_Anno:Neuropeptide Y5 receptor; // NR:conserved hypothetical protein [Culex quinquefasciatus]; KEGG:protein atonal; K09083 …
Contig128	988509	T	A	0	7	7	1	15	2	17	0.12	-0.88	intergenic	evm.TU.Contig128.21(dist=136285),NONE(dist=NONE)	NR:opsin [Triops longicaudatus]; KEGG:opsin, ultraviolet-sensitive; K04255 r-opsin (A); SwissProt:Compound eye opsin BCRH2 OS=Hemigrapsus sanguineus PE=2 SV=1; IPR_id:IPR000276; IPR_Anno:G protein-coupled receptor, rhodopsin-like
Contig260	557214	A	G	3	22	25	0.88	13	0	13	0	-0.88	intergenic	evm.TU.Contig260.4(dist=217356),evm.TU.Contig260.7(dist=9418)	NR:hypothetical protein TcasGA2_TC000792 [Tribolium castaneum]; KEGG:dipeptidyl peptidase 9; K08656 dipeptidyl-peptidase 9 [EC:3.4.14.5] (A); SwissProt:Dipeptidyl peptidase 9 OS=Homo sapiens GN=DPP9 PE=1 SV=3; IPR_id:IPR001375; IPR_Anno:Peptidase S9, prolyl oligopeptidase, catalytic domain; // NR:-; KEGG:-; SwissProt:-; IPR_id:IPR002285; IPR_Anno:GPCR, family 2, pituitary adenylate cyclase activa…
Contig29	619410	T	G	2	14	16	0.88	8	0	8	0	-0.88	intergenic	evm.TU.Contig29.11(dist=130076),evm.TU.Contig29.12(dist=183326)	NR:-; KEGG:-; SwissProt:-; IPR_id:NULL; IPR_Anno:NULL; // NR:-; KEGG:-; SwissProt:-; IPR_id:IPR001002; IPR_Anno:Chitin-binding, type 1
Contig377	266481	C	A	2	14	16	0.88	10	0	10	0	-0.88	intronic	evm.TU.Contig377.20	NR:neuropeptide GPCR A47 [Nilaparvata lugens]; KEGG:class A rhodopsin-like G-protein coupled receptor GPRgph, putative; K04307 relaxin family peptide receptor 2 (A); SwissProt:G-protein coupled receptor GRL101 OS=Lymnaea stagnalis PE=2 SV=1; IPR_id:IPR002172; IPR_Anno:Low-density lipoprotein (LDL) receptor class A repeat
Contig42	281917	G	A	2	15	17	0.88	10	0	10	0	-0.88	intergenic	evm.TU.Contig42.1(dist=7187),evm.TU.Contig42.2(dist=143584)	NR:Glutamate [NMDA] receptor subunit epsilon-2 [Cerapachys biroi]; KEGG:glutamate receptor ionotropic, NMDA 2B; K05210 glutamate receptor ionotropic, NMDA 2B (A); SwissProt:Glutamate receptor ionotropic, NMDA 2A OS=Homo sapiens GN=GRIN2A PE=1 SV=1; IPR_id:IPR019594; IPR_Anno:Glutamate receptor, L-glutamate/glycine-binding; // NR:RecName: Full=Cuticle protein AM1159; Short=CPAM1159 [Cancer pagurus…
Contig787	58767	G	T	0	7	7	1	7	1	8	0.12	-0.88	intergenic	evm.TU.Contig787.1(dist=35383),NONE(dist=NONE)	NR:-; KEGG:-; SwissProt:-; IPR_id:IPR000987; IPR_Anno:EDG-1 sphingosine 1-phosphate receptor
Contig999	3316	C	A	1	7	8	0.88	16	0	16	0	-0.88	intergenic	NONE(dist=NONE),evm.TU.Contig999.1(dist=111933)	NR:PREDICTED: lateral signaling target protein 2 homolog [Ceratitis capitata]; KEGG:Krueppel-like factor 5; K09206 krueppel-like factor 5 (A); SwissProt:Krueppel-like factor 5 OS=Mus musculus GN=Klf5 PE=2 SV=2; IPR_id:NULL; IPR_Anno:NULL
Contig39	552374	T	A	0	8	8	1	13	2	15	0.13	-0.87	intronic	evm.TU.Contig39.23	NR:Neuroblastoma-amplified sequence, partial [Zootermopsis nevadensis]; KEGG:-; SwissProt:Neuroblastoma-amplified sequence OS=Homo sapiens GN=NBAS PE=1 SV=2; IPR_id:NULL; IPR_Anno:NULL
Contig19	1873261	C	T	0	9	9	1	6	1	7	0.14	-0.86	intronic	evm.TU.Contig19.36	--
Contig217	310992	A	C	0	19	19	1	19	3	22	0.14	-0.86	intronic	evm.TU.Contig217.14	NR:PREDICTED: protein EFR3 homolog cmp44E [Acromyrmex echinatior]; KEGG:-; SwissProt:Protein EFR3 homolog B OS=Homo sapiens GN=EFR3B PE=1 SV=2; IPR_id:IPR008068; IPR_Anno:Cytochrome P450, E-class, group I, CYP2B-like
Contig217	310993	C	A	0	19	19	1	19	3	22	0.14	-0.86	intronic	evm.TU.Contig217.14	NR:PREDICTED: protein EFR3 homolog cmp44E [Acromyrmex echinatior]; KEGG:-; SwissProt:Protein EFR3 homolog B OS=Homo sapiens GN=EFR3B PE=1 SV=2; IPR_id:IPR008068; IPR_Anno:Cytochrome P450, E-class, group I, CYP2B-like
Contig27	263583	A	G	0	13	13	1	18	3	21	0.14	-0.86	intergenic	evm.TU.Contig27.4(dist=71840),evm.TU.Contig27.5(dist=22011)	NR:protein 82 [Babesia equi]; KEGG:-; SwissProt:-; IPR_id:IPR027256; IPR_Anno:Cation-transporting P-type ATPase, subfamily IB; // NR:Ras-like protein family member 11B [Zootermopsis nevadensis]; KEGG:rerglb, si:ch211-208c6.5, trim66; RERG/RAS-like b; K17198 Ras-related and estrogen-regulated growth inhibitor-like protein (A); SwissProt:Ras-related and estrogen-regulated growth inhibitor-like prot…
Contig401	152315	G	A	1	23	24	0.96	37	4	41	0.1	-0.86	intronic	evm.TU.Contig401.5	NR:hypothetical protein BRAFLDRAFT_66300 [Branchiostoma floridae]; KEGG:DNA-directed RNA polymerase II largest subunit; K03006 DNA-directed RNA polymerase II subunit RPB1 [EC:2.7.7.6] (A); SwissProt:DNA-directed RNA polymerase II subunit RPB1 OS=Plasmodium falciparum (isolate CDC / Honduras) GN=RPII PE=3 SV=1; IPR_id:IPR000667; IPR_Anno:Peptidase S13, D-Ala-D-Ala carboxypeptidase C
Contig677	15960	G	T	1	25	26	0.96	36	4	40	0.1	-0.86	intronic	evm.TU.Contig677.2	NR:Oxysterol-binding protein-related protein 8 [Zootermopsis nevadensis]; KEGG:-; SwissProt:Oxysterol-binding protein-related protein 8 OS=Homo sapiens GN=OSBPL8 PE=1 SV=3; IPR_id:IPR001933; IPR_Anno:Neuropeptide Y4 receptor
Contig95	359572	C	T	1	9	10	0.9	23	1	24	0.04	-0.86	intergenic	evm.TU.Contig95.12_evm.TU.Contig95.13(dist=8213),evm.TU.Contig95.14(dist=485662)	NR:vitelline membrane outer layer protein I-like protein [Pacifastacus leniusculus]; KEGG:proteasome subunit beta type-10-like; K02738 20S proteasome subunit beta 1 [EC:3.4.25.1] (A); SwissProt:Vitelline membrane outer layer protein 1 OS=Gallus gallus GN=VMO1 PE=1 SV=1; IPR_id:IPR005515; IPR_Anno:Vitelline membrane outer layer protein I (VOMI); // NR:neuroglobin isoform 1 [Cherax cainii]; KEGG:-;…
Contig155	192563	T	G	1	32	33	0.97	42	6	48	0.12	-0.85	intronic	evm.TU.Contig155.4	NR:PREDICTED: Y+L amino acid transporter 2 [Harpegnathos saltator]; KEGG:hypothetical protein; K13872 solute carrier family 7 (L-type amino acid transporter), member 6 (A); SwissProt:Y+L amino acid transporter 2 OS=Danio rerio GN=slc7a6 PE=2 SV=1; IPR_id:IPR000242; IPR_Anno:Protein-tyrosine phosphatase, receptor/non-receptor type
Contig217	304479	G	A	1	8	9	0.89	22	1	23	0.04	-0.85	intronic	evm.TU.Contig217.14	NR:PREDICTED: protein EFR3 homolog cmp44E [Acromyrmex echinatior]; KEGG:-; SwissProt:Protein EFR3 homolog B OS=Homo sapiens GN=EFR3B PE=1 SV=2; IPR_id:IPR008068; IPR_Anno:Cytochrome P450, E-class, group I, CYP2B-like
Contig393	240085	A	G	0	9	9	1	11	2	13	0.15	-0.85	intergenic	evm.TU.Contig393.7(dist=24141),evm.TU.Contig393.8(dist=44450)	NR:-; KEGG:-; SwissProt:-; IPR_id:IPR008335; IPR_Anno:Eukaryotic molybdopterin oxidoreductase
Contig417	461895	T	C	0	18	18	1	17	3	20	0.15	-0.85	intergenic	evm.TU.Contig417.7(dist=40452),evm.TU.Contig417.9(dist=54302)	NR:PREDICTED: histone-lysine N-methyltransferase, H3 lysine-79 specific isoform X2 [Tribolium castaneum]; KEGG:histone-lysine N-methyltransferase, H3 lysine-79 specific; K11427 histone-lysine N-methyltransferase, H3 lysine-79 specific [EC:2.1.1.43] (A); SwissProt:Histone-lysine N-methyltransferase, H3 lysine-79 specific OS=Homo sapiens GN=DOT1L PE=1 SV=2; IPR_id:IPR025789; IPR_Anno:Histone H3-K79…
Contig479	439117	G	A	1	8	9	0.89	24	1	25	0.04	-0.85	intergenic	evm.TU.Contig479.13(dist=23605),evm.TU.Contig479.14(dist=110298)	NR:PREDICTED: bromodomain-containing protein 7 isoform X2 [Tribolium castaneum]; KEGG:bromodomain-containing protein 7; K11723 bromodomain-containing protein 7/9 (A); SwissProt:-; IPR_id:IPR021900; IPR_Anno:Protein of unknown function DUF3512
Contig526	81926	G	T	0	7	7	1	11	2	13	0.15	-0.85	intergenic	evm.TU.Contig526.1(dist=10310),evm.TU.Contig526.3(dist=74816)	NR:PREDICTED: prolactin-releasing peptide receptor [Fopius arisanus]; KEGG:GI24389 gene product from transcript GI24389-RC; K04209 neuropeptide Y receptor, invertebrate (A); SwissProt:Neuropeptide Y receptor type 1 OS=Cavia porcellus GN=NPY1R PE=3 SV=1; IPR_id:IPR017452; IPR_Anno:GPCR, rhodopsin-like, 7TM; // NR:PREDICTED: iduronate 2-sulfatase-like [Aplysia californica]; KEGG:IDS; Iduronate 2-su…
Contig573	61008	G	A	0	11	11	1	11	2	13	0.15	-0.85	intergenic	evm.TU.Contig573.2(dist=23442),evm.TU.Contig573.3(dist=2815)	NR:PREDICTED: cardioacceleratory peptide receptor-like isoform X2 [Athalia rosae]; KEGG:cardioacceleratory peptide receptor-like; K08376 neuropeptide S receptor 1 (A); SwissProt:Cardioacceleratory peptide receptor OS=Drosophila melanogaster GN=CCAP-R PE=2 SV=3; IPR_id:NULL; IPR_Anno:NULL; // NR:-; KEGG:-; SwissProt:-; IPR_id:NULL; IPR_Anno:NULL
Contig925	243924	G	C	0	19	19	1	29	5	34	0.15	-0.85	intergenic	evm.TU.Contig925.4(dist=52090),NONE(dist=NONE)	NR:-; KEGG:-; SwissProt:-; IPR_id:NULL; IPR_Anno:NULL
Contig94	281847	C	T	0	12	12	1	17	3	20	0.15	-0.85	intergenic	evm.TU.Contig94.11(dist=195007),evm.TU.Contig94.13(dist=103066)	NR:PREDICTED: inactive ubiquitin carboxyl-terminal hydrolase 50 [Pelecanus crispus]; KEGG:usp8, humorf8, ubpy; ubiquitin specific peptidase 8; K11839 ubiquitin carboxyl-terminal hydrolase 8 [EC:3.4.19.12] (A); SwissProt:Ubiquitin carboxyl-terminal hydrolase 8 OS=Homo sapiens GN=USP8 PE=1 SV=1; IPR_id:IPR001394; IPR_Anno:Ubiquitin carboxyl-terminal hydrolases family 2; // NR:Cyclin-dependent kinas…
Contig0	9353327	C	G	0	12	12	1	16	3	19	0.16	-0.84	intergenic	evm.TU.Contig0.240(dist=11954),evm.TU.Contig0.241_evm.TU.Contig0.242(dist=14902)	NR:-; KEGG:-; SwissProt:-; IPR_id:IPR003072; IPR_Anno:Orphan nuclear receptor, NOR1 type; // NR:PREDICTED: stereocilin-like [Danio rerio]; KEGG:-; SwissProt:-; IPR_id:IPR001703; IPR_Anno:Alpha-fetoprotein
Contig1229	13870	A	T	0	26	26	1	26	5	31	0.16	-0.84	intergenic	NONE(dist=NONE),evm.TU.Contig1229.1(dist=36702)	NR:-; KEGG:-; SwissProt:-; IPR_id:IPR013286; IPR_Anno:Annexin, type VII
Contig1569	7629	G	A	1	32	33	0.97	34	5	39	0.13	-0.84	intergenic	NONE(dist=NONE),evm.TU.Contig1569.1(dist=3001)	NR:-; KEGG:-; SwissProt:-; IPR_id:IPR002373; IPR_Anno:cAMP/cGMP-dependent protein kinase
Contig99	1949277	G	A	0	9	9	1	26	5	31	0.16	-0.84	intergenic	evm.TU.Contig99.23(dist=126520),evm.TU.Contig99.25(dist=157540)	NR:PREDICTED: cytochrome c oxidase subunit 7C, mitochondrial-like [Athalia rosae]; KEGG:Cox7c, cox-c; cytochrome c oxidase subunit VIIc (EC:1.9.3.1); K02272 cytochrome c oxidase subunit 7c (A); SwissProt:Cytochrome c oxidase subunit 7C, mitochondrial OS=Macaca silenus GN=COX7C PE=3 SV=1; IPR_id:IPR004202; IPR_Anno:Cytochrome c oxidase subunit VIIc; // NR:PREDICTED: RNA-binding protein Nova-1 isof…
Contig243	274256	A	C	0	39	39	1	33	7	40	0.17	-0.83	UTR3	evm.TU.Contig243.5	NR:Katanin p80 WD40-containing subunit B1 [Zootermopsis nevadensis]; KEGG:katanin p80 WD40 repeat-containing subunit B1-like; K18643 katanin p80 WD40 repeat-containing subunit B1 (A); SwissProt:Katanin p80 WD40 repeat-containing subunit B1 OS=Xenopus laevis GN=katnb1 PE=1 SV=1; IPR_id:IPR017986; IPR_Anno:WD40-repeat-containing domain
Contig32	1891659	C	A	0	13	13	1	20	4	24	0.17	-0.83	intergenic	evm.TU.Contig32.33(dist=37377),evm.TU.Contig32.34(dist=22094)	NR:hypothetical protein TcasGA2_TC013963 [Tribolium castaneum]; KEGG:NLG-3; neuroligin 3; K07378 neuroligin (A); SwissProt:Neuroligin-1 OS=Caenorhabditis elegans GN=nlg-1 PE=1 SV=1; IPR_id:IPR002018; IPR_Anno:Carboxylesterase, type B; // NR:PREDICTED: cytochrome b5 reductase 4 isoform X1 [Serinus canaria]; KEGG:cytochrome b5 reductase 4-like; K00326 cytochrome-b5 reductase [EC:1.6.2.2] (A); Swiss…
Contig342	896737	A	C	1	28	29	0.97	25	4	29	0.14	-0.83	intergenic	evm.TU.Contig342.33(dist=4944),NONE(dist=NONE)	NR:PREDICTED: protein lin-28 homolog isoform X1 [Tribolium castaneum]; KEGG:protein lin-28 homolog; K18754 protein lin-28 (A); SwissProt:Protein lin-28 homolog OS=Drosophila melanogaster GN=lin-28 PE=2 SV=2; IPR_id:IPR001878; IPR_Anno:Zinc finger, CCHC-type
Contig415	409519	G	A	0	7	7	1	10	2	12	0.17	-0.83	synonymous SNV	evm.TU.Contig415.13:evm.model.Contig415.13.1:exon2:c.G738A:p.A246A,	--
Contig508	61475	G	T	0	10	10	1	10	2	12	0.17	-0.83	intergenic	evm.TU.Contig508.1(dist=32161),evm.TU.Contig508.2(dist=34243)	NR:-; KEGG:-; SwissProt:-; IPR_id:IPR000104; IPR_Anno:Antifreeze protein, type I; // NR:WSC domain-containing protein 1 [Zootermopsis nevadensis]; KEGG:-; SwissProt:WSCD family member GA21586 OS=Drosophila pseudoobscura pseudoobscura GN=GA21586 PE=3 SV=2; IPR_id:IPR000863; IPR_Anno:Sulfotransferase domain
Contig508	147988	A	G	0	9	9	1	10	2	12	0.17	-0.83	intergenic	evm.TU.Contig508.2(dist=33158),evm.TU.Contig508.3(dist=27007)	NR:WSC domain-containing protein 1 [Zootermopsis nevadensis]; KEGG:-; SwissProt:WSCD family member GA21586 OS=Drosophila pseudoobscura pseudoobscura GN=GA21586 PE=3 SV=2; IPR_id:IPR000863; IPR_Anno:Sulfotransferase domain; // NR:PREDICTED: LOW QUALITY PROTEIN: zinc finger protein 551-like, partial [Corvus brachyrhynchos]; KEGG:ZNF594; zinc finger protein 594; K09228 KRAB domain-containing zinc fi…
Contig580	881901	G	C	0	9	9	1	15	3	18	0.17	-0.83	intergenic	evm.TU.Contig580.9_evm.TU.Contig580.8(dist=368146),NONE(dist=NONE)	NR:PREDICTED: ras and EF-hand domain-containing protein homolog [Crassostrea gigas]; KEGG:ras and EF-hand domain-containing protein homolog; K17199 Ras and EF-hand domain-containing protein (A); SwissProt:Ras-related protein Rab-44 OS=Homo sapiens GN=RAB44 PE=3 SV=3; IPR_id:IPR026245; IPR_Anno:Protein FRG2
Contig70	1897360	A	G	1	23	24	0.96	26	4	30	0.13	-0.83	intergenic	evm.TU.Contig70.37(dist=131269),evm.TU.Contig70.38(dist=146668)	NR:-; KEGG:-; SwissProt:-; IPR_id:IPR000079; IPR_Anno:High mobility group nucleosome-binding domain-containing family
Contig712	427500	G	A	0	13	13	1	19	4	23	0.17	-0.83	intergenic	evm.TU.Contig712.5(dist=88041),evm.TU.Contig712.6(dist=7567)	NR:PREDICTED: uncharacterized protein LOC106043183 [Anser cygnoides domesticus]; KEGG:collagen alpha-2(IV) chain-like; K06237 collagen, type IV, alpha (A); SwissProt:Collagen alpha-2(IV) chain OS=Ascaris suum PE=2 SV=1; IPR_id:IPR002557; IPR_Anno:Chitin binding domain; // NR:-; KEGG:-; SwissProt:-; IPR_id:IPR015618; IPR_Anno:Transforming growth factor beta 3
Contig111	167474	T	G	0	17	17	1	23	5	28	0.18	-0.82	intergenic	evm.TU.Contig111.1(dist=113657),evm.TU.Contig111.2(dist=222773)	NR:PREDICTED: zinc finger protein 423 homolog isoform X1 [Megachile rotundata]; KEGG:hypothetical protein; K09228 KRAB domain-containing zinc finger protein (A); SwissProt:Zinc finger protein 521 OS=Mus musculus GN=Znf521 PE=2 SV=2; IPR_id:IPR015880; IPR_Anno:Zinc finger, C2H2-like; // NR:-; KEGG:-; SwissProt:-; IPR_id:IPR008129; IPR_Anno:Glycine receptor alpha2
Contig135	243709	C	T	3	29	32	0.91	29	3	32	0.09	-0.82	intergenic	evm.TU.Contig135.5(dist=169079),evm.TU.Contig135.9(dist=27918)	NR:hypothetical protein DAPPUDRAFT_105878 [Daphnia pulex]; KEGG:proton-coupled folate transporter; K14613 MFS transporter, PCFT/HCP family, solute carrier family 46 (folate transporter), member 1/3 (A); SwissProt:Solute carrier family 46 member 3 OS=Gallus gallus GN=SLC46A3 PE=2 SV=1; IPR_id:NULL; IPR_Anno:NULL; // NR:Repeat of unknown function XGLTT [Anaeromyxobacter dehalogenans 2CP-1]; KEGG:RI…
Contig2221	30612	G	A	0	7	7	1	9	2	11	0.18	-0.82	intergenic	NONE(dist=NONE),NONE(dist=NONE)	--
Contig266	245858	A	G	3	29	32	0.91	31	3	34	0.09	-0.82	intergenic	evm.TU.Contig266.4(dist=152939),evm.TU.Contig266.5(dist=114037)	NR:PREDICTED: rho GDP-dissociation inhibitor 2 isoform X1 [Nasonia vitripennis]; KEGG:ARHGDIA; rho GDP-dissociation inhibitor 2; K12462 Rho GDP-dissociation inhibitor (A); SwissProt:Rho GDP-dissociation inhibitor 1 OS=Macaca fascicularis GN=ARHGDIA PE=2 SV=1; IPR_id:IPR026226; IPR_Anno:Chromatin modification-related protein EAF5; // NR:-; KEGG:-; SwissProt:-; IPR_id:IPR023249; IPR_Anno:FAM153
Contig27	573979	T	C	0	18	18	1	18	4	22	0.18	-0.82	intronic	evm.TU.Contig27.11	--
Contig39	1044716	C	G	0	7	7	1	9	2	11	0.18	-0.82	intergenic	evm.TU.Contig39.48(dist=62345),evm.TU.Contig39.49(dist=291913)	NR:-; KEGG:-; SwissProt:-; IPR_id:IPR020818; IPR_Anno:Chaperonin Cpn10; // NR:-; KEGG:-; SwissProt:-; IPR_id:IPR004836; IPR_Anno:Sodium/calcium exchanger protein
Contig77	60777	T	C	0	12	12	1	18	4	22	0.18	-0.82	intergenic	NONE(dist=NONE),evm.TU.Contig77.3(dist=34994)	NR:PREDICTED: LOW QUALITY PROTEIN: notch-like protein isoform X1 [Bombyx mori]; KEGG:-; SwissProt:-; IPR_id:IPR003303; IPR_Anno:Filaggrin
Contig84	323945	A	G	0	8	8	1	9	2	11	0.18	-0.82	intergenic	evm.TU.Contig84.5(dist=48527),evm.TU.Contig84.7(dist=54731)	NR:hypothetical protein, partial [Streptomyces sp. NRRL B-1347]; KEGG:kalrn; kalirin, RhoGEF kinase; K15048 kalirin [EC:2.7.11.1] (A); SwissProt:Mitogen-activated protein kinase 10 OS=Rattus norvegicus GN=Mapk10 PE=1 SV=2; IPR_id:IPR002290; IPR_Anno:Serine/threonine- / dual specificity protein kinase, catalytic domain
Contig870	242335	C	G	0	10	10	1	9	2	11	0.18	-0.82	downstream	evm.TU.Contig870.9	NR:-; KEGG:-; SwissProt:-; IPR_id:IPR023240; IPR_Anno:FAM175 family, BRISC complex, Abro1 subunit
Contig1294	30062	G	A	0	11	11	1	17	4	21	0.19	-0.81	intergenic	evm.TU.Contig1294.1(dist=6923),evm.TU.Contig1294.2(dist=3466)	NR:PREDICTED: translation initiation factor IF-2, mitochondrial [Diaphorina citri]; KEGG:initiation factor 2; K02519 translation initiation factor IF-2 (A); SwissProt:Translation initiation factor IF-2 OS=Bartonella quintana (strain Toulouse) GN=infB PE=3 SV=1; IPR_id:IPR023115; IPR_Anno:Translation initiation factor IF- 2, domain 3
Contig24	2391730	A	G	0	12	12	1	17	4	21	0.19	-0.81	intergenic	evm.TU.Contig24.43_evm.TU.Contig24.44(dist=199540),evm.TU.Contig24.48(dist=85706)	NR:PREDICTED: bromodomain-containing protein 7 isoform X3 [Orussus abietinus]; KEGG:bromodomain-containing protein 7; K11723 bromodomain-containing protein 7/9 (A); SwissProt:Bromodomain-containing protein 9 OS=Danio rerio GN=brd9 PE=2 SV=1; IPR_id:IPR001487; IPR_Anno:Bromodomain; // NR:PREDICTED: uncharacterized protein LOC104265552 [Ciona intestinalis]; KEGG:-; SwissProt:-; IPR_id:IPR013292; IP…
Contig444	95998	G	A	0	7	7	1	30	7	37	0.19	-0.81	intergenic	NONE(dist=NONE),evm.TU.Contig444.2(dist=157650)	NR:hypothetical protein L798_00849 [Zootermopsis nevadensis]; KEGG:-; SwissProt:Uncharacterized protein C7orf26 homolog OS=Danio rerio GN=zgc:56409 PE=2 SV=2; IPR_id:IPR027844; IPR_Anno:Protein of unknown function DUF4507
Contig67	5618	A	C	0	14	14	1	17	4	21	0.19	-0.81	intronic	evm.TU.Contig67.1	NR:-; KEGG:-; SwissProt:-; IPR_id:IPR021100; IPR_Anno:N-glycosylation protein EOS1
Contig67	80061	G	A	0	22	22	1	13	3	16	0.19	-0.81	intergenic	evm.TU.Contig67.1(dist=71910),evm.TU.Contig67.2(dist=76696)	NR:-; KEGG:-; SwissProt:-; IPR_id:IPR021100; IPR_Anno:N-glycosylation protein EOS1; // NR:PREDICTED: protein HEXIM1 [Orussus abietinus]; KEGG:protein HEXIM1, putative; K15189 protein HEXIM1/2 (A); SwissProt:Protein HEXIM2 OS=Bos taurus GN=HEXIM2 PE=2 SV=2; IPR_id:IPR020478; IPR_Anno:AT hook-like
Contig258	181306	T	C	1	28	29	0.97	31	6	37	0.16	-0.81	intronic	evm.TU.Contig258.7	NR:flightless-I [Litopenaeus vannamei]; KEGG:UBA1; ubiquitin-like modifier activating enzyme 1; K03178 ubiquitin-activating enzyme E1 [EC:6.2.1.45] (A); SwissProt:Protein flightless-1 homolog OS=Homo sapiens GN=FLII PE=1 SV=2; IPR_id:IPR001409; IPR_Anno:Glucocorticoid receptor
Contig39	552321	C	T	1	24	25	0.96	17	3	20	0.15	-0.81	intronic	evm.TU.Contig39.23	NR:Neuroblastoma-amplified sequence, partial [Zootermopsis nevadensis]; KEGG:-; SwissProt:Neuroblastoma-amplified sequence OS=Homo sapiens GN=NBAS PE=1 SV=2; IPR_id:NULL; IPR_Anno:NULL
Contig69	935922	A	G	2	38	40	0.95	37	6	43	0.14	-0.81	intergenic	evm.TU.Contig69.20(dist=58501),evm.TU.Contig69.22(dist=266560)	NR:PREDICTED: uncharacterized protein LOC105701927 [Orussus abietinus]; KEGG:-; SwissProt:-; IPR_id:IPR000941; IPR_Anno:Enolase
Contig428	620140	A	G	2	23	25	0.92	28	4	32	0.12	-0.8	intronic	evm.TU.Contig428.22	NR:PREDICTED: ubiquitin-protein ligase E3C isoform X1 [Nasonia vitripennis]; KEGG:ubiquitin-protein ligase E3C; K10589 ubiquitin-protein ligase E3 C [EC:2.3.2.26] (A); SwissProt:Ubiquitin-protein ligase E3C OS=Mus musculus GN=Ube3c PE=2 SV=2; IPR_id:IPR000569; IPR_Anno:HECT
Contig658	19733	A	C	2	20	22	0.91	16	2	18	0.11	-0.8	intergenic	NONE(dist=NONE),evm.TU.Contig658.1(dist=182358)	NR:Membrane-associated protein Hem, partial [Stegodyphus mimosarum]; KEGG:membrane-associated protein Hem, putative (EC:1.3.1.74); K05750 NCK-associated protein 1 (A); SwissProt:Nck-associated protein 1 OS=Xenopus laevis GN=nckap1 PE=2 SV=1; IPR_id:NULL; IPR_Anno:NULL
Contig943	166657	G	A	1	11	12	0.92	21	3	24	0.12	-0.8	intergenic	evm.TU.Contig943.9(dist=55716),NONE(dist=NONE)	NR:hypothetical protein DAPPUDRAFT_310334 [Daphnia pulex]; KEGG:CMAS; cytidine monophosphate N-acetylneuraminic acid synthetase; K00983 N-acylneuraminate cytidylyltransferase [EC:2.7.7.43] (A); SwissProt:N-acylneuraminate cytidylyltransferase OS=Oncorhynchus mykiss GN=cmas PE=2 SV=1; IPR_id:NULL; IPR_Anno:NULL
Contig152	1333689	C	T	1	28	29	0.97	34	7	41	0.17	-0.8	upstream	evm.TU.Contig152.18	NR:-; KEGG:-; SwissProt:-; IPR_id:IPR000742; IPR_Anno:Epidermal growth factor-like domain
Contig3	23662	C	G	1	24	25	0.96	32	6	38	0.16	-0.8	intergenic	evm.TU.Contig3.1(dist=11916),evm.TU.Contig3.2(dist=32862)	NR:PREDICTED: nucleolar transcription factor 1-A-like [Acyrthosiphon pisum]; KEGG:nucleolar transcription factor 1-A-like; K09273 upstream-binding transcription factor (A); SwissProt:Nucleolar transcription factor 1-B OS=Xenopus laevis GN=ubtf-b PE=2 SV=1; IPR_id:IPR009071; IPR_Anno:High mobility group box domain; // NR:40S ribosomal protein S5-like [Scleropages formosus]; KEGG:RPS5; ribosomal pr…
Contig79	1145210	A	G	1	30	31	0.97	33	7	40	0.17	-0.8	intronic	evm.TU.Contig79.28	NR:-; KEGG:-; SwissProt:-; IPR_id:IPR000018; IPR_Anno:P2Y4 purinoceptor
Contig846	9798	T	C	2	39	41	0.95	28	5	33	0.15	-0.8	intergenic	NONE(dist=NONE),evm.TU.Contig846.1(dist=10193)	NR:hypothetical protein DAPPUDRAFT_253895 [Daphnia pulex]; KEGG:GB17449; uncharacterized LOC412835; K14313 nuclear pore complex protein Nup53 (A); SwissProt:-; IPR_id:NULL; IPR_Anno:NULL
Contig252	290060	G	A	2	14	16	0.88	20	2	22	0.09	-0.79	intronic	evm.TU.Contig252.10	NR:PREDICTED: epithelial chloride channel protein-like [Saccoglossus kowalevskii]; KEGG:epithelial chloride channel protein-like; K05030 calcium-activated chloride channel regulator 4 (A); SwissProt:Calcium-activated chloride channel regulator 2 OS=Mus musculus GN=Clca2 PE=2 SV=1; IPR_id:IPR000128; IPR_Anno:Progesterone receptor
Contig3132	24929	G	A	3	31	34	0.91	36	5	41	0.12	-0.79	intronic	evm.TU.Contig3132.1	NR:PREDICTED: lachesin-like [Atta cephalotes]; KEGG:FLT4; fms-related tyrosine kinase 4; K05097 FMS-like tyrosine kinase 4 [EC:2.7.10.1] (A); SwissProt:V-set and immunoglobulin domain-containing protein 2 OS=Homo sapiens GN=VSIG2 PE=1 SV=1; IPR_id:NULL; IPR_Anno:NULL
Contig368	361211	C	T	3	37	40	0.93	32	5	37	0.14	-0.79	intergenic	evm.TU.Contig368.8(dist=53959),evm.TU.Contig368.9(dist=90688)	NR:laminin receptor [Litopenaeus vannamei]; KEGG:RPSA; ribosomal protein SA; K02998 small subunit ribosomal protein SAe (A); SwissProt:40S ribosomal protein SA OS=Xenopus tropicalis GN=rpsa PE=2 SV=1; IPR_id:IPR003023; IPR_Anno:Amphiphysin, isoform 2; // NR:PREDICTED: uncharacterized protein LOC105443788 [Strongylocentrotus purpuratus]; KEGG:-; SwissProt:-; IPR_id:NULL; IPR_Anno:NULL
Contig555	138111	C	A	3	29	32	0.91	28	4	32	0.12	-0.79	intronic	evm.TU.Contig555.6_evm.TU.Contig555.7	NR:PREDICTED: myophilin-like [Metaseiulus occidentalis]; KEGG:mitogen-activated protein kinase kinase kinase 15; K04426 mitogen-activated protein kinase kinase kinase 5 [EC:2.7.11.25] (A); SwissProt:Myophilin OS=Echinococcus granulosus PE=2 SV=1; IPR_id:IPR001715; IPR_Anno:Calponin homology domain
Contig83	941	A	G	2	16	18	0.89	19	2	21	0.1	-0.79	intergenic	NONE(dist=NONE),evm.TU.Contig83.1(dist=2417)	NR:E3 ubiquitin-protein ligase CBL, putative [Pediculus humanus corporis]; KEGG:E3 ubiquitin-protein ligase CBL, putative; K04707 E3 ubiquitin-protein ligase CBL [EC:2.3.2.27] (A); SwissProt:E3 ubiquitin-protein ligase CBL OS=Mus musculus GN=Cbl PE=1 SV=3; IPR_id:IPR024162; IPR_Anno:Adaptor protein Cbl
Contig2914	6012	G	C	1	26	27	0.96	24	5	29	0.17	-0.79	intergenic	NONE(dist=NONE),NONE(dist=NONE)	--
Contig2914	6022	C	T	1	27	28	0.96	25	5	30	0.17	-0.79	intergenic	NONE(dist=NONE),NONE(dist=NONE)	--
Contig1110	97282	A	G	2	18	20	0.9	30	4	34	0.12	-0.78	intergenic	evm.TU.Contig1110.9(dist=10499),evm.TU.Contig1110.10(dist=1993)	NR:GST-N-Metaxin-like protein [Daphnia pulex]; KEGG:hypothetical protein; K16855 U8 snoRNA-decapping enzyme [EC:3.6.1.62 3.6.1.64] (A); SwissProt:Failed axon connections homolog OS=Rattus norvegicus GN=Faxc PE=3 SV=1; IPR_id:IPR000086; IPR_Anno:NUDIX hydrolase domain; // NR:hypothetical protein LOTGIDRAFT_116649 [Lottia gigantea]; KEGG:hypothetical protein; K16855 U8 snoRNA-decapping enzyme [EC:3…
Contig1110	169286	T	A	3	28	31	0.9	23	3	26	0.12	-0.78	intronic	evm.TU.Contig1110.11	--
Contig127	725494	C	T	2	14	16	0.88	27	3	30	0.1	-0.78	intergenic	evm.TU.Contig127.10(dist=445109),evm.TU.Contig127.11(dist=59844)	NR:-; KEGG:-; SwissProt:-; IPR_id:IPR000780; IPR_Anno:MCP methyltransferase, CheR-type
Contig152	1328758	G	A	1	30	31	0.97	25	6	31	0.19	-0.78	intronic	evm.TU.Contig152.18	NR:-; KEGG:-; SwissProt:-; IPR_id:IPR000742; IPR_Anno:Epidermal growth factor-like domain
Contig153	104517	G	C	2	22	24	0.92	25	4	29	0.14	-0.78	intronic	evm.TU.Contig153.5	NR:PREDICTED: beta-1,4-glucuronyltransferase 1 [Orussus abietinus]; KEGG:CG15483 gene product from transcript CG15483-RA (EC:2.4.1.149); K00741 N-acetyllactosaminide beta-1,3-N-acetylglucosaminyltransferase [EC:2.4.1.149] (A); SwissProt:Beta-1,4-glucuronyltransferase 1 OS=Danio rerio GN=b4gat1 PE=2 SV=1; IPR_id:NULL; IPR_Anno:NULL
Contig1735	59433	G	A	4	31	35	0.89	31	4	35	0.11	-0.78	intergenic	evm.TU.Contig1735.1(dist=25344),NONE(dist=NONE)	NR:AGAP000715-PA [Anopheles gambiae str. PEST]; KEGG:AGAP002359-PA; K01672 carbonic anhydrase [EC:4.2.1.1] (A); SwissProt:Carbonic anhydrase-related protein 10 OS=Bos taurus GN=CA10 PE=2 SV=1; IPR_id:IPR001148; IPR_Anno:Alpha carbonic anhydrase
Contig18	1135462	A	T	2	19	21	0.9	23	3	26	0.12	-0.78	intergenic	evm.TU.Contig18.25(dist=188495),evm.TU.Contig18.26(dist=173870)	NR:Protein tweety [Zootermopsis nevadensis]; KEGG:TTYH2; tweety family member 2; K02923 large subunit ribosomal protein L38e (A); SwissProt:Protein tweety OS=Drosophila melanogaster GN=tty PE=2 SV=1; IPR_id:IPR001388; IPR_Anno:Synaptobrevin; // NR:PREDICTED: puff-specific protein Bx42 [Apis florea]; KEGG:Bx42, GB12341; puff-specific protein Bx42; K06063 SNW domain-containing protein 1 (A); SwissP…
Contig217	23705	G	T	4	28	32	0.88	26	3	29	0.1	-0.78	intergenic	NONE(dist=NONE),evm.TU.Contig217.1(dist=12627)	NR:cyclin H [Scylla paramamosain]; KEGG:CycH, GB12261; cyclin H; K06634 cyclin H (A); SwissProt:Cyclin-H OS=Mus musculus GN=Ccnh PE=2 SV=2; IPR_id:IPR013763; IPR_Anno:Cyclin-like
Contig261	193862	A	T	2	17	19	0.89	24	3	27	0.11	-0.78	intergenic	evm.TU.Contig261.12(dist=10138),evm.TU.Contig261.13(dist=8334)	NR:-; KEGG:-; SwissProt:-; IPR_id:IPR001513; IPR_Anno:Adenosine A2A receptor; // NR:Neurabin-1 [Zootermopsis nevadensis]; KEGG:hypothetical protein; K17551 neurabin (A); SwissProt:Neurabin-1 OS=Homo sapiens GN=PPP1R9A PE=1 SV=2; IPR_id:IPR001478; IPR_Anno:PDZ domain
Contig276	208084	A	G	1	23	24	0.96	14	3	17	0.18	-0.78	intergenic	evm.TU.Contig276.6(dist=82870),evm.TU.Contig276.7(dist=2919)	NR:PREDICTED: gastrula zinc finger protein XlCGF8.2DB-like [Danio rerio]; KEGG:ZNF202; zinc finger protein 202; K09229 KRAB and SCAN domains-containing zinc finger protein (A); SwissProt:Zinc finger protein 202 OS=Homo sapiens GN=ZNF202 PE=1 SV=4; IPR_id:IPR007087; IPR_Anno:Zinc finger, C2H2; // NR:-; KEGG:-; SwissProt:-; IPR_id:IPR002961; IPR_Anno:Tumour necrosis factor c/lymphotoxin-beta
Contig330	5496	C	T	4	29	33	0.88	19	2	21	0.1	-0.78	intergenic	NONE(dist=NONE),evm.TU.Contig330.1_evm.TU.Contig330.2(dist=154806)	NR:PREDICTED: gamma-tubulin complex component 4 isoform X2 [Microtus ochrogaster]; KEGG:TUBGCP4; tubulin, gamma complex associated protein 4; K16571 gamma-tubulin complex component 4 (A); SwissProt:Gamma-tubulin complex component 4 OS=Homo sapiens GN=TUBGCP4 PE=1 SV=1; IPR_id:IPR001642; IPR_Anno:Neuromedin B receptor
Contig54	2193016	A	G	1	24	25	0.96	23	5	28	0.18	-0.78	intergenic	evm.TU.Contig54.29(dist=74485),evm.TU.Contig54.30(dist=66078)	NR:E3 ubiquitin-protein ligase UBR2 [Zootermopsis nevadensis]; KEGG:E3 ubiquitin-protein ligase UBR2; K10626 E3 ubiquitin-protein ligase UBR2 [EC:2.3.2.27] (A); SwissProt:E3 ubiquitin-protein ligase UBR2 OS=Homo sapiens GN=UBR2 PE=1 SV=1; IPR_id:IPR003126; IPR_Anno:Zinc finger, N-recognin
Contig784	63092	G	A	5	49	54	0.91	27	4	31	0.13	-0.78	intergenic	evm.TU.Contig784.2(dist=7206),evm.TU.Contig784.3(dist=7866)	NR:PREDICTED: putative uncharacterized protein C3orf83 [Tribolium castaneum]; KEGG:-; SwissProt:MKRN2 opposite strand protein OS=Homo sapiens GN=MKRN2OS PE=4 SV=1; IPR_id:IPR002957; IPR_Anno:Keratin, type I; // NR:PREDICTED: UTP--glucose-1-phosphate uridylyltransferase-like [Aplysia californica]; KEGG:UTP--glucose-1-phosphate uridylyltransferase-like; K00963 UTP--glucose-1-phosphate uridylyltrans…
Contig233	148947	A	G	2	40	42	0.95	24	5	29	0.17	-0.78	intergenic	evm.TU.Contig233.3(dist=43116),evm.TU.Contig233.4(dist=159088)	NR:Variant Ionotropic Glutamate Receptor, partial [Coenobita clypeatus]; KEGG:glutamate receptor ionotropic, kainate 1-like; K05201 glutamate receptor, ionotropic kainate 1 (A); SwissProt:Glutamate receptor ionotropic, delta-1 OS=Mus musculus GN=Grid1 PE=1 SV=2; IPR_id:IPR000931; IPR_Anno:Adenovirus fibre protein; // NR:Serine/threonine-protein phosphatase 6 regulatory ankyrin repeat subunit B [C…
Contig266	777369	C	T	2	33	35	0.94	27	5	32	0.16	-0.78	intergenic	evm.TU.Contig266.19(dist=89447),evm.TU.Contig266.20(dist=81203)	NR:PREDICTED: uncharacterized protein LOC105433983 isoform X2 [Pogonomyrmex barbatus]; KEGG:uncharacterized LOC105181185; K17725 sulfur dioxygenase [EC:1.13.11.18] (A); SwissProt:-; IPR_id:IPR020478; IPR_Anno:AT hook-like; // NR:opsin [Triops longicaudatus]; KEGG:opsin-1; K04255 r-opsin (A); SwissProt:Compound eye opsin BCRH2 OS=Hemigrapsus sanguineus PE=2 SV=1; IPR_id:IPR001760; IPR_Anno:Opsin
Contig36	528464	T	A	2	41	43	0.95	35	7	42	0.17	-0.78	intergenic	evm.TU.Contig36.10(dist=63943),evm.TU.Contig36.12(dist=490118)	NR:PREDICTED: histamine H2 receptor-like [Diaphorina citri]; KEGG:-; SwissProt:Allatostatin-A receptor OS=Bombyx mori GN=AR PE=2 SV=1; IPR_id:IPR019427; IPR_Anno:7TM GPCR, serpentine receptor class w (Srw); // NR:PREDICTED: uncharacterized protein C4orf29 homolog isoform X2 [Orussus abietinus]; KEGG:-; SwissProt:Uncharacterized protein C4orf29 homolog OS=Rattus norvegicus PE=2 SV=2; IPR_id:IPR019…
Contig62	486996	G	A	1	19	20	0.95	19	4	23	0.17	-0.78	intronic	evm.TU.Contig62.10	NR:PREDICTED: mitochondrial ornithine transporter 1 isoform X2 [Bombyx mori]; KEGG:mitochondrial ornithine transporter 1; K15101 solute carrier family 25 (mitochondrial ornithine transporter) member 2/15 (A); SwissProt:Mitochondrial ornithine transporter 1 OS=Homo sapiens GN=SLC25A15 PE=1 SV=1; IPR_id:NULL; IPR_Anno:NULL
Contig1134	55057	A	G	2	16	18	0.89	22	3	25	0.12	-0.77	intergenic	NONE(dist=NONE),NONE(dist=NONE)	--
Contig1609	37261	C	A	2	17	19	0.89	30	4	34	0.12	-0.77	intergenic	NONE(dist=NONE),evm.TU.Contig1609.1(dist=65681)	NR:hypothetical protein CAPTEDRAFT_115707 [Capitella teleta]; KEGG:F-box/WD repeat-containing protein 7-like; K10260 F-box and WD-40 domain protein 7 (A); SwissProt:WD repeat-containing protein 86 OS=Homo sapiens GN=WDR86 PE=2 SV=3; IPR_id:IPR001680; IPR_Anno:WD40 repeat
Contig165	764943	C	A	5	37	42	0.88	31	4	35	0.11	-0.77	intergenic	evm.TU.Contig165.19(dist=73659),NONE(dist=NONE)	--
Contig183	324040	A	G	1	25	26	0.96	13	3	16	0.19	-0.77	intergenic	evm.TU.Contig183.1(dist=2158),evm.TU.Contig183.2(dist=24257)	NR:-; KEGG:-; SwissProt:-; IPR_id:IPR003068; IPR_Anno:Transcription factor COUP; // NR:PREDICTED: uncharacterized protein LOC101741974 [Bombyx mori]; KEGG:uncharacterized LOC101741974; K04699 suppressor of cytokine signaling 6/7 (A); SwissProt:Suppressor of cytokine signaling 7 OS=Homo sapiens GN=SOCS7 PE=1 SV=2; IPR_id:IPR001496; IPR_Anno:SOCS protein, C-terminal
Contig293	298209	C	T	3	27	30	0.9	40	6	46	0.13	-0.77	intergenic	evm.TU.Contig293.9(dist=16386),evm.TU.Contig293.10(dist=6223)	NR:-; KEGG:-; SwissProt:-; IPR_id:NULL; IPR_Anno:NULL; // NR:PREDICTED: zinc finger C2HC domain-containing protein 1A [Strongylocentrotus purpuratus]; KEGG:-; SwissProt:Zinc finger C2HC domain-containing protein 1A OS=Bos taurus GN=ZC2HC1A PE=2 SV=1; IPR_id:IPR026319; IPR_Anno:Zinc finger C2HC domain-containing protein
Contig297	1246522	A	C	4	42	46	0.91	42	7	49	0.14	-0.77	synonymous SNV	evm.TU.Contig297.15:evm.model.Contig297.15:exon3:c.A3345C:p.P1115P,	--
Contig423	419469	A	G	1	13	14	0.93	21	4	25	0.16	-0.77	intergenic	evm.TU.Contig423.3(dist=259044),evm.TU.Contig423.4(dist=34021)	NR:hypothetical protein L798_00998 [Zootermopsis nevadensis]; KEGG:-; SwissProt:-; IPR_id:IPR003914; IPR_Anno:Rabaptin; // NR:PREDICTED: uncharacterized protein LOC105391939 isoform X3 [Plutella xylostella]; KEGG:uncharacterized LOC105391939; K01047 secretory phospholipase A2 [EC:3.1.1.4] (A); SwissProt:Phospholipase A2 isozymes PA3A/PA3B/PA5 OS=Heloderma suspectum PE=1 SV=3; IPR_id:IPR002289; IP…
Contig48	527137	A	G	3	31	34	0.91	37	6	43	0.14	-0.77	intergenic	evm.TU.Contig48.15(dist=5474),evm.TU.Contig48.16(dist=19751)	NR:-; KEGG:-; SwissProt:Transcription termination factor 1 OS=Homo sapiens GN=TTF1 PE=1 SV=3; IPR_id:IPR005448; IPR_Anno:Voltage-dependent calcium channel, P/Q-type, alpha-1 subunit; // NR:glutamine synthetase 2 [Procambarus clarkii]; KEGG:Gs2; glutamine synthetase 2; K01915 glutamine synthetase [EC:6.3.1.2] (A); SwissProt:Glutamine synthetase OS=Panulirus argus PE=2 SV=1; IPR_id:NULL; IPR_Anno:N…
Contig770	133197	T	G	3	26	29	0.9	27	4	31	0.13	-0.77	intergenic	evm.TU.Contig770.1(dist=87746),evm.TU.Contig770.3(dist=45509)	NR:hypothetical protein L798_15742, partial [Zootermopsis nevadensis]; KEGG:facilitated trehalose transporter Tret1-like; K14258 facilitated trehalose transporter (A); SwissProt:Facilitated trehalose transporter Tret1-2 homolog OS=Drosophila melanogaster GN=Tret1-2 PE=2 SV=1; IPR_id:NULL; IPR_Anno:NULL; // NR:-; KEGG:-; SwissProt:-; IPR_id:NULL; IPR_Anno:NULL
Contig111	589281	C	T	4	38	42	0.9	31	5	36	0.14	-0.76	intergenic	evm.TU.Contig111.6(dist=64667),evm.TU.Contig111.7(dist=167098)	NR:hypothetical protein [Macrobrachium nipponense]; KEGG:Tfpi; tissue factor pathway inhibitor; K03909 tissue factor pathway inhibitor (A); SwissProt:Tissue factor pathway inhibitor OS=Rattus norvegicus GN=Tfpi PE=2 SV=1; IPR_id:IPR002223; IPR_Anno:Proteinase inhibitor I2, Kunitz metazoa; // NR:PREDICTED: ornithine decarboxylase 1-like isoform X1 [Megachile rotundata]; KEGG:ornithine decarboxylas…
Contig1196	93090	C	T	2	15	17	0.88	28	4	32	0.12	-0.76	intergenic	evm.TU.Contig1196.2(dist=51322),NONE(dist=NONE)	--
Contig136	580742	T	G	2	21	23	0.91	11	2	13	0.15	-0.76	intronic	evm.TU.Contig136.18	NR:Exocyst complex component 2 [Zootermopsis nevadensis]; KEGG:exocyst complex component 2; K17637 exocyst complex component 2 (A); SwissProt:Exocyst complex component 2 OS=Drosophila melanogaster GN=sec5 PE=2 SV=1; IPR_id:NULL; IPR_Anno:NULL
Contig1430	44767	G	A	2	14	16	0.88	15	2	17	0.12	-0.76	UTR3	evm.TU.Contig1430.4	NR:hypothetical protein DAPPUDRAFT_301032 [Daphnia pulex]; KEGG:hypothetical protein; K19938 rabphilin-3A (A); SwissProt:UPF0585 protein C16orf13 homolog OS=Rattus norvegicus PE=2 SV=2; IPR_id:IPR018044; IPR_Anno:Peptidase S11, D-alanyl-D-alanine carboxypeptidase A
Contig1450	7599	T	C	2	19	21	0.9	19	3	22	0.14	-0.76	intergenic	NONE(dist=NONE),NONE(dist=NONE)	--
Contig261	254097	T	A	2	38	40	0.95	25	6	31	0.19	-0.76	intergenic	evm.TU.Contig261.16(dist=3222),evm.TU.Contig261.17(dist=8818)	NR:Neurabin-1 [Zootermopsis nevadensis]; KEGG:neurabin-1; K17551 neurabin (A); SwissProt:Neurabin-1 OS=Homo sapiens GN=PPP1R9A PE=1 SV=2; IPR_id:IPR001660; IPR_Anno:Sterile alpha motif domain; // NR:-; KEGG:-; SwissProt:-; IPR_id:IPR002266; IPR_Anno:Gap junction alpha-8 protein (Cx50)
Contig279	449286	T	C	4	34	38	0.89	39	6	45	0.13	-0.76	intergenic	evm.TU.Contig279.7(dist=147426),NONE(dist=NONE)	NR:RecName: Full=Cuticle protein AM1199; Short=CPAM1199 [Cancer pagurus]; KEGG:-; SwissProt:Cuticle protein AM1199 OS=Cancer pagurus PE=1 SV=1; IPR_id:IPR000618; IPR_Anno:Insect cuticle protein
Contig29	682192	G	T	2	14	16	0.88	23	3	26	0.12	-0.76	intergenic	evm.TU.Contig29.11(dist=192858),evm.TU.Contig29.12(dist=120544)	NR:-; KEGG:-; SwissProt:-; IPR_id:NULL; IPR_Anno:NULL; // NR:-; KEGG:-; SwissProt:-; IPR_id:IPR001002; IPR_Anno:Chitin-binding, type 1
Contig3	3132832	C	T	1	9	10	0.9	12	2	14	0.14	-0.76	intergenic	evm.TU.Contig3.81(dist=70816),evm.TU.Contig3.82(dist=249024)	NR:LmrCD-specific DARPin, partial [synthetic construct]; KEGG:ankyrin-1-like; K15502 serine/threonine-protein phosphatase 6 regulatory ankyrin repeat subunit A (A); SwissProt:Ankyrin-1 OS=Homo sapiens GN=ANK1 PE=1 SV=3; IPR_id:IPR002110; IPR_Anno:Ankyrin repeat; // NR:-; KEGG:-; SwissProt:-; IPR_id:IPR001280; IPR_Anno:Photosystem I PsaA/PsaB
Contig3270	6375	G	A	2	17	19	0.89	13	2	15	0.13	-0.76	intergenic	NONE(dist=NONE),NONE(dist=NONE)	--
Contig35	980650	A	G	4	28	32	0.88	23	3	26	0.12	-0.76	intronic	evm.TU.Contig35.22	NR:-; KEGG:-; SwissProt:-; IPR_id:IPR003968; IPR_Anno:Potassium channel, voltage dependent, Kv
Contig423	272369	A	G	2	19	21	0.9	25	4	29	0.14	-0.76	intergenic	evm.TU.Contig423.3(dist=111944),evm.TU.Contig423.4(dist=181121)	NR:hypothetical protein L798_00998 [Zootermopsis nevadensis]; KEGG:-; SwissProt:-; IPR_id:IPR003914; IPR_Anno:Rabaptin; // NR:PREDICTED: uncharacterized protein LOC105391939 isoform X3 [Plutella xylostella]; KEGG:uncharacterized LOC105391939; K01047 secretory phospholipase A2 [EC:3.1.1.4] (A); SwissProt:Phospholipase A2 isozymes PA3A/PA3B/PA5 OS=Heloderma suspectum PE=1 SV=3; IPR_id:IPR002289; IP…
Contig428	528303	G	A	2	21	23	0.91	23	4	27	0.15	-0.76	intergenic	evm.TU.Contig428.21(dist=59553),evm.TU.Contig428.22(dist=39836)	NR:Leucine-rich repeat-containing protein 16A [Zootermopsis nevadensis]; KEGG:-; SwissProt:-; IPR_id:NULL; IPR_Anno:NULL; // NR:PREDICTED: ubiquitin-protein ligase E3C isoform X1 [Nasonia vitripennis]; KEGG:ubiquitin-protein ligase E3C; K10589 ubiquitin-protein ligase E3 C [EC:2.3.2.26] (A); SwissProt:Ubiquitin-protein ligase E3C OS=Mus musculus GN=Ube3c PE=2 SV=2; IPR_id:IPR000569; IPR_Anno:HECT
Contig471	1082319	T	C	2	37	39	0.95	22	5	27	0.19	-0.76	intergenic	evm.TU.Contig471.9(dist=67370),NONE(dist=NONE)	NR:-; KEGG:-; SwissProt:S-antigen protein OS=Plasmodium falciparum (isolate v1) PE=4 SV=1; IPR_id:IPR005405; IPR_Anno:Potassium channel, voltage dependent, Kv3.4
Contig527	429963	A	C	4	28	32	0.88	37	5	42	0.12	-0.76	intergenic	evm.TU.Contig527.9(dist=45478),NONE(dist=NONE)	NR:hypothetical protein LOTGIDRAFT_95799, partial [Lottia gigantea]; KEGG:hypothetical protein; K07819 beta-1,3-galactosyltransferase 1 [EC:2.4.1.-] (A); SwissProt:Lactosylceramide 1,3-N-acetyl-beta-D-glucosaminyltransferase OS=Rattus norvegicus GN=B3gnt5 PE=2 SV=2; IPR_id:IPR002659; IPR_Anno:Glycosyl transferase, family 31
Contig7	2959907	T	C	2	14	16	0.88	15	2	17	0.12	-0.76	intergenic	evm.TU.Contig7.68(dist=88426),evm.TU.Contig7.69(dist=256257)	NR:hypothetical protein DAPPUDRAFT_301619 [Daphnia pulex]; KEGG:transforming growth factor-beta-induced protein ig-h3-like; K19519 transforming growth factor-beta-induced protein (A); SwissProt:Periostin OS=Mus musculus GN=Postn PE=1 SV=2; IPR_id:IPR003084; IPR_Anno:Histone deacetylase; // NR:-; KEGG:-; SwissProt:-; IPR_id:NULL; IPR_Anno:NULL
Contig791	30128	G	C	2	16	18	0.89	13	2	15	0.13	-0.76	intergenic	NONE(dist=NONE),evm.TU.Contig791.1(dist=24359)	NR:PREDICTED: regulator of G-protein signaling 7 isoform X1 [Tribolium castaneum]; KEGG:regulator of G-protein signaling 7; K16449 regulator of G-protein signaling (A); SwissProt:Regulator of G-protein signaling 7 OS=Rattus norvegicus GN=Rgs7 PE=2 SV=2; IPR_id:NULL; IPR_Anno:NULL
Contig865	125001	T	G	1	21	22	0.95	22	5	27	0.19	-0.76	intergenic	NONE(dist=NONE),evm.TU.Contig865.1(dist=14971)	NR:ribosomal protein L26 [Penaeus monodon]; KEGG:60S ribosomal protein L26; K02898 large subunit ribosomal protein L26e (A); SwissProt:60S ribosomal protein L26 OS=Mus musculus GN=Rpl26 PE=1 SV=1; IPR_id:IPR002344; IPR_Anno:Lupus La protein
Contig92	128926	C	T	3	22	25	0.88	21	3	24	0.12	-0.76	intergenic	evm.TU.Contig92.7(dist=1101),evm.TU.Contig92.8(dist=91364)	NR:-; KEGG:-; SwissProt:-; IPR_id:IPR022348; IPR_Anno:G protein-coupled receptor 162; // NR:-; KEGG:-; SwissProt:-; IPR_id:IPR013284; IPR_Anno:Beta-catenin
Contig97	529512	T	C	3	23	26	0.88	28	4	32	0.12	-0.76	intergenic	evm.TU.Contig97.11(dist=7266),evm.TU.Contig97.12(dist=2614)	NR:EF-Hand domain-containing protein, putative [Ixodes scapularis]; KEGG:Rasef; RAS and EF hand domain containing; K17199 Ras and EF-hand domain-containing protein (A); SwissProt:Ras and EF-hand domain-containing protein OS=Homo sapiens GN=RASEF PE=1 SV=1; IPR_id:IPR006197; IPR_Anno:Peptidase S24, LexA-like; // NR:-; KEGG:-; SwissProt:-; IPR_id:IPR023264; IPR_Anno:ABC transporter, acetoin utilisa…
Contig110	864085	G	T	2	14	16	0.88	20	3	23	0.13	-0.75	intergenic	evm.TU.Contig110.20(dist=74468),evm.TU.Contig110.21_evm.TU.Contig110.22(dist=197173)	NR:neuroparsin [Metapenaeus ensis]; KEGG:serine protease HTRA1A-like; K08784 HtrA serine peptidase 1 [EC:3.4.21.-] (A); SwissProt:Neuroparsin-A OS=Locusta migratoria PE=1 SV=3; IPR_id:IPR010850; IPR_Anno:Neuroparsin; // NR:PAP-associated domain-containing protein 5 [Zootermopsis nevadensis]; KEGG:non-canonical poly(A) RNA polymerase PAPD5-like; K03514 non-canonical poly(A) RNA polymerase PAPD5/7 …
Contig125	227414	T	C	2	31	33	0.94	34	8	42	0.19	-0.75	upstream	evm.TU.Contig125.14	NR:Beta-1,3-galactosyltransferase 2 [Crassostrea gigas]; KEGG:hypothetical protein; K07819 beta-1,3-galactosyltransferase 1 [EC:2.4.1.-] (A); SwissProt:Beta-1,3-galactosyltransferase 5 OS=Homo sapiens GN=B3GALT5 PE=2 SV=1; IPR_id:IPR002659; IPR_Anno:Glycosyl transferase, family 31
Contig126	443380	A	G	2	18	20	0.9	22	4	26	0.15	-0.75	intergenic	evm.TU.Contig126.8(dist=21986),NONE(dist=NONE)	NR:-; KEGG:-; SwissProt:-; IPR_id:IPR005819; IPR_Anno:Histone H5
Contig1430	49862	A	G	1	17	18	0.94	25	6	31	0.19	-0.75	intergenic	evm.TU.Contig1430.4(dist=4284),evm.TU.Contig1430.5(dist=11265)	NR:hypothetical protein DAPPUDRAFT_301032 [Daphnia pulex]; KEGG:hypothetical protein; K19938 rabphilin-3A (A); SwissProt:UPF0585 protein C16orf13 homolog OS=Rattus norvegicus PE=2 SV=2; IPR_id:IPR018044; IPR_Anno:Peptidase S11, D-alanyl-D-alanine carboxypeptidase A; // NR:hypothetical protein [Paramecium tetraurelia strain d4-2]; KEGG:hypothetical protein; K10840 centrin-2 (A); SwissProt:Caltract…
Contig16	855555	G	A	3	30	33	0.91	41	8	49	0.16	-0.75	intergenic	evm.TU.Contig16.11(dist=17918),evm.TU.Contig16.12(dist=7897)	NR:Proton-coupled amino acid transporter 4 [Zootermopsis nevadensis]; KEGG:proton-coupled amino acid transporter 3-like; K15015 solute carrier family 32 (vesicular inhibitory amino acid transporter) (A); SwissProt:Lysine histidine transporter-like 2 OS=Arabidopsis thaliana GN=At1g67640 PE=2 SV=1; IPR_id:NULL; IPR_Anno:NULL; // NR:-; KEGG:-; SwissProt:-; IPR_id:IPR002144; IPR_Anno:GPCR, family 2, …
Contig1788	44475	C	A	1	8	9	0.89	19	3	22	0.14	-0.75	intergenic	NONE(dist=NONE),NONE(dist=NONE)	--
Contig184	279564	T	G	2	29	31	0.94	25	6	31	0.19	-0.75	intergenic	evm.TU.Contig184.4(dist=141209),evm.TU.Contig184.5(dist=107228)	NR:-; KEGG:-; SwissProt:-; IPR_id:IPR008335; IPR_Anno:Eukaryotic molybdopterin oxidoreductase; // NR:PREDICTED: GTP-binding protein 1 [Atta cephalotes]; KEGG:elongation factor 1-alpha, putative (EC:2.7.7.4); K03231 elongation factor 1-alpha (A); SwissProt:GTP-binding protein 1 OS=Rattus norvegicus GN=Gtpbp1 PE=1 SV=1; IPR_id:NULL; IPR_Anno:NULL
Contig195	702633	T	C	1	11	12	0.92	10	2	12	0.17	-0.75	intergenic	evm.TU.Contig195.18(dist=102890),evm.TU.Contig195.19(dist=99944)	NR:defective proboscis extension response [Anopheles sinensis]; KEGG:-; SwissProt:-; IPR_id:IPR001576; IPR_Anno:Phosphoglycerate kinase; // NR:hypothetical protein DAPPUDRAFT_241012 [Daphnia pulex]; KEGG:abhydrolase domain-containing protein 8; K13701 abhydrolase domain-containing protein 8 (A); SwissProt:Abhydrolase domain-containing protein 8 OS=Mus musculus GN=Abhd8 PE=2 SV=1; IPR_id:NULL; IPR…
Contig26	234669	T	A	2	16	18	0.89	30	5	35	0.14	-0.75	intergenic	evm.TU.Contig26.3(dist=100489),evm.TU.Contig26.4(dist=105132)	NR:hypothetical protein L798_04777 [Zootermopsis nevadensis]; KEGG:dihydrouridine synthase domain containing protein; K05544 tRNA-dihydrouridine synthase 3 [EC:1.3.1.89] (A); SwissProt:-; IPR_id:IPR006578; IPR_Anno:MADF domain
Contig32	2378759	C	A	3	25	28	0.89	19	3	22	0.14	-0.75	intergenic	evm.TU.Contig32.40(dist=23518),evm.TU.Contig32.41(dist=24048)	NR:PREDICTED: spectrin beta chain, non-erythrocytic 1 isoform X5 [Athalia rosae]; KEGG:spectrin beta chain, non-erythrocytic 2; K06115 spectrin beta (A); SwissProt:Spectrin beta chain, non-erythrocytic 5 OS=Homo sapiens GN=SPTBN5 PE=1 SV=2; IPR_id:NULL; IPR_Anno:NULL; // NR:hypothetical protein DAPPUDRAFT_49587 [Daphnia pulex]; KEGG:hypothetical protein; K01557 acylpyruvate hydrolase [EC:3.7.1.5]…
Contig329	627987	G	C	1	16	17	0.94	34	8	42	0.19	-0.75	intergenic	evm.TU.Contig329.22(dist=1177),NONE(dist=NONE)	NR:-; KEGG:-; SwissProt:-; IPR_id:IPR001094; IPR_Anno:Flavodoxin
Contig351	430896	C	T	2	16	18	0.89	24	4	28	0.14	-0.75	intergenic	evm.TU.Contig351.6(dist=49833),evm.TU.Contig351.7(dist=22952)	NR:hypothetical protein SINV_08245, partial [Solenopsis invicta]; KEGG:Filamin-C, putative; K04437 filamin (A); SwissProt:Filamin-A OS=Drosophila melanogaster GN=cher PE=1 SV=2; IPR_id:IPR026209; IPR_Anno:Wolframin family; // NR:PREDICTED: sorting nexin-11 isoform X1 [Notothenia coriiceps]; KEGG:conserved hypothetical protein; K19513 protein CLEC16A (A); SwissProt:Protein LIAT1 OS=Homo sapiens GN…
Contig42	1170917	T	G	3	26	29	0.9	39	7	46	0.15	-0.75	intronic	evm.TU.Contig42.32	NR:-; KEGG:Muc13, Mucin-13; mucin 13, cell surface associated; K17298 mucin-13 (A); SwissProt:Uncharacterized protein YdhT OS=Escherichia coli (strain K12) GN=ydhT PE=2 SV=1; IPR_id:IPR000040; IPR_Anno:Acute myeloid leukemia 1 protein (AML1)/Runt
Contig574	478899	T	C	4	31	35	0.89	38	6	44	0.14	-0.75	synonymous SNV	evm.TU.Contig574.10:evm.model.Contig574.10:exon7:c.T1779C:p.I593I,	--
Contig641	428781	T	C	2	18	20	0.9	17	3	20	0.15	-0.75	synonymous SNV	evm.TU.Contig641.8:evm.model.Contig641.8:exon13:c.A2100G:p.P700P,	--
Contig877	77509	T	C	3	21	24	0.88	26	4	30	0.13	-0.75	intergenic	NONE(dist=NONE),evm.TU.Contig877.1(dist=28214)	NR:-; KEGG:-; SwissProt:-; IPR_id:IPR004080; IPR_Anno:Foot-and-mouth disease virus VP1 coat
Contig939	287945	A	G	3	21	24	0.88	26	4	30	0.13	-0.75	intronic	evm.TU.Contig939.23	NR:-; KEGG:-; SwissProt:-; IPR_id:IPR001013; IPR_Anno:Neurokinin NK3 receptor
Contig10	1707013	A	C	4	31	35	0.89	39	7	46	0.15	-0.74	intergenic	evm.TU.Contig10.33(dist=166627),evm.TU.Contig10.34(dist=76887)	NR:hypothetical protein DAPPUDRAFT_327020 [Daphnia pulex]; KEGG:-; SwissProt:-; IPR_id:IPR002411; IPR_Anno:Cereal allergen/alpha-amylase inhibitor, rice-type; // NR:-; KEGG:-; SwissProt:-; IPR_id:IPR003492; IPR_Anno:Batten's disease protein Cln3
Contig11	382493	C	T	3	26	29	0.9	21	4	25	0.16	-0.74	intergenic	evm.TU.Contig11.4(dist=58048),evm.TU.Contig11.5(dist=74203)	NR:Dipeptidase 2 [Camponotus floridanus]; KEGG:putative dipeptidase TRV_05564; K01273 membrane dipeptidase [EC:3.4.13.19] (A); SwissProt:Dipeptidase 3 OS=Rattus norvegicus GN=Dpep3 PE=2 SV=1; IPR_id:IPR008257; IPR_Anno:Peptidase M19, renal dipeptidase; // NR:sodium-dependent phosphate transporter [Daphnia pulex]; KEGG:sodium-dependent phosphate transport protein 2B-like; K14683 solute carrier fam…
Contig1305	19560	C	A	2	16	18	0.89	22	4	26	0.15	-0.74	intronic	evm.TU.Contig1305.5	NR:-; KEGG:hypothetical protein; K10408 dynein heavy chain, axonemal (A); SwissProt:Dynein heavy chain 6, axonemal OS=Homo sapiens GN=DNAH6 PE=2 SV=3; IPR_id:IPR002373; IPR_Anno:cAMP/cGMP-dependent protein kinase
Contig163	431411	C	T	2	19	21	0.9	26	5	31	0.16	-0.74	intergenic	evm.TU.Contig163.8(dist=36482),evm.TU.Contig163.9(dist=6687)	NR:-; KEGG:-; SwissProt:-; IPR_id:IPR001292; IPR_Anno:Oestrogen receptor; // NR:GG10732 [Drosophila erecta]; KEGG:-; SwissProt:-; IPR_id:IPR000104; IPR_Anno:Antifreeze protein, type I
Contig20	800286	G	A	5	39	44	0.89	34	6	40	0.15	-0.74	intergenic	evm.TU.Contig20.23(dist=15310),evm.TU.Contig20.24(dist=32565)	NR:hypothetical protein DAPPUDRAFT_306508 [Daphnia pulex]; KEGG:transcription factor CP2-like protein 1; K09275 transcription factor CP2 and related proteins (A); SwissProt:Transcription factor CP2 OS=Xenopus laevis GN=tfcp2 PE=2 SV=1; IPR_id:IPR007604; IPR_Anno:CP2 transcription factor; // NR:estrogen sulfotransferase [Scylla olivacea]; KEGG:-; SwissProt:-; IPR_id:IPR000863; IPR_Anno:Sulfotransf…
Contig212	260431	A	G	5	37	42	0.88	42	7	49	0.14	-0.74	intronic	evm.TU.Contig212.7	NR:PREDICTED: uncharacterized protein LOC100864194 isoform X5 [Apis florea]; KEGG:-; SwissProt:-; IPR_id:IPR002090; IPR_Anno:Na+/H+ exchanger, isoform 6 (NHE6)
Contig248	144990	T	G	4	31	35	0.89	29	5	34	0.15	-0.74	intergenic	evm.TU.Contig248.2(dist=14650),evm.TU.Contig248.3(dist=48956)	NR:PREDICTED: IgGFc-binding protein-like [Oryzias latipes]; KEGG:-; SwissProt:-; IPR_id:IPR020478; IPR_Anno:AT hook-like; // NR:Serine/threonine-protein kinase 17B [Cerapachys biroi]; KEGG:hypothetical protein; K08804 serine/threonine kinase 17 [EC:2.7.11.1] (A); SwissProt:Death-associated protein kinase related OS=Drosophila melanogaster GN=Drak PE=1 SV=2; IPR_id:IPR001620; IPR_Anno:Dopamine D3 …
Contig335	440203	A	T	5	35	40	0.88	31	5	36	0.14	-0.74	intronic	evm.TU.Contig335.12	NR:cytochrome P450 CYP330A1 [Carcinus maenas]; KEGG:cyp2p8, cyp2j23, si:dkey-183n20.5; cytochrome P450, family 2, subfamily P, polypeptide 8; K07418 cytochrome P450, family 2, subfamily J [EC:1.14.14.1] (A); SwissProt:Cytochrome P450 2J3 OS=Rattus norvegicus GN=Cyp2j3 PE=2 SV=1; IPR_id:IPR001128; IPR_Anno:Cytochrome P450
Contig378	312886	A	G	1	10	11	0.91	19	4	23	0.17	-0.74	intergenic	evm.TU.Contig378.5(dist=2015),evm.TU.Contig378.6(dist=1607)	NR:hypothetical protein LOTGIDRAFT_212670 [Lottia gigantea]; KEGG:-; SwissProt:Transmembrane protein 165 OS=Homo sapiens GN=TMEM165 PE=1 SV=1; IPR_id:IPR001727; IPR_Anno:Uncharacterised protein family UPF0016; // NR:hypothetical protein DAPPUDRAFT_302649 [Daphnia pulex]; KEGG:SLC23A1; solute carrier family 23 (ascorbic acid transporter), member 1; K14611 solute carrier family 23 (nucleobase trans…
Contig401	33349	T	A	2	20	22	0.91	19	4	23	0.17	-0.74	intergenic	NONE(dist=NONE),evm.TU.Contig401.1(dist=41384)	NR:hypothetical protein CAPTEDRAFT_93191 [Capitella teleta]; KEGG:hypothetical protein; K08877 U2AF homology motif (UHM) kinase 1 [EC:2.7.11.1] (A); SwissProt:Serine/threonine-protein kinase Kist OS=Mus musculus GN=Uhmk1 PE=1 SV=3; IPR_id:IPR000719; IPR_Anno:Protein kinase domain
Contig426	467760	T	C	3	28	31	0.9	21	4	25	0.16	-0.74	intergenic	evm.TU.Contig426.7(dist=14097),NONE(dist=NONE)	NR:-; KEGG:-; SwissProt:-; IPR_id:IPR000670; IPR_Anno:Urotensin II receptor
Contig465	298293	C	A	2	20	22	0.91	30	6	36	0.17	-0.74	intergenic	evm.TU.Contig465.3(dist=206467),NONE(dist=NONE)	NR:INO80 complex subunit B [Anopheles darlingi]; KEGG:GI18879 gene product from transcript GI18879-RB; K11666 INO80 complex subunit B (A); SwissProt:INO80 complex subunit B OS=Mus musculus GN=Ino80b PE=1 SV=2; IPR_id:NULL; IPR_Anno:NULL
Contig483	163876	G	A	3	22	25	0.88	32	5	37	0.14	-0.74	intronic	evm.TU.Contig483.1	NR:PREDICTED: guanine nucleotide-releasing factor 2 isoform X2 [Acyrthosiphon pisum]; KEGG:guanine nucleotide-releasing factor 2; K06277 Rap guanine nucleotide exchange factor 1 (A); SwissProt:Guanine nucleotide-releasing factor 2 OS=Drosophila melanogaster GN=C3G PE=1 SV=4; IPR_id:IPR000651; IPR_Anno:Ras-like guanine nucleotide exchange factor, N-terminal
Contig67	80380	A	G	2	14	16	0.88	18	3	21	0.14	-0.74	intergenic	evm.TU.Contig67.1(dist=72229),evm.TU.Contig67.2(dist=76377)	NR:-; KEGG:-; SwissProt:-; IPR_id:IPR021100; IPR_Anno:N-glycosylation protein EOS1; // NR:PREDICTED: protein HEXIM1 [Orussus abietinus]; KEGG:protein HEXIM1, putative; K15189 protein HEXIM1/2 (A); SwissProt:Protein HEXIM2 OS=Bos taurus GN=HEXIM2 PE=2 SV=2; IPR_id:IPR020478; IPR_Anno:AT hook-like
Contig7	546189	C	T	2	22	24	0.92	27	6	33	0.18	-0.74	intergenic	evm.TU.Contig7.11(dist=8680),evm.TU.Contig7.12(dist=2212)	NR:Sulfatase-modifying factor 1 [Zootermopsis nevadensis]; KEGG:SUMF1; sulfatase modifying factor 1; K13444 sulfatase modifying factor 1 (A); SwissProt:Sulfatase-modifying factor 1 OS=Bos taurus GN=SUMF1 PE=2 SV=1; IPR_id:NULL; IPR_Anno:NULL; // NR:PREDICTED: kinetochore protein NDC80 homolog [Fukomys damarensis]; KEGG:kinetochore protein NDC80 homolog; K11547 kinetochore protein NDC80 (A); Swiss…
Contig864	512845	T	A	3	27	30	0.9	26	5	31	0.16	-0.74	intergenic	evm.TU.Contig864.18(dist=15832),evm.TU.Contig864.19(dist=19775)	NR:clip domain serine proteinase 3 [Portunus trituberculatus]; KEGG:-; SwissProt:-; IPR_id:NULL; IPR_Anno:NULL; // NR:serine proteinase [Scylla paramamosain]; KEGG:-; SwissProt:Clotting factor B OS=Tachypleus tridentatus PE=1 SV=1; IPR_id:IPR006604; IPR_Anno:Disulphide knot CLIP
Contig88	248705	A	T	5	37	42	0.88	30	5	35	0.14	-0.74	intronic	evm.TU.Contig88.12	NR:TonB-dependent receptor [Haemophilus influenzae]; KEGG:NPNT; nephronectin; K06824 nephronectin (A); SwissProt:Probable hemoglobin and hemoglobin-haptoglobin-binding protein 3 OS=Haemophilus influenzae (strain ATCC 51907 / DSM 11121 / KW20 / Rd) GN=HI_0712 PE=1 SV=1; IPR_id:NULL; IPR_Anno:NULL
Contig893	33552	C	T	4	35	39	0.9	27	5	32	0.16	-0.74	intergenic	evm.TU.Contig893.2(dist=4262),evm.TU.Contig893.1(dist=35473)	NR:-; KEGG:-; SwissProt:-; IPR_id:IPR013286; IPR_Anno:Annexin, type VII; // NR:-; KEGG:-; SwissProt:-; IPR_id:IPR000104; IPR_Anno:Antifreeze protein, type I
Contig1204	166920	G	A	4	34	38	0.89	32	6	38	0.16	-0.73	intergenic	evm.TU.Contig1204.1(dist=81469),evm.TU.Contig1204.2(dist=23814)	NR:PREDICTED: protein C10 [Microplitis demolitor]; KEGG:60S ribosomal protein L14; K02875 large subunit ribosomal protein L14e (A); SwissProt:Protein C10 OS=Mus musculus GN=Grcc10 PE=2 SV=1; IPR_id:IPR003986; IPR_Anno:Neurotensin type 2 receptor; // NR:-; KEGG:-; SwissProt:-; IPR_id:IPR020430; IPR_Anno:Brain-derived neurotrophic factor
Contig1429	125017	T	C	2	14	16	0.88	11	2	13	0.15	-0.73	intronic	evm.TU.Contig1429.9	NR:cytochrome P450 4C [Portunus trituberculatus]; KEGG:cytochrome P450 4c3; K15001 cytochrome P450, family 4 [EC:1.14.-.-] (A); SwissProt:Cytochrome P450 4c3 OS=Drosophila melanogaster GN=Cyp4c3 PE=2 SV=1; IPR_id:IPR001128; IPR_Anno:Cytochrome P450
Contig19	1879548	C	T	5	35	40	0.88	28	5	33	0.15	-0.73	intronic	evm.TU.Contig19.36	--
Contig25	2614383	T	C	3	22	25	0.88	29	5	34	0.15	-0.73	intergenic	evm.TU.Contig25.48(dist=9967),evm.TU.Contig25.49(dist=68102)	NR:Myosin-XVIIIa, partial [Zootermopsis nevadensis]; KEGG:Myo18; unconventional myosin-XVIIIa; K10362 myosin XVIII (A); SwissProt:Unconventional myosin-XVIIIa OS=Homo sapiens GN=MYO18A PE=1 SV=3; IPR_id:IPR001609; IPR_Anno:Myosin head, motor domain; // NR:-; KEGG:-; SwissProt:Centrosomal and chromosomal factor OS=Drosophila melanogaster GN=corto PE=1 SV=2; IPR_id:IPR013126; IPR_Anno:Heat shock pr…
Contig276	207976	G	T	2	20	22	0.91	18	4	22	0.18	-0.73	intergenic	evm.TU.Contig276.6(dist=82762),evm.TU.Contig276.7(dist=3027)	NR:PREDICTED: gastrula zinc finger protein XlCGF8.2DB-like [Danio rerio]; KEGG:ZNF202; zinc finger protein 202; K09229 KRAB and SCAN domains-containing zinc finger protein (A); SwissProt:Zinc finger protein 202 OS=Homo sapiens GN=ZNF202 PE=1 SV=4; IPR_id:IPR007087; IPR_Anno:Zinc finger, C2H2; // NR:-; KEGG:-; SwissProt:-; IPR_id:IPR002961; IPR_Anno:Tumour necrosis factor c/lymphotoxin-beta
Contig3052	1497	C	G	2	17	19	0.89	16	3	19	0.16	-0.73	intergenic	NONE(dist=NONE),NONE(dist=NONE)	--
Contig310	52812	G	T	6	42	48	0.88	29	5	34	0.15	-0.73	intergenic	evm.TU.Contig310.4(dist=11203),evm.TU.Contig310.5(dist=4257)	NR:PREDICTED: histone-lysine N-methyltransferase SETMAR [Megachile rotundata]; KEGG:histone-lysine N-methyltransferase SETMAR; K11433 histone-lysine N-methyltransferase SETMAR [EC:2.1.1.43] (A); SwissProt:Histone-lysine N-methyltransferase SETMAR OS=Rattus norvegicus GN=Setmar PE=2 SV=1; IPR_id:IPR005483; IPR_Anno:Carbamoyl-phosphate synthase large subunit, CPSase domain; // NR:peritrophin-44-lik…
Contig330	43309	T	C	3	26	29	0.9	29	6	35	0.17	-0.73	intergenic	NONE(dist=NONE),evm.TU.Contig330.1_evm.TU.Contig330.2(dist=116993)	NR:PREDICTED: gamma-tubulin complex component 4 isoform X2 [Microtus ochrogaster]; KEGG:TUBGCP4; tubulin, gamma complex associated protein 4; K16571 gamma-tubulin complex component 4 (A); SwissProt:Gamma-tubulin complex component 4 OS=Homo sapiens GN=TUBGCP4 PE=1 SV=1; IPR_id:IPR001642; IPR_Anno:Neuromedin B receptor
Contig483	61718	G	T	2	15	17	0.88	11	2	13	0.15	-0.73	intergenic	NONE(dist=NONE),evm.TU.Contig483.1(dist=92499)	NR:PREDICTED: guanine nucleotide-releasing factor 2 isoform X2 [Acyrthosiphon pisum]; KEGG:guanine nucleotide-releasing factor 2; K06277 Rap guanine nucleotide exchange factor 1 (A); SwissProt:Guanine nucleotide-releasing factor 2 OS=Drosophila melanogaster GN=C3G PE=1 SV=4; IPR_id:IPR000651; IPR_Anno:Ras-like guanine nucleotide exchange factor, N-terminal
Contig58	2112157	T	G	3	23	26	0.88	23	4	27	0.15	-0.73	intergenic	evm.TU.Contig58.37(dist=153198),evm.TU.Contig58.38(dist=77122)	NR:-; KEGG:-; SwissProt:-; IPR_id:IPR020478; IPR_Anno:AT hook-like; // NR:complexin [Echinococcus granulosus]; KEGG:hypothetical protein; K14356 solute carrier organic anion transporter family, member 5A (A); SwissProt:-; IPR_id:IPR000065; IPR_Anno:Obesity factor
Contig64	1388290	T	C	2	14	16	0.88	17	3	20	0.15	-0.73	intergenic	evm.TU.Contig64.35_evm.TU.Contig64.36(dist=65903),evm.TU.Contig64.38(dist=67447)	NR:PREDICTED: protein FAM192A isoform X1 [Harpegnathos saltator]; KEGG:-; SwissProt:Protein FAM192A OS=Mus musculus GN=Fam192a PE=2 SV=1; IPR_id:NULL; IPR_Anno:NULL; // NR:PREDICTED: receptor-mediated endocytosis protein 6 homolog isoform X2 [Vollenhovia emeryi]; KEGG:RasGTPase-activating protein; K17907 autophagy-related protein 9 (A); SwissProt:GTPase-activating protein and VPS9 domain-containi…
Contig7	1442899	T	A	3	30	33	0.91	27	6	33	0.18	-0.73	intergenic	evm.TU.Contig7.41(dist=50671),evm.TU.Contig7.43(dist=132408)	NR:PREDICTED: zinc finger protein 501-like [Ursus maritimus]; KEGG:ZNF398; zinc finger protein 23; K09228 KRAB domain-containing zinc finger protein (A); SwissProt:Zinc finger protein 133 OS=Homo sapiens GN=ZNF133 PE=1 SV=2; IPR_id:NULL; IPR_Anno:NULL; // NR:serine proteinase [Portunus trituberculatus]; KEGG:GI20860 gene product from transcript GI20860-RB; K09640 transmembrane protease serine 9 […
Contig708	375581	C	A	3	25	28	0.89	27	5	32	0.16	-0.73	intronic	evm.TU.Contig708.12	NR:hypothetical protein X975_18325, partial [Stegodyphus mimosarum]; KEGG:relaxin receptor 2-like; K04306 relaxin family peptide receptor 1 (A); SwissProt:G-protein coupled receptor GRL101 OS=Lymnaea stagnalis PE=2 SV=1; IPR_id:IPR000276; IPR_Anno:G protein-coupled receptor, rhodopsin-like
Contig724	42267	G	T	4	31	35	0.89	27	5	32	0.16	-0.73	intergenic	NONE(dist=NONE),NONE(dist=NONE)	--
Contig747	425053	C	T	3	27	30	0.9	34	7	41	0.17	-0.73	synonymous SNV	evm.TU.Contig747.16:evm.model.Contig747.16:exon1:c.C1866T:p.G622G,	--
Contig8	2462868	T	C	2	14	16	0.88	22	4	26	0.15	-0.73	intronic	evm.TU.Contig8.43_evm.TU.Contig8.44_evm.TU.Contig8.45	NR:-; KEGG:-; SwissProt:GRAM domain-containing protein 4 OS=Xenopus laevis GN=gramd4 PE=2 SV=1; IPR_id:-; IPR_Anno:-
Contig94	1326118	A	G	4	32	36	0.89	37	7	44	0.16	-0.73	intergenic	evm.TU.Contig94.31_evm.TU.Contig94.32(dist=45789),evm.TU.Contig94.33(dist=31129)	NR:DDX6, partial [Eriocheir sinensis]; KEGG:putative ATP-dependent RNA helicase me31b; K12614 ATP-dependent RNA helicase DDX6/DHH1 [EC:3.6.4.13] (A); SwissProt:Putative ATP-dependent RNA helicase me31b OS=Drosophila melanogaster GN=me31B PE=1 SV=3; IPR_id:NULL; IPR_Anno:NULL; // NR:PREDICTED: diphthamide biosynthesis protein 2 [Strongylocentrotus purpuratus]; KEGG:diphthamide biosynthesis protein…
Contig123	1033502	G	A	3	28	31	0.9	27	6	33	0.18	-0.72	intronic	evm.TU.Contig123.24	NR:octopamine receptor beta-1r [Lasius niger]; KEGG:class A rhodopsin-like G-protein coupled receptor GPRoar4, putative (EC:2.7.10.2); K04160 5-hydroxytryptamine receptor 4 (A); SwissProt:Octopamine receptor beta-1R OS=Drosophila melanogaster GN=oa2 PE=2 SV=1; IPR_id:NULL; IPR_Anno:NULL
Contig1592	29400	A	G	4	30	34	0.88	32	6	38	0.16	-0.72	UTR3	evm.TU.Contig1592.1	NR:Synaptobrevin-like protein YKT6 [Zootermopsis nevadensis]; KEGG:AAEL017562-PA; K08516 synaptobrevin homolog YKT6 (A); SwissProt:Synaptobrevin homolog YKT6 OS=Bos taurus GN=YKT6 PE=2 SV=1; IPR_id:NULL; IPR_Anno:NULL
Contig20	1862807	C	T	4	38	42	0.9	31	7	38	0.18	-0.72	intronic	evm.TU.Contig20.59_evm.TU.Contig20.60	NR:PREDICTED: unconventional myosin-IXa isoform X2 [Tribolium castaneum]; KEGG:Myo9; myosin 9; K10360 myosin IX (A); SwissProt:Unconventional myosin-IXb OS=Homo sapiens GN=MYO9B PE=1 SV=3; IPR_id:IPR000048; IPR_Anno:IQ motif, EF-hand binding site
Contig274	168760	G	A	2	16	18	0.89	20	4	24	0.17	-0.72	intergenic	evm.TU.Contig274.1(dist=97576),evm.TU.Contig274.2(dist=22853)	NR:Variant Ionotropic Glutamate Receptor, partial [Coenobita clypeatus]; KEGG:hypothetical protein; K05202 glutamate receptor, ionotropic kainate 2 (A); SwissProt:Glutamate receptor ionotropic, delta-1 OS=Homo sapiens GN=GRID1 PE=2 SV=2; IPR_id:NULL; IPR_Anno:NULL
Contig276	65672	C	T	2	14	16	0.88	21	4	25	0.16	-0.72	intergenic	evm.TU.Contig276.3(dist=6731),evm.TU.Contig276.5(dist=23845)	NR:Proton-coupled amino acid transporter 4 [Zootermopsis nevadensis]; KEGG:hypothetical protein; K15015 solute carrier family 32 (vesicular inhibitory amino acid transporter) (A); SwissProt:Proton-coupled amino acid transporter 4 OS=Xenopus laevis GN=slc36a4 PE=2 SV=1; IPR_id:IPR008075; IPR_Anno:Lipocalin-1 receptor; // NR:serine/threonine-protein phosphatase PP-V, putative [Pediculus humanus cor…
Contig482	41228	T	C	3	27	30	0.9	32	7	39	0.18	-0.72	intergenic	NONE(dist=NONE),NONE(dist=NONE)	--
Contig533	109352	A	G	4	32	36	0.89	25	5	30	0.17	-0.72	intergenic	evm.TU.Contig533.3(dist=78370),evm.TU.Contig533.4(dist=24648)	NR:-; KEGG:-; SwissProt:-; IPR_id:IPR003087; IPR_Anno:Neutrophil gelatinase-associated lipocalin; // NR:Similar to Chromatin remodeling factor mit1; acc. no. Q9P793 [Pyronema omphalodes CBS 100304]; KEGG:-; SwissProt:-; IPR_id:IPR000245; IPR_Anno:V-ATPase proteolipid subunit
Contig56	898373	A	G	1	7	8	0.88	26	5	31	0.16	-0.72	intergenic	evm.TU.Contig56.16(dist=18639),evm.TU.Contig56.19(dist=18052)	NR:PREDICTED: trinucleotide repeat-containing gene 6A protein isoform X2 [Orussus abietinus]; KEGG:protein Gawky; K18412 trinucleotide repeat-containing gene 6 protein (A); SwissProt:Protein Gawky OS=Drosophila melanogaster GN=gw PE=1 SV=1; IPR_id:IPR005483; IPR_Anno:Carbamoyl-phosphate synthase large subunit, CPSase domain; // NR:PREDICTED: acyl-coenzyme A amino acid N-acyltransferase 2-like [Al…
Contig839	106471	T	A	2	16	18	0.89	20	4	24	0.17	-0.72	intergenic	evm.TU.Contig839.2(dist=27910),evm.TU.Contig839.3(dist=11525)	NR:PREDICTED: GTP-binding protein Di-Ras2 [Tupaia chinensis]; KEGG:Diras2; DIRAS family, GTP-binding RAS-like 2; K07841 DIRAS family, GTP-binding Ras-like 2 (A); SwissProt:GTP-binding protein Di-Ras2 OS=Homo sapiens GN=DIRAS2 PE=1 SV=1; IPR_id:IPR020849; IPR_Anno:Small GTPase superfamily, Ras type; // NR:opsin [Triops longicaudatus]; KEGG:opsin, ultraviolet-sensitive; K04255 r-opsin (A); SwissPro…
Contig84	1190920	G	A	3	30	33	0.91	34	8	42	0.19	-0.72	intergenic	evm.TU.Contig84.26(dist=82763),evm.TU.Contig84.27(dist=231200)	NR:-; KEGG:-; SwissProt:-; IPR_id:IPR005404; IPR_Anno:Potassium channel, voltage dependent, Kv3.3; // NR:peroxidase, putative [Ixodes scapularis]; KEGG:LPO; lactoperoxidase; K12550 lactoperoxidase [EC:1.11.1.7] (A); SwissProt:Myeloperoxidase OS=Mus musculus GN=Mpo PE=2 SV=2; IPR_id:IPR005386; IPR_Anno:EDG-8 sphingosine 1-phosphate receptor
Contig0	11453732	T	C	3	24	27	0.89	31	7	38	0.18	-0.71	intronic	evm.TU.Contig0.281	NR:conserved hypothetical protein [Culex quinquefasciatus]; KEGG:AAEL012162-PA; K00128 aldehyde dehydrogenase (NAD+) [EC:1.2.1.3] (A); SwissProt:Fatty aldehyde dehydrogenase OS=Macaca fascicularis GN=ALDH3A2 PE=2 SV=1; IPR_id:IPR001022; IPR_Anno:Tobamoviral movement protein
Contig1110	148208	C	T	3	25	28	0.89	27	6	33	0.18	-0.71	intronic	evm.TU.Contig1110.11	--
Contig1204	333293	A	C	4	36	40	0.9	25	6	31	0.19	-0.71	UTR3	evm.TU.Contig1204.7	NR:Vitamin D3 receptor B, partial [Stegodyphus mimosarum]; KEGG:retinoid X receptor, putative; K08539 vitamin D3 receptor (A); SwissProt:Thyroid hormone receptor alpha OS=Hippoglossus hippoglossus GN=thra PE=2 SV=1; IPR_id:IPR001628; IPR_Anno:Zinc finger, nuclear hormone receptor-type
Contig128	990126	T	C	3	22	25	0.88	24	5	29	0.17	-0.71	intergenic	evm.TU.Contig128.21(dist=137902),NONE(dist=NONE)	NR:opsin [Triops longicaudatus]; KEGG:opsin, ultraviolet-sensitive; K04255 r-opsin (A); SwissProt:Compound eye opsin BCRH2 OS=Hemigrapsus sanguineus PE=2 SV=1; IPR_id:IPR000276; IPR_Anno:G protein-coupled receptor, rhodopsin-like
Contig1507	16933	A	G	2	19	21	0.9	13	3	16	0.19	-0.71	intergenic	NONE(dist=NONE),NONE(dist=NONE)	--
Contig152	1333739	G	A	4	36	40	0.9	34	8	42	0.19	-0.71	upstream	evm.TU.Contig152.18	NR:-; KEGG:-; SwissProt:-; IPR_id:IPR000742; IPR_Anno:Epidermal growth factor-like domain
Contig178	920098	A	G	3	28	31	0.9	26	6	32	0.19	-0.71	intergenic	evm.TU.Contig178.16(dist=125849),evm.TU.Contig178.18(dist=49654)	NR:PREDICTED: solute carrier family 2, facilitated glucose transporter member 8 [Notothenia coriiceps]; KEGG:slc2a8; solute carrier family 2 (facilitated glucose transporter), member 8; K08145 MFS transporter, SP family, solute carrier family 2 (facilitated glucose transporter), member 8 (A); SwissProt:Facilitated trehalose transporter Tret1 OS=Bombyx mori GN=Tret1 PE=1 SV=1; IPR_id:IPR005828; IP…
Contig185	170152	T	C	3	24	27	0.89	31	7	38	0.18	-0.71	intergenic	evm.TU.Contig185.10(dist=11444),evm.TU.Contig185.11(dist=4563)	NR:nucleotidase 4F8 [Ixodes scapularis]; KEGG:3'(2'),5'-bisphosphate nucleotidase 1; K01082 3'(2'), 5'-bisphosphate nucleotidase [EC:3.1.3.7] (A); SwissProt:3'(2'),5'-bisphosphate nucleotidase 1 OS=Homo sapiens GN=BPNT1 PE=1 SV=1; IPR_id:IPR000760; IPR_Anno:Inositol monophosphatase; // NR:PREDICTED: uncharacterized protein LOC660531 [Tribolium castaneum]; KEGG:hypothetical protein; K08963 methylt…
Contig207	532934	T	C	2	14	16	0.88	10	2	12	0.17	-0.71	intergenic	evm.TU.Contig207.5(dist=42459),evm.TU.Contig207.6(dist=3364)	NR:hypothetical protein L798_05147 [Zootermopsis nevadensis]; KEGG:-; SwissProt:Transmembrane protein 117 OS=Mus musculus GN=Tmem117 PE=2 SV=1; IPR_id:NULL; IPR_Anno:NULL; // NR:Transmembrane protein 60 [Danaus plexippus]; KEGG:hypothetical protein; K18207 protein O-mannose beta-1,4-N-acetylglucosaminyltransferase [EC:2.4.1.312] (A); SwissProt:Transmembrane protein 60 OS=Mus musculus GN=Tmem60 PE…
Contig276	226429	C	G	4	33	37	0.89	37	8	45	0.18	-0.71	upstream	evm.TU.Contig276.9	--
Contig29	1841108	C	T	1	8	9	0.89	9	2	11	0.18	-0.71	intergenic	evm.TU.Contig29.25(dist=31637),NONE(dist=NONE)	NR:hypothetical protein YQE_09800, partial [Dendroctonus ponderosae]; KEGG:ran GTPase-activating protein 1; K14319 Ran GTPase-activating protein 1 (A); SwissProt:Ran GTPase-activating protein 1 OS=Homo sapiens GN=RANGAP1 PE=1 SV=1; IPR_id:IPR003590; IPR_Anno:Leucine-rich repeat, ribonuclease inhibitor subtype
Contig294	336416	A	G	4	29	33	0.88	24	5	29	0.17	-0.71	intergenic	evm.TU.Contig294.7(dist=36264),evm.TU.Contig294.8(dist=24447)	NR:hypothetical protein LOTGIDRAFT_160424 [Lottia gigantea]; KEGG:-; SwissProt:UPF0764 protein C16orf89 homolog OS=Mus musculus PE=2 SV=2; IPR_id:IPR003072; IPR_Anno:Orphan nuclear receptor, NOR1 type
Contig36	528383	G	C	5	44	49	0.9	30	7	37	0.19	-0.71	intergenic	evm.TU.Contig36.10(dist=63862),evm.TU.Contig36.12(dist=490199)	NR:PREDICTED: histamine H2 receptor-like [Diaphorina citri]; KEGG:-; SwissProt:Allatostatin-A receptor OS=Bombyx mori GN=AR PE=2 SV=1; IPR_id:IPR019427; IPR_Anno:7TM GPCR, serpentine receptor class w (Srw); // NR:PREDICTED: uncharacterized protein C4orf29 homolog isoform X2 [Orussus abietinus]; KEGG:-; SwissProt:Uncharacterized protein C4orf29 homolog OS=Rattus norvegicus PE=2 SV=2; IPR_id:IPR019…
Contig36	528449	C	T	4	37	41	0.9	29	7	36	0.19	-0.71	intergenic	evm.TU.Contig36.10(dist=63928),evm.TU.Contig36.12(dist=490133)	NR:PREDICTED: histamine H2 receptor-like [Diaphorina citri]; KEGG:-; SwissProt:Allatostatin-A receptor OS=Bombyx mori GN=AR PE=2 SV=1; IPR_id:IPR019427; IPR_Anno:7TM GPCR, serpentine receptor class w (Srw); // NR:PREDICTED: uncharacterized protein C4orf29 homolog isoform X2 [Orussus abietinus]; KEGG:-; SwissProt:Uncharacterized protein C4orf29 homolog OS=Rattus norvegicus PE=2 SV=2; IPR_id:IPR019…
Contig37	2119216	A	G	4	29	33	0.88	38	8	46	0.17	-0.71	intergenic	evm.TU.Contig37.48(dist=90304),evm.TU.Contig37.50(dist=93949)	NR:GJ20269 [Drosophila virilis]; KEGG:26S proteasome non-ATPase regulatory subunit 1; K03032 26S proteasome regulatory subunit N2 (A); SwissProt:LDLR chaperone boca OS=Drosophila melanogaster GN=boca PE=1 SV=2; IPR_id:IPR023266; IPR_Anno:Aquaporin 11; // NR:Serine/threonine-protein kinase unc-51 [Zootermopsis nevadensis]; KEGG:Atg1, GB16313; autophagy-specific gene 1; K08269 serine/threonine-prot…
Contig372	289906	T	C	2	15	17	0.88	10	2	12	0.17	-0.71	intergenic	evm.TU.Contig372.8(dist=134574),NONE(dist=NONE)	NR:-; KEGG:-; SwissProt:-; IPR_id:IPR003046; IPR_Anno:P2X3 purinoceptor
Contig374	158416	T	C	4	32	36	0.89	37	8	45	0.18	-0.71	intronic	evm.TU.Contig374.3	NR:PREDICTED: uncharacterized protein LOC103315219 [Tribolium castaneum]; KEGG:LIM domain-containing protein B-like; K19867 LIM domain-binding protein 3 (A); SwissProt:Golgi-associated plant pathogenesis-related protein 1 OS=Mus musculus GN=Glipr2 PE=2 SV=3; IPR_id:IPR001283; IPR_Anno:Allergen V5/Tpx-1-related
Contig380	31138	G	C	3	26	29	0.9	29	7	36	0.19	-0.71	intergenic	NONE(dist=NONE),evm.TU.Contig380.1_evm.TU.Contig380.2(dist=32042)	NR:outer row dynein assembly-like protein [Tetrahymena thermophila SB210]; KEGG:outer row dynein assembly-like protein; K19760 dynein assembly factor with WDR repeat domains 1 (A); SwissProt:Dynein assembly factor with WDR repeat domains 1 OS=Bos taurus GN=DAW1 PE=2 SV=1; IPR_id:NULL; IPR_Anno:NULL
Contig432	168452	A	C	2	15	17	0.88	19	4	23	0.17	-0.71	intergenic	evm.TU.Contig432.5(dist=7492),evm.TU.Contig432.6(dist=14357)	NR:PREDICTED: centromere protein K-like [Crassostrea gigas]; KEGG:centromere protein K-like; K11503 centromere protein K (A); SwissProt:Centromere protein K OS=Gallus gallus GN=CENPK PE=1 SV=1; IPR_id:IPR013291; IPR_Anno:Myeloid transforming gene-related protein-1 (MTGR1); // NR:PREDICTED: F-box/WD repeat-containing protein 5 [Bombus impatiens]; KEGG:F-box/WD repeat-containing protein 5; K10263 F…
Contig432	168459	A	G	2	15	17	0.88	19	4	23	0.17	-0.71	intergenic	evm.TU.Contig432.5(dist=7499),evm.TU.Contig432.6(dist=14350)	NR:PREDICTED: centromere protein K-like [Crassostrea gigas]; KEGG:centromere protein K-like; K11503 centromere protein K (A); SwissProt:Centromere protein K OS=Gallus gallus GN=CENPK PE=1 SV=1; IPR_id:IPR013291; IPR_Anno:Myeloid transforming gene-related protein-1 (MTGR1); // NR:PREDICTED: F-box/WD repeat-containing protein 5 [Bombus impatiens]; KEGG:F-box/WD repeat-containing protein 5; K10263 F…
Contig483	249811	G	T	4	30	34	0.88	34	7	41	0.17	-0.71	intergenic	evm.TU.Contig483.1(dist=55659),NONE(dist=NONE)	NR:PREDICTED: guanine nucleotide-releasing factor 2 isoform X2 [Acyrthosiphon pisum]; KEGG:guanine nucleotide-releasing factor 2; K06277 Rap guanine nucleotide exchange factor 1 (A); SwissProt:Guanine nucleotide-releasing factor 2 OS=Drosophila melanogaster GN=C3G PE=1 SV=4; IPR_id:IPR000651; IPR_Anno:Ras-like guanine nucleotide exchange factor, N-terminal
Contig68	1258144	T	G	2	18	20	0.9	25	6	31	0.19	-0.71	intergenic	evm.TU.Contig68.14(dist=22924),evm.TU.Contig68.16(dist=125685)	NR:sidestep protein, putative [Pediculus humanus corporis]; KEGG:GM14610 gene product from transcript GM14610-RA; K17233 dual oxidase maturation factor 1 (A); SwissProt:Opioid-binding protein/cell adhesion molecule OS=Bos taurus GN=OPCML PE=1 SV=1; IPR_id:IPR009138; IPR_Anno:Neural cell adhesion; // NR:PREDICTED: ankyrin repeat domain-containing protein 50-like [Strongylocentrotus purpuratus]; KE…
Contig895	109340	A	C	1	9	10	0.9	13	3	16	0.19	-0.71	intergenic	evm.TU.Contig895.1(dist=96205),evm.TU.Contig895.3(dist=55876)	NR:Bone morphogenetic protein receptor type-2, partial [Stegodyphus mimosarum]; KEGG:wit; uncharacterized LOC100121252; K04671 bone morphogenetic protein receptor type-2 [EC:2.7.11.30] (A); SwissProt:Bone morphogenetic protein receptor type-2 OS=Homo sapiens GN=BMPR2 PE=1 SV=2; IPR_id:IPR000719; IPR_Anno:Protein kinase domain; // NR:Headcase protein-like protein, partial [Stegodyphus mimosarum]; …
Contig925	243906	A	G	2	17	19	0.89	28	6	34	0.18	-0.71	intergenic	evm.TU.Contig925.4(dist=52072),NONE(dist=NONE)	NR:-; KEGG:-; SwissProt:-; IPR_id:NULL; IPR_Anno:NULL
Contig938	109827	T	A	5	35	40	0.88	24	5	29	0.17	-0.71	UTR3	evm.TU.Contig938.2	NR:PREDICTED: 26S protease regulatory subunit 6B [Microplitis demolitor]; KEGG:26S protease regulatory subunit 6B; K03063 26S proteasome regulatory subunit T3 (A); SwissProt:26S protease regulatory subunit 6B OS=Manduca sexta PE=2 SV=1; IPR_id:NULL; IPR_Anno:NULL
Contig944	79234	T	G	2	16	18	0.89	14	3	17	0.18	-0.71	intergenic	NONE(dist=NONE),NONE(dist=NONE)	--
Contig1192	31197	C	A	2	14	16	0.88	18	4	22	0.18	-0.7	intergenic	NONE(dist=NONE),evm.TU.Contig1192.1(dist=13399)	NR:hypothetical protein L798_02293 [Zootermopsis nevadensis]; KEGG:zinc finger protein 726-like; K09228 KRAB domain-containing zinc finger protein (A); SwissProt:Zinc finger protein 676 OS=Homo sapiens GN=ZNF676 PE=2 SV=2; IPR_id:NULL; IPR_Anno:NULL
Contig155	621482	A	C	4	34	38	0.89	22	5	27	0.19	-0.7	intronic	evm.TU.Contig155.17	NR:PREDICTED: Down syndrome cell adhesion molecule-like protein Dscam2 [Orussus abietinus]; KEGG:GJ22003 gene product from transcript GJ22003-RB; K06767 Down syndrome cell adhesion molecule (A); SwissProt:Down syndrome cell adhesion molecule-like protein Dscam2 OS=Drosophila melanogaster GN=Dscam2 PE=2 SV=3; IPR_id:IPR003961; IPR_Anno:Fibronectin, type III
Contig155	621483	A	T	4	34	38	0.89	22	5	27	0.19	-0.7	intronic	evm.TU.Contig155.17	NR:PREDICTED: Down syndrome cell adhesion molecule-like protein Dscam2 [Orussus abietinus]; KEGG:GJ22003 gene product from transcript GJ22003-RB; K06767 Down syndrome cell adhesion molecule (A); SwissProt:Down syndrome cell adhesion molecule-like protein Dscam2 OS=Drosophila melanogaster GN=Dscam2 PE=2 SV=3; IPR_id:IPR003961; IPR_Anno:Fibronectin, type III
Contig16	1110303	A	T	2	16	18	0.89	25	6	31	0.19	-0.7	upstream	evm.TU.Contig16.21	NR:Ribonuclease P protein subunit p30 [Zootermopsis nevadensis]; KEGG:Rpp30; RNaseP protein p30; K03539 ribonuclease P/MRP protein subunit RPP1 [EC:3.1.26.5] (A); SwissProt:Ribonuclease P protein subunit p30 OS=Bos taurus GN=RPP30 PE=2 SV=1; IPR_id:IPR002738; IPR_Anno:RNase P subunit p30
Contig163	453408	T	G	3	25	28	0.89	26	6	32	0.19	-0.7	intergenic	evm.TU.Contig163.9(dist=2371),evm.TU.Contig163.10(dist=90296)	NR:GG10732 [Drosophila erecta]; KEGG:-; SwissProt:-; IPR_id:IPR000104; IPR_Anno:Antifreeze protein, type I; // NR:hypothetical protein DAPPUDRAFT_321760 [Daphnia pulex]; KEGG:-; SwissProt:-; IPR_id:IPR001873; IPR_Anno:Na+ channel, amiloride-sensitive
Contig1732	30321	T	C	2	15	17	0.88	14	3	17	0.18	-0.7	intronic	evm.TU.Contig1732.1	NR:-; KEGG:-; SwissProt:-; IPR_id:IPR000164; IPR_Anno:Histone H3
Contig19	2119401	G	A	3	23	26	0.88	31	7	38	0.18	-0.7	intergenic	evm.TU.Contig19.36(dist=225224),evm.TU.Contig19.39(dist=615109)	NR:protease inhibitor Epi11 [Phytophthora infestans T30-4]; KEGG:protease inhibitor Epi11; K06254 agrin (A); SwissProt:Serine protease inhibitor dipetalogastin (Fragment) OS=Dipetalogaster maximus PE=1 SV=2; IPR_id:IPR008119; IPR_Anno:Dense granule Gra6 protein
Contig259	339768	A	G	2	17	19	0.89	17	4	21	0.19	-0.7	intergenic	evm.TU.Contig259.7(dist=12980),NONE(dist=NONE)	NR:hypothetical protein X975_05165, partial [Stegodyphus mimosarum]; KEGG:-; SwissProt:-; IPR_id:IPR002126; IPR_Anno:Cadherin
Contig2594	153166	A	T	4	33	37	0.89	26	6	32	0.19	-0.7	intronic	evm.TU.Contig2594.6	NR:PREDICTED: protein inturned [Fopius arisanus]; KEGG:-; SwissProt:Protein inturned OS=Danio rerio GN=intu PE=3 SV=1; IPR_id:IPR001478; IPR_Anno:PDZ domain
Contig2887	6590	T	C	3	24	27	0.89	30	7	37	0.19	-0.7	intergenic	NONE(dist=NONE),NONE(dist=NONE)	--
Contig29	738387	G	A	2	16	18	0.89	17	4	21	0.19	-0.7	intergenic	evm.TU.Contig29.11(dist=249053),evm.TU.Contig29.12(dist=64349)	NR:-; KEGG:-; SwissProt:-; IPR_id:NULL; IPR_Anno:NULL; // NR:-; KEGG:-; SwissProt:-; IPR_id:IPR001002; IPR_Anno:Chitin-binding, type 1
Contig298	141548	T	C	2	15	17	0.88	28	6	34	0.18	-0.7	intergenic	NONE(dist=NONE),evm.TU.Contig298.1(dist=9762)	NR:PREDICTED: heterogeneous nuclear ribonucleoprotein K-like isoform X5 [Aplysia californica]; KEGG:hnrnpk; heterogeneous nuclear ribonucleoprotein K; K12886 heterogeneous nuclear ribonucleoprotein K (A); SwissProt:Heterogeneous nuclear ribonucleoprotein K OS=Bos taurus GN=HNRNPK PE=2 SV=1; IPR_id:IPR002885; IPR_Anno:Pentatricopeptide repeat
Contig307	185618	T	C	4	30	34	0.88	28	6	34	0.18	-0.7	intergenic	evm.TU.Contig307.5(dist=107300),evm.TU.Contig307.6(dist=80999)	NR:-; KEGG:-; SwissProt:-; IPR_id:IPR020478; IPR_Anno:AT hook-like; // NR:PREDICTED: atrial natriuretic peptide receptor 1-like isoform X2 [Wasmannia auropunctata]; KEGG:atrial natriuretic peptide receptor 1; K12323 atrial natriuretic peptide receptor A [EC:4.6.1.2] (A); SwissProt:-; IPR_id:IPR001782; IPR_Anno:Flagellar P-ring protein
Contig405	409936	T	G	4	31	35	0.89	29	7	36	0.19	-0.7	intergenic	evm.TU.Contig405.3(dist=111210),evm.TU.Contig405.5(dist=120762)	NR:hypothetical protein OCS_02603 [Ophiocordyceps sinensis CO18]; KEGG:PCLO; piccolo presynaptic cytomatrix protein; K16882 protein piccolo (A); SwissProt:SUMO-specific isopeptidase USPL1 OS=Danio rerio GN=uspl1 PE=1 SV=1; IPR_id:IPR002254; IPR_Anno:Flavin monooxygenase (FMO) 2; // NR:Claspin [Crassostrea gigas]; KEGG:uncharacterized LOC103176310; K15559 regulator of Ty1 transposition protein 103…
Contig45	730522	A	G	4	33	37	0.89	26	6	32	0.19	-0.7	intergenic	evm.TU.Contig45.22(dist=95079),evm.TU.Contig45.24(dist=65827)	NR:PREDICTED: protein bunched, class 2/F/G isoform [Wasmannia auropunctata]; KEGG:-; SwissProt:Protein bunched, class 2/F/G isoform OS=Drosophila melanogaster GN=bun PE=2 SV=4; IPR_id:IPR000580; IPR_Anno:TSC-22 / Dip / Bun; // NR:hypothetical protein BRAFLDRAFT_83355 [Branchiostoma floridae]; KEGG:hypothetical protein; K20050 low-density lipoprotein receptor-related protein 3/10/12 (A); SwissProt…
Contig585	114844	A	C	5	35	40	0.88	40	9	49	0.18	-0.7	intergenic	NONE(dist=NONE),NONE(dist=NONE)	--
Contig68	1258147	T	G	2	17	19	0.89	25	6	31	0.19	-0.7	intergenic	evm.TU.Contig68.14(dist=22927),evm.TU.Contig68.16(dist=125682)	NR:sidestep protein, putative [Pediculus humanus corporis]; KEGG:GM14610 gene product from transcript GM14610-RA; K17233 dual oxidase maturation factor 1 (A); SwissProt:Opioid-binding protein/cell adhesion molecule OS=Bos taurus GN=OPCML PE=1 SV=1; IPR_id:IPR009138; IPR_Anno:Neural cell adhesion; // NR:PREDICTED: ankyrin repeat domain-containing protein 50-like [Strongylocentrotus purpuratus]; KE…
Contig727	98186	C	G	4	34	38	0.89	25	6	31	0.19	-0.7	downstream	evm.TU.Contig727.3	NR:hypothetical protein KGM_12483 [Danaus plexippus]; KEGG:transient receptor potential cation channel subfamily V member 5; K04974 transient receptor potential cation channel subfamily V member 5 (A); SwissProt:-; IPR_id:IPR024862; IPR_Anno:Transient receptor potential channel, vanilloid
Contig73	104595	G	T	3	25	28	0.89	30	7	37	0.19	-0.7	intergenic	evm.TU.Contig73.6_evm.TU.Contig73.7(dist=8852),evm.TU.Contig73.8(dist=15154)	NR:SLAIN motif-containing protein 2 [Crassostrea gigas]; KEGG:SLAIN motif-containing protein 2-like; K16580 SLAIN motif-containing protein 1/2 (A); SwissProt:SLAIN motif-containing protein 2 OS=Bos taurus GN=SLAIN2 PE=2 SV=1; IPR_id:IPR017993; IPR_Anno:Atrophin-1; // NR:conserved hypothetical protein [Ixodes scapularis]; KEGG:hypothetical protein; K05323 potassium channel subfamily K, invertebrat…
Contig747	446470	T	A	5	37	42	0.88	27	6	33	0.18	-0.7	upstream;downstream	evm.TU.Contig747.22;evm.TU.Contig747.21	--
Contig876	291684	C	A	4	33	37	0.89	22	5	27	0.19	-0.7	intergenic	evm.TU.Contig876.9(dist=31330),NONE(dist=NONE)	NR:FMRFamide receptor, partial [Stegodyphus mimosarum]; KEGG:orexin receptor type 1-like; K04239 hypocretin (orexin) receptor 2 (A); SwissProt:FMRFamide receptor OS=Drosophila melanogaster GN=FR PE=2 SV=1; IPR_id:IPR000276; IPR_Anno:G protein-coupled receptor, rhodopsin-like
Contig1036	23203	G	A	4	29	33	0.88	29	7	36	0.19	-0.69	intronic	evm.TU.Contig1036.1_evm.TU.Contig1036.2	NR:PREDICTED: protein ECT2 isoform X5 [Bombus terrestris]; KEGG:putative RhoGEF domain protein; K01634 sphinganine-1-phosphate aldolase [EC:4.1.2.27] (A); SwissProt:Protein ECT2 OS=Mus musculus GN=Ect2 PE=1 SV=2; IPR_id:IPR000767; IPR_Anno:Disease resistance protein
Contig1217	88810	C	T	4	29	33	0.88	21	5	26	0.19	-0.69	intronic	evm.TU.Contig1217.1	NR:PREDICTED: protein abrupt-like isoform X1 [Orussus abietinus]; KEGG:Br-c; broad-complex; K02174 broad-complex core protein (A); SwissProt:Protein abrupt OS=Drosophila melanogaster GN=ab PE=1 SV=2; IPR_id:IPR007087; IPR_Anno:Zinc finger, C2H2
Contig2251	2820	G	A	3	22	25	0.88	25	6	31	0.19	-0.69	intergenic	NONE(dist=NONE),NONE(dist=NONE)	--
Contig301	27977	T	C	3	22	25	0.88	21	5	26	0.19	-0.69	intergenic	NONE(dist=NONE),evm.TU.Contig301.1(dist=4989)	NR:PREDICTED: relaxin receptor 1 [Alligator mississippiensis]; KEGG:RXFP1; relaxin/insulin-like family peptide receptor 1; K04306 relaxin family peptide receptor 1 (A); SwissProt:Relaxin receptor 2 OS=Canis familiaris GN=RXFP2 PE=2 SV=1; IPR_id:NULL; IPR_Anno:NULL
Contig326	83767	C	T	3	21	24	0.88	25	6	31	0.19	-0.69	intergenic	NONE(dist=NONE),evm.TU.Contig326.1(dist=1013)	NR:PREDICTED: peritrophin-1-like [Megachile rotundata]; KEGG:-; SwissProt:-; IPR_id:IPR002557; IPR_Anno:Chitin binding domain
Contig10	3209937	G	A	22	5	27	0.19	2	15	17	0.88	0.69	intergenic	evm.TU.Contig10.57(dist=141277),evm.TU.Contig10.58(dist=19373)	NR:-; KEGG:-; SwissProt:-; IPR_id:IPR026109; IPR_Anno:G kinase-anchoring protein 1; // NR:-; KEGG:-; SwissProt:-; IPR_id:IPR000314; IPR_Anno:Gastrin receptor
Contig12	376356	G	A	21	5	26	0.19	4	29	33	0.88	0.69	intronic	evm.TU.Contig12.7	NR:PREDICTED: tetratricopeptide repeat protein 14 isoform X2 [Tribolium castaneum]; KEGG:phospholipase DDHD1-like; K13619 phospholipase DDHD1 [EC:3.1.1.-] (A); SwissProt:Tetratricopeptide repeat protein 14 OS=Homo sapiens GN=TTC14 PE=1 SV=1; IPR_id:IPR013105; IPR_Anno:Tetratricopeptide TPR2
Contig1217	226638	T	C	30	7	37	0.19	5	35	40	0.88	0.69	intronic	evm.TU.Contig1217.7	NR:PREDICTED: spermatogenesis-associated protein 5-like protein 1 isoform X2 [Mustela putorius furo]; KEGG:GD14011 gene product from transcript GD14011-RA; K14571 ribosome biogenesis ATPase (A); SwissProt:Cell division cycle protein 48 homolog AF_1297 OS=Archaeoglobus fulgidus (strain ATCC 49558 / VC-16 / DSM 4304 / JCM 9628 / NBRC 100126) GN=AF_1297 PE=3 SV=1; IPR_id:IPR003593; IPR_Anno:AAA+ ATP…
Contig139	190759	G	T	26	6	32	0.19	5	37	42	0.88	0.69	synonymous SNV	evm.TU.Contig139.10:evm.model.Contig139.10:exon2:c.G249T:p.P83P,	--
Contig17	533171	A	G	25	6	31	0.19	4	29	33	0.88	0.69	intergenic	evm.TU.Contig17.1(dist=464996),evm.TU.Contig17.2(dist=106752)	NR:-; KEGG:-; SwissProt:-; IPR_id:IPR000507; IPR_Anno:Beta 1 adrenoceptor; // NR:PREDICTED: lateral signaling target protein 2 homolog [Athalia rosae]; KEGG:-; SwissProt:-; IPR_id:IPR003972; IPR_Anno:Potassium channel, voltage dependent, Kv1
Contig19	1813375	T	C	29	7	36	0.19	5	37	42	0.88	0.69	intronic	evm.TU.Contig19.34	NR:hypothetical protein L798_04915 [Zootermopsis nevadensis]; KEGG:-; SwissProt:Protein FAM134C OS=Mus musculus GN=Fam134c PE=1 SV=1; IPR_id:NULL; IPR_Anno:NULL
Contig1912	55497	A	G	22	5	27	0.19	5	38	43	0.88	0.69	intergenic	evm.TU.Contig1912.1(dist=19797),NONE(dist=NONE)	NR:PREDICTED: cell division cycle 5-like protein [Esox lucius]; KEGG:Cdc5l; cell division cycle 5-like; K12860 pre-mRNA-splicing factor CDC5/CEF1 (A); SwissProt:Cell division cycle 5-like protein OS=Rattus norvegicus GN=Cdc5l PE=1 SV=2; IPR_id:NULL; IPR_Anno:NULL
Contig198	618473	A	G	21	5	26	0.19	3	21	24	0.88	0.69	intergenic	evm.TU.Contig198.19(dist=84911),evm.TU.Contig198.20(dist=95494)	NR:Whirlin [Zootermopsis nevadensis]; KEGG:Inactivation-no-after-potential D protein, putative; K13804 inactivation no afterpotential D protein (A); SwissProt:Whirlin OS=Mus musculus GN=Dfnb31 PE=1 SV=3; IPR_id:IPR001478; IPR_Anno:PDZ domain
Contig232	617528	A	T	21	5	26	0.19	2	14	16	0.88	0.69	intergenic	evm.TU.Contig232.20(dist=2015),evm.TU.Contig232.21(dist=44277)	NR:PREDICTED: probable tRNA (uracil-O(2)-)-methyltransferase [Monomorium pharaonis]; KEGG:-; SwissProt:-; IPR_id:IPR002367; IPR_Anno:Nociceptin; // NR:ATP-dependent RNA helicase Ddx1 [Zootermopsis nevadensis]; KEGG:ATP-dependent RNA helicase Ddx1; K13177 ATP-dependent RNA helicase DDX1 [EC:3.6.4.13] (A); SwissProt:ATP-dependent RNA helicase Ddx1 OS=Drosophila melanogaster GN=Ddx1 PE=2 SV=1; IPR_i…
Contig2398	26568	A	G	26	6	32	0.19	3	21	24	0.88	0.69	intergenic	NONE(dist=NONE),NONE(dist=NONE)	--
Contig25	2593764	C	A	21	5	26	0.19	3	23	26	0.88	0.69	intronic	evm.TU.Contig25.48	NR:Myosin-XVIIIa, partial [Zootermopsis nevadensis]; KEGG:Myo18; unconventional myosin-XVIIIa; K10362 myosin XVIII (A); SwissProt:Unconventional myosin-XVIIIa OS=Homo sapiens GN=MYO18A PE=1 SV=3; IPR_id:IPR001609; IPR_Anno:Myosin head, motor domain
Contig253	503265	G	A	13	3	16	0.19	2	15	17	0.88	0.69	intergenic	evm.TU.Contig253.11(dist=2865),NONE(dist=NONE)	NR:PREDICTED: uncharacterized protein LOC105392549 [Plutella xylostella]; KEGG:-; SwissProt:-; IPR_id:IPR000859; IPR_Anno:CUB domain
Contig2606	21465	T	G	25	6	31	0.19	3	21	24	0.88	0.69	intergenic	NONE(dist=NONE),NONE(dist=NONE)	--
Contig287	476771	G	A	30	7	37	0.19	3	22	25	0.88	0.69	intronic	evm.TU.Contig287.4	NR:Prenylcysteine oxidase [Zootermopsis nevadensis]; KEGG:prenylcysteine oxidase; K05906 prenylcysteine oxidase / farnesylcysteine lyase [EC:1.8.3.5 1.8.3.6] (A); SwissProt:Prenylcysteine oxidase OS=Macaca fascicularis GN=PCYOX1 PE=2 SV=1; IPR_id:NULL; IPR_Anno:NULL
Contig2890	16400	T	G	29	7	36	0.19	3	21	24	0.88	0.69	intergenic	NONE(dist=NONE),NONE(dist=NONE)	--
Contig37	1480640	G	A	26	6	32	0.19	4	28	32	0.88	0.69	intergenic	evm.TU.Contig37.39(dist=141876),evm.TU.Contig37.40(dist=206688)	NR:hypothetical protein DAPPUDRAFT_23392, partial [Daphnia pulex]; KEGG:hypothetical protein; K10272 F-box and leucine-rich repeat protein 6 (A); SwissProt:F-box/LRR-repeat protein 6 OS=Mus musculus GN=Fbxl6 PE=2 SV=2; IPR_id:IPR001611; IPR_Anno:Leucine-rich repeat; // NR:hypothetical protein DAPPUDRAFT_194528 [Daphnia pulex]; KEGG:hypothetical protein; K07376 cGMP-dependent protein kinase 1 [EC:…
Contig424	264258	G	A	13	3	16	0.19	1	7	8	0.88	0.69	intronic	evm.TU.Contig424.13	NR:conserved hypothetical protein [Pediculus humanus corporis]; KEGG:-; SwissProt:-; IPR_id:NULL; IPR_Anno:NULL
Contig460	133353	T	A	25	6	31	0.19	4	30	34	0.88	0.69	intronic	evm.TU.Contig460.4	NR:hypothetical protein DAPPUDRAFT_331010 [Daphnia pulex]; KEGG:C1QA; complement component 1, q subcomponent, A chain; K03986 complement C1q subcomponent subunit A (A); SwissProt:C1q-related factor OS=Homo sapiens GN=C1QL1 PE=2 SV=1; IPR_id:IPR001073; IPR_Anno:Complement C1q protein
Contig67	663315	A	G	26	6	32	0.19	4	30	34	0.88	0.69	intergenic	evm.TU.Contig67.10(dist=226207),evm.TU.Contig67.11(dist=42306)	NR:PREDICTED: esterase E4-like [Vollenhovia emeryi]; KEGG:Tcjhe; juvenile hormone esterase; K01063 juvenile-hormone esterase [EC:3.1.1.59] (A); SwissProt:Esterase SG1 (Fragment) OS=Schizaphis graminum GN=SG1 PE=1 SV=1; IPR_id:IPR002411; IPR_Anno:Cereal allergen/alpha-amylase inhibitor, rice-type; // NR:hypothetical protein LOTGIDRAFT_135052, partial [Lottia gigantea]; KEGG:hypothetical protein; K…
Contig692	229799	T	G	22	5	27	0.19	2	14	16	0.88	0.69	intronic	evm.TU.Contig692.10	NR:gamma-interferon-inducible lysosomal thiol reductase [Penaeus monodon]; KEGG:gamma-interferon-inducible lysosomal thiol reductase-like; K08059 interferon, gamma-inducible protein 30 (A); SwissProt:Gamma-interferon-inducible lysosomal thiol reductase OS=Homo sapiens GN=IFI30 PE=1 SV=3; IPR_id:IPR004911; IPR_Anno:Gamma interferon inducible lysosomal thiol reductase GILT
Contig760	78433	T	A	13	3	16	0.19	2	14	16	0.88	0.69	intergenic	NONE(dist=NONE),evm.TU.Contig760.2(dist=131523)	NR:hypothetical protein DAPPUDRAFT_322333 [Daphnia pulex]; KEGG:hypothetical protein; K01304 pyroglutamyl-peptidase [EC:3.4.19.3] (A); SwissProt:Pyroglutamyl-peptidase 1 OS=Mus musculus GN=Pgpep1 PE=2 SV=1; IPR_id:IPR022638; IPR_Anno:Translocated intimin receptor
Contig79	1096996	T	A	22	5	27	0.19	4	29	33	0.88	0.69	intergenic	evm.TU.Contig79.26(dist=2696),evm.TU.Contig79.27(dist=10990)	NR:apoptosis inhibitor [Macrobrachium rosenbergii]; KEGG:-; SwissProt:Apoptosis inhibitor 5-B OS=Xenopus laevis GN=api5-b PE=2 SV=1; IPR_id:IPR008383; IPR_Anno:Apoptosis inhibitory 5; // NR:putative dolichyl-P-Man:Man(7)GlcNAc(2)-PP-dolichyl-alpha-1, 6-mannosyltransferase [Zootermopsis nevadensis]; KEGG:probable Dol-P-Man:Man(7)GlcNAc(2)-PP-Dol alpha-1,6-mannosyltransferase; K03847 alpha-1,6-mann…
Contig80	302386	T	C	30	7	37	0.19	3	22	25	0.88	0.69	intergenic	evm.TU.Contig80.4(dist=5768),evm.TU.Contig80.5(dist=2621)	NR:PREDICTED: uncharacterized protein LOC101847836 [Aplysia californica]; KEGG:-; SwissProt:-; IPR_id:NULL; IPR_Anno:NULL; // NR:PREDICTED: uncharacterized oxidoreductase C663.09c [Esox lucius]; KEGG:-; SwissProt:-; IPR_id:IPR000363; IPR_Anno:Alpha 1D adrenoceptor
Contig80	302388	T	C	30	7	37	0.19	3	21	24	0.88	0.69	intergenic	evm.TU.Contig80.4(dist=5770),evm.TU.Contig80.5(dist=2619)	NR:PREDICTED: uncharacterized protein LOC101847836 [Aplysia californica]; KEGG:-; SwissProt:-; IPR_id:NULL; IPR_Anno:NULL; // NR:PREDICTED: uncharacterized oxidoreductase C663.09c [Esox lucius]; KEGG:-; SwissProt:-; IPR_id:IPR000363; IPR_Anno:Alpha 1D adrenoceptor
Contig83	901003	G	T	30	7	37	0.19	5	35	40	0.88	0.69	intergenic	evm.TU.Contig83.8(dist=106632),evm.TU.Contig83.11_evm.TU.Contig83.12(dist=192816)	NR:hypothetical protein DAPPUDRAFT_301543 [Daphnia pulex]; KEGG:hypothetical protein; K02881 large subunit ribosomal protein L18 (A); SwissProt:Otopetrin-2 OS=Mus musculus GN=Otop2 PE=2 SV=1; IPR_id:IPR004878; IPR_Anno:Otopetrin; // NR:PREDICTED: homeobox protein Nkx-3.2 [Eptesicus fuscus]; KEGG:NKX3-2; NK3 homeobox 2; K09995 homeobox protein Nkx-3.2 (A); SwissProt:Homeobox protein Nkx-3.2 OS=Mus…
Contig964	93509	A	T	26	6	32	0.19	4	29	33	0.88	0.69	intergenic	NONE(dist=NONE),NONE(dist=NONE)	--
Contig0	14183299	C	T	21	5	26	0.19	3	25	28	0.89	0.7	intergenic	evm.TU.Contig0.359(dist=107984),evm.TU.Contig0.360(dist=45526)	NR:PREDICTED: nephrin-like [Fopius arisanus]; KEGG:-; SwissProt:-; IPR_id:NULL; IPR_Anno:NULL; // NR:PREDICTED: tyrosine-protein phosphatase Lar isoform X1 [Plutella xylostella]; KEGG:tyrosine-protein phosphatase Lar; K05695 receptor-type tyrosine-protein phosphatase F [EC:3.1.3.48] (A); SwissProt:Tyrosine-protein phosphatase Lar OS=Drosophila melanogaster GN=Lar PE=1 SV=2; IPR_id:NULL; IPR_Anno:…
Contig10	3243312	C	A	29	7	36	0.19	4	32	36	0.89	0.7	intronic	evm.TU.Contig10.59	--
Contig102	132971	G	A	30	7	37	0.19	3	24	27	0.89	0.7	intergenic	evm.TU.Contig102.4(dist=25659),evm.TU.Contig102.6(dist=42234)	NR:opsin, rhodopsin-7 like [Orthetrum albistylum]; KEGG:opsin, ultraviolet-sensitive; K04255 r-opsin (A); SwissProt:Opsin-3 OS=Manduca sexta GN=OP3 PE=2 SV=1; IPR_id:NULL; IPR_Anno:NULL; // NR:hypothetical protein X975_17527, partial [Stegodyphus mimosarum]; KEGG:-; SwissProt:-; IPR_id:-; IPR_Anno:-
Contig1087	44445	A	C	17	4	21	0.19	3	25	28	0.89	0.7	intergenic	evm.TU.Contig1087.2(dist=26357),evm.TU.Contig1087.3(dist=44952)	NR:PREDICTED: protein virilizer [Tribolium castaneum]; KEGG:-; SwissProt:Protein virilizer OS=Drosophila pseudoobscura pseudoobscura GN=vir PE=3 SV=1; IPR_id:IPR026736; IPR_Anno:Protein virilizer; // NR:hypothetical protein CAPTEDRAFT_158294 [Capitella teleta]; KEGG:-; SwissProt:Lamina-associated polypeptide 2, isoform beta OS=Rattus norvegicus GN=Tmpo PE=1 SV=3; IPR_id:IPR013146; IPR_Anno:LEM-li…
Contig1152	21488	A	G	25	6	31	0.19	3	25	28	0.89	0.7	intergenic	NONE(dist=NONE),NONE(dist=NONE)	--
Contig1166	46333	C	T	32	7	39	0.18	3	23	26	0.88	0.7	intergenic	evm.TU.Contig1166.1(dist=29345),evm.TU.Contig1166.2(dist=49337)	NR:-; KEGG:-; SwissProt:-; IPR_id:IPR026247; IPR_Anno:Endothelial cell-specific chemotaxis regulator; // NR:-; KEGG:-; SwissProt:-; IPR_id:IPR003072; IPR_Anno:Orphan nuclear receptor, NOR1 type
Contig118	39348	C	T	23	5	28	0.18	6	42	48	0.88	0.7	intergenic	NONE(dist=NONE),evm.TU.Contig118.2(dist=50385)	NR:Putative neuropeptide Y receptor [Zootermopsis nevadensis]; KEGG:GPRNPY2; AAEL010626-PA; K04209 neuropeptide Y receptor, invertebrate (A); SwissProt:Neuropeptide F receptor OS=Drosophila melanogaster GN=NPFR PE=1 SV=3; IPR_id:IPR000276; IPR_Anno:G protein-coupled receptor, rhodopsin-like
Contig129	499972	A	T	14	3	17	0.18	2	15	17	0.88	0.7	intergenic	evm.TU.Contig129.12(dist=26507),evm.TU.Contig129.13(dist=3847)	NR:hypothetical protein TcasGA2_TC013956 [Tribolium castaneum]; KEGG:neuroligin; K07378 neuroligin (A); SwissProt:Neuroligin-3 OS=Mus musculus GN=Nlgn3 PE=1 SV=2; IPR_id:IPR002018; IPR_Anno:Carboxylesterase, type B
Contig1318	13386	G	A	30	7	37	0.19	3	25	28	0.89	0.7	intergenic	NONE(dist=NONE),NONE(dist=NONE)	--
Contig134	510609	C	T	14	3	17	0.18	3	23	26	0.88	0.7	intronic	evm.TU.Contig134.9	NR:hypothetical protein YQE_11300, partial [Dendroctonus ponderosae]; KEGG:RHO guanyl-nucleotide exchange factor; K16529 A-kinase anchor protein 13 (A); SwissProt:A-kinase anchor protein 13 OS=Homo sapiens GN=AKAP13 PE=1 SV=2; IPR_id:IPR015618; IPR_Anno:Transforming growth factor beta 3
Contig1391	237260	G	A	23	5	28	0.18	4	29	33	0.88	0.7	upstream	evm.TU.Contig1391.3	NR:hypothetical protein CAEBREN_03209 [Caenorhabditis brenneri]; KEGG:magnesium transporter NIPA1-like; K19364 magnesium transporter NIPA1 (A); SwissProt:Magnesium transporter NIPA2 OS=Bos taurus GN=NIPA2 PE=2 SV=1; IPR_id:IPR008521; IPR_Anno:Magnesium transporter NIPA
Contig1592	32388	A	T	27	6	33	0.18	7	49	56	0.88	0.7	UTR3	evm.TU.Contig1592.1	NR:Synaptobrevin-like protein YKT6 [Zootermopsis nevadensis]; KEGG:AAEL017562-PA; K08516 synaptobrevin homolog YKT6 (A); SwissProt:Synaptobrevin homolog YKT6 OS=Bos taurus GN=YKT6 PE=2 SV=1; IPR_id:NULL; IPR_Anno:NULL
Contig161	231130	C	T	27	6	33	0.18	4	29	33	0.88	0.7	intergenic	evm.TU.Contig161.2(dist=103395),evm.TU.Contig161.3(dist=68707)	NR:-; KEGG:-; SwissProt:-; IPR_id:IPR000164; IPR_Anno:Histone H3; // NR:hypothetical protein DAPPUDRAFT_307453 [Daphnia pulex]; KEGG:hypothetical protein; K14772 U3 small nucleolar RNA-associated protein 20 (A); SwissProt:E3 UFM1-protein ligase 1 OS=Macaca fascicularis GN=UFL1 PE=2 SV=1; IPR_id:IPR005386; IPR_Anno:EDG-8 sphingosine 1-phosphate receptor
Contig165	808977	G	A	29	7	36	0.19	3	24	27	0.89	0.7	intergenic	evm.TU.Contig165.19(dist=117693),NONE(dist=NONE)	--
Contig168	571281	T	C	9	2	11	0.18	1	7	8	0.88	0.7	intergenic	evm.TU.Contig168.11(dist=81497),evm.TU.Contig168.12(dist=333687)	NR:-; KEGG:-; SwissProt:-; IPR_id:IPR001623; IPR_Anno:DnaJ domain
Contig168	571290	C	G	9	2	11	0.18	1	7	8	0.88	0.7	intergenic	evm.TU.Contig168.11(dist=81506),evm.TU.Contig168.12(dist=333678)	NR:-; KEGG:-; SwissProt:-; IPR_id:IPR001623; IPR_Anno:DnaJ domain
Contig1684	75487	T	C	26	6	32	0.19	4	34	38	0.89	0.7	intergenic	evm.TU.Contig1684.1_evm.TU.Contig1684.2(dist=10681),evm.TU.Contig1684.3(dist=1931)	NR:PREDICTED: putative inorganic phosphate cotransporter isoform X2 [Megachile rotundata]; KEGG:putative inorganic phosphate cotransporter; K08193 MFS transporter, ACS family, solute carrier family 17 (sodium-dependent inorganic phosphate cotransporter), other (A); SwissProt:Putative inorganic phosphate cotransporter OS=Drosophila ananassae GN=Picot PE=3 SV=1; IPR_id:NULL; IPR_Anno:NULL; // NR:eb…
Contig1814	2644	C	T	27	6	33	0.18	4	30	34	0.88	0.7	intergenic	NONE(dist=NONE),NONE(dist=NONE)	--
Contig19	153079	T	A	18	4	22	0.18	3	23	26	0.88	0.7	intergenic	evm.TU.Contig19.2(dist=116888),evm.TU.Contig19.3(dist=8390)	NR:-; KEGG:-; SwissProt:-; IPR_id:IPR003066; IPR_Anno:Salmonella invasion protein InvJ; // NR:PREDICTED: uncharacterized protein LOC101736650 [Bombyx mori]; KEGG:-; SwissProt:-; IPR_id:IPR002151; IPR_Anno:Kinesin light chain
Contig216	558591	T	C	23	5	28	0.18	2	14	16	0.88	0.7	intergenic	evm.TU.Contig216.12(dist=275168),NONE(dist=NONE)	NR:AGAP007759-PA-like protein [Anopheles sinensis]; KEGG:-; SwissProt:-; IPR_id:NULL; IPR_Anno:NULL
Contig220	307181	T	G	29	7	36	0.19	4	33	37	0.89	0.7	intergenic	evm.TU.Contig220.3(dist=25044),evm.TU.Contig220.4(dist=34700)	NR:hypothetical protein L798_14973 [Zootermopsis nevadensis]; KEGG:-; SwissProt:-; IPR_id:NULL; IPR_Anno:NULL; // NR:A disintegrin and metalloproteinase with thrombospondin motifs 18 [Zootermopsis nevadensis]; KEGG:ADAMTS10; ADAM metallopeptidase with thrombospondin type 1 motif, 10; K08625 a disintegrin and metalloproteinase with thrombospondin motifs 10 [EC:3.4.24.-] (A); SwissProt:A disintegri…
Contig259	221641	A	T	17	4	21	0.19	2	16	18	0.89	0.7	intergenic	evm.TU.Contig259.6(dist=33592),evm.TU.Contig259.7(dist=102461)	NR:disintegrin and metalloproteinase domain-containing protein 10 [Eriocheir sinensis]; KEGG:kuz, GB13192; kuzbanian; K06704 disintegrin and metalloproteinase domain-containing protein 10 [EC:3.4.24.81] (A); SwissProt:Disintegrin and metalloproteinase domain-containing protein 10 OS=Homo sapiens GN=ADAM10 PE=1 SV=1; IPR_id:IPR001762; IPR_Anno:Blood coagulation inhibitor, Disintegrin; // NR:hypoth…
Contig2938	49006	A	C	25	6	31	0.19	5	39	44	0.89	0.7	intergenic	NONE(dist=NONE),evm.TU.Contig2938.3(dist=29347)	NR:-; KEGG:-; SwissProt:-; IPR_id:IPR001002; IPR_Anno:Chitin-binding, type 1
Contig297	568045	G	A	31	7	38	0.18	4	28	32	0.88	0.7	intergenic	evm.TU.Contig297.10(dist=78287),evm.TU.Contig297.11(dist=104156)	NR:PREDICTED: phosphotriesterase-related protein-like [Crassostrea gigas]; KEGG:phosphotriesterase-related protein-like; K07048 phosphotriesterase-related protein (A); SwissProt:Phosphotriesterase-related protein OS=Danio rerio GN=pter PE=2 SV=1; IPR_id:IPR001559; IPR_Anno:Aryldialkylphosphatase
Contig348	484506	G	A	23	5	28	0.18	4	29	33	0.88	0.7	intronic	evm.TU.Contig348.20	NR:NADH dehydrogenase [Anopheles darlingi]; KEGG:GF22076 gene product from transcript GF22076-RA (EC:1.6.5.3); K03963 NADH dehydrogenase (ubiquinone) 1 beta subcomplex subunit 7 (A); SwissProt:NADH dehydrogenase [ubiquinone] 1 beta subcomplex subunit 7 OS=Dictyostelium discoideum GN=ndufb7 PE=3 SV=1; IPR_id:IPR008698; IPR_Anno:NADH:ubiquinone oxidoreductase, B18 subunit
Contig370	501895	C	T	18	4	22	0.18	5	36	41	0.88	0.7	intronic	evm.TU.Contig370.6	NR:glycine receptor precursor [Ciona intestinalis]; KEGG:ci-glyr; glycine receptor; K05194 glycine receptor alpha-2 (A); SwissProt:Gamma-aminobutyric acid receptor subunit beta-like OS=Drosophila melanogaster GN=Lcch3 PE=1 SV=2; IPR_id:IPR002172; IPR_Anno:Low-density lipoprotein (LDL) receptor class A repeat
Contig418	312550	C	T	17	4	21	0.19	2	17	19	0.89	0.7	intergenic	evm.TU.Contig418.3(dist=170479),NONE(dist=NONE)	NR:PREDICTED: DC-STAMP domain-containing protein 1 [Monodelphis domestica]; KEGG:ADAM15, DCST1; disintegrin and metalloproteinase domain-containing protein 15; K06836 disintegrin and metalloproteinase domain-containing protein 15 [EC:3.4.24.-] (A); SwissProt:DC-STAMP domain-containing protein 1 OS=Mus musculus GN=Dcst1 PE=2 SV=1; IPR_id:IPR012858; IPR_Anno:Dendritic cell-specific transmembrane pr…
Contig418	313290	T	C	13	3	16	0.19	3	24	27	0.89	0.7	intergenic	evm.TU.Contig418.3(dist=171219),NONE(dist=NONE)	NR:PREDICTED: DC-STAMP domain-containing protein 1 [Monodelphis domestica]; KEGG:ADAM15, DCST1; disintegrin and metalloproteinase domain-containing protein 15; K06836 disintegrin and metalloproteinase domain-containing protein 15 [EC:3.4.24.-] (A); SwissProt:DC-STAMP domain-containing protein 1 OS=Mus musculus GN=Dcst1 PE=2 SV=1; IPR_id:IPR012858; IPR_Anno:Dendritic cell-specific transmembrane pr…
Contig430	187386	C	G	29	7	36	0.19	4	32	36	0.89	0.7	intergenic	evm.TU.Contig430.5(dist=63217),evm.TU.Contig430.6(dist=27676)	NR:PREDICTED: homeobox protein caupolican [Tribolium castaneum]; KEGG:homeobox protein TGIF2-like; K19553 homeobox protein TGIF2 (A); SwissProt:Homeobox protein caupolican OS=Drosophila melanogaster GN=caup PE=2 SV=2; IPR_id:NULL; IPR_Anno:NULL
Contig46	995009	T	C	27	6	33	0.18	2	14	16	0.88	0.7	intronic	evm.TU.Contig46.31	NR:PREDICTED: ATP-dependent DNA helicase Q1-like [Athalia rosae]; KEGG:ATP-dependent DNA helicase Q1-like; K10899 ATP-dependent DNA helicase Q1 [EC:3.6.4.12] (A); SwissProt:ATP-dependent DNA helicase Q1 OS=Mus musculus GN=Recql PE=1 SV=2; IPR_id:IPR024575; IPR_Anno:Cloacin colicin family
Contig472	122555	T	C	39	9	48	0.19	4	31	35	0.89	0.7	intergenic	NONE(dist=NONE),NONE(dist=NONE)	--
Contig487	85473	A	T	25	6	31	0.19	3	25	28	0.89	0.7	intergenic	evm.TU.Contig487.3(dist=9411),evm.TU.Contig487.5(dist=51241)	NR:conserved hypothetical protein [Ixodes scapularis]; KEGG:rac GTPase-activating protein 1-like; K16733 Rac GTPase-activating protein 1 (A); SwissProt:Rho GTPase-activating protein 6 OS=Homo sapiens GN=ARHGAP6 PE=1 SV=3; IPR_id:NULL; IPR_Anno:NULL; // NR:Phosrestin-2, partial [Zootermopsis nevadensis]; KEGG:phosrestin-2; K04439 beta-arrestin (A); SwissProt:Arrestin homolog OS=Heliothis virescens…
Contig499	391885	A	T	25	6	31	0.19	3	25	28	0.89	0.7	intergenic	evm.TU.Contig499.10(dist=45226),NONE(dist=NONE)	NR:Le-cadherin [Ligia exotica]; KEGG:hypothetical protein; K16495 protocadherin gamma subfamily A (A); SwissProt:Neural-cadherin OS=Drosophila melanogaster GN=CadN PE=1 SV=2; IPR_id:IPR002126; IPR_Anno:Cadherin
Contig522	268228	A	T	32	7	39	0.18	3	21	24	0.88	0.7	intergenic	evm.TU.Contig522.16(dist=75269),evm.TU.Contig522.17(dist=9635)	NR:PREDICTED: uncharacterized protein LOC100908673 [Metaseiulus occidentalis]; KEGG:hypothetical protein; K01487 guanine deaminase [EC:3.5.4.3] (A); SwissProt:Cuticlin-1 OS=Caenorhabditis elegans GN=cut-1 PE=2 SV=2; IPR_id:IPR001507; IPR_Anno:Zona pellucida domain; // NR:-; KEGG:mismatch repair protein pms1 homologue, putative; K10858 DNA mismatch repair protein PMS2 (A); SwissProt:-; IPR_id:NULL…
Contig596	317541	C	T	26	6	32	0.19	4	34	38	0.89	0.7	intergenic	evm.TU.Contig596.2(dist=43613),evm.TU.Contig596.3(dist=7125)	NR:hypoxia-inducible factor alpha, partial [Callinectes sapidus]; KEGG:hif1a, sima, similar; hypoxia-inducible factor 1-alpha; K08268 hypoxia-inducible factor 1 alpha (A); SwissProt:Protein similar OS=Drosophila melanogaster GN=sima PE=1 SV=2; IPR_id:NULL; IPR_Anno:NULL
Contig601	25523	A	G	18	4	22	0.18	3	22	25	0.88	0.7	intergenic	evm.TU.Contig601.1(dist=10526),NONE(dist=NONE)	NR:PREDICTED: TBC1 domain family member 23-like isoform X1 [Crassostrea gigas]; KEGG:TBC domain containing protein; K17544 TBC domain-containing protein kinase-like protein (A); SwissProt:TBC1 domain family member 23 OS=Xenopus laevis GN=tbc1d23 PE=2 SV=1; IPR_id:IPR000195; IPR_Anno:Rab-GTPase-TBC domain
Contig620	133188	T	G	31	7	38	0.18	3	21	24	0.88	0.7	intergenic	evm.TU.Contig620.2(dist=69877),NONE(dist=NONE)	NR:conserved hypothetical protein [Ixodes scapularis]; KEGG:serine/threonine-protein kinase unc-51-like; K08269 serine/threonine-protein kinase ULK/ATG1 [EC:2.7.11.1] (A); SwissProt:Serine/threonine-protein kinase ULK2 OS=Homo sapiens GN=ULK2 PE=1 SV=3; IPR_id:NULL; IPR_Anno:NULL
Contig642	136004	G	T	14	3	17	0.18	2	14	16	0.88	0.7	intergenic	NONE(dist=NONE),evm.TU.Contig642.3_evm.TU.Contig642.6_evm.TU.Contig642.7(dist=78607)	NR:PREDICTED: solute carrier organic anion transporter family member 3A1 [Harpegnathos saltator]; KEGG:solute carrier organic anion transporter, putative; K14353 solute carrier organic anion transporter family, member 3A (A); SwissProt:Solute carrier organic anion transporter family member 2B1 OS=Mus musculus GN=Slco2b1 PE=1 SV=1; IPR_id:-; IPR_Anno:-
Contig653	9784	T	A	14	3	17	0.18	3	21	24	0.88	0.7	intergenic	NONE(dist=NONE),evm.TU.Contig653.1(dist=95267)	NR:hypothetical protein TRIADDRAFT_50085 [Trichoplax adhaerens]; KEGG:hypothetical protein; K00461 arachidonate 5-lipoxygenase [EC:1.13.11.34] (A); SwissProt:Arachidonate 5-lipoxygenase OS=Rattus norvegicus GN=Alox5 PE=1 SV=3; IPR_id:IPR000907; IPR_Anno:Lipoxygenase
Contig657	144901	G	T	17	4	21	0.19	2	16	18	0.89	0.7	intergenic	evm.TU.Contig657.2(dist=35307),NONE(dist=NONE)	NR:GA11933 [Drosophila pseudoobscura pseudoobscura]; KEGG:GM14610 gene product from transcript GM14610-RA; K17233 dual oxidase maturation factor 1 (A); SwissProt:Neural cell adhesion molecule 1 OS=Gallus gallus GN=NCAM1 PE=1 SV=3; IPR_id:NULL; IPR_Anno:NULL
Contig67	73676	C	A	9	2	11	0.18	2	14	16	0.88	0.7	intergenic	evm.TU.Contig67.1(dist=65525),evm.TU.Contig67.2(dist=83081)	NR:-; KEGG:-; SwissProt:-; IPR_id:IPR021100; IPR_Anno:N-glycosylation protein EOS1; // NR:PREDICTED: protein HEXIM1 [Orussus abietinus]; KEGG:protein HEXIM1, putative; K15189 protein HEXIM1/2 (A); SwissProt:Protein HEXIM2 OS=Bos taurus GN=HEXIM2 PE=2 SV=2; IPR_id:IPR020478; IPR_Anno:AT hook-like
Contig719	203555	T	C	21	5	26	0.19	4	33	37	0.89	0.7	intergenic	evm.TU.Contig719.3(dist=138769),evm.TU.Contig719.4(dist=77660)	NR:-; KEGG:-; SwissProt:-; IPR_id:NULL; IPR_Anno:NULL; // NR:neuropeptide GPCR A38 [Nilaparvata lugens]; KEGG:neuropeptide F receptor-like; K04209 neuropeptide Y receptor, invertebrate (A); SwissProt:Neuropeptide F receptor OS=Drosophila melanogaster GN=NPFR PE=1 SV=3; IPR_id:IPR000276; IPR_Anno:G protein-coupled receptor, rhodopsin-like
Contig74	112901	T	C	21	5	26	0.19	2	16	18	0.89	0.7	intergenic	evm.TU.Contig74.4(dist=6976),evm.TU.Contig74.5(dist=41699)	NR:hypothetical protein L798_05569 [Zootermopsis nevadensis]; KEGG:-; SwissProt:-; IPR_id:IPR000496; IPR_Anno:Bradykinin receptor family; // NR:-; KEGG:-; SwissProt:-; IPR_id:IPR001991; IPR_Anno:Sodium:dicarboxylate symporter
Contig753	54865	T	C	22	5	27	0.19	4	32	36	0.89	0.7	intronic	evm.TU.Contig753.1	NR:hypothetical protein L798_03468 [Zootermopsis nevadensis]; KEGG:hypothetical protein; K15118 solute carrier family 25, member 38 (A); SwissProt:Trafficking protein particle complex subunit 11 OS=Danio rerio GN=trappc11 PE=2 SV=1; IPR_id:NULL; IPR_Anno:NULL
Contig785	177631	T	C	13	3	16	0.19	2	17	19	0.89	0.7	intergenic	evm.TU.Contig785.2(dist=44013),NONE(dist=NONE)	NR:KiSS-1 receptor [Zootermopsis nevadensis]; KEGG:hypothetical protein; K04239 hypocretin (orexin) receptor 2 (A); SwissProt:Growth hormone secretagogue receptor type 1 OS=Homo sapiens GN=GHSR PE=1 SV=1; IPR_id:IPR000276; IPR_Anno:G protein-coupled receptor, rhodopsin-like
Contig787	9999	A	G	9	2	11	0.18	2	14	16	0.88	0.7	intergenic	NONE(dist=NONE),evm.TU.Contig787.1(dist=12538)	NR:-; KEGG:-; SwissProt:-; IPR_id:IPR000987; IPR_Anno:EDG-1 sphingosine 1-phosphate receptor
Contig8	4489572	T	C	17	4	21	0.19	3	25	28	0.89	0.7	intergenic	evm.TU.Contig8.96(dist=1782),evm.TU.Contig8.97(dist=15489)	NR:hypothetical protein DAPPUDRAFT_303038 [Daphnia pulex]; KEGG:fkbp2-l; peptidyl-prolyl cis-trans isomerase FKBP2-like; K09569 FK506-binding protein 2 [EC:5.2.1.8] (A); SwissProt:Peptidyl-prolyl cis-trans isomerase FKBP2 OS=Homo sapiens GN=FKBP2 PE=1 SV=2; IPR_id:IPR001179; IPR_Anno:Peptidyl-prolyl cis-trans isomerase, FKBP-type, domain; // NR:-; KEGG:-; SwissProt:-; IPR_id:IPR004000; IPR_Anno:A…
Contig82	774356	A	G	31	7	38	0.18	4	29	33	0.88	0.7	intergenic	evm.TU.Contig82.17(dist=140357),evm.TU.Contig82.19(dist=120721)	NR:uncharacterized protein LOC100034531 [Danio rerio]; KEGG:ZNF560; zinc finger protein 560; K09228 KRAB domain-containing zinc finger protein (A); SwissProt:Zinc finger protein 354C OS=Rattus norvegicus GN=Znf354c PE=1 SV=1; IPR_id:IPR007087; IPR_Anno:Zinc finger, C2H2; // NR:peroxinectin [Macrophthalmus japonicus]; KEGG:chorion peroxidase-like; K19511 peroxidase [EC:1.11.1.7] (A); SwissProt:Cho…
Contig839	340508	A	G	25	6	31	0.19	4	31	35	0.89	0.7	downstream	evm.TU.Contig839.14	NR:hypothetical protein L798_01554 [Zootermopsis nevadensis]; KEGG:-; SwissProt:-; IPR_id:IPR005698; IPR_Anno:Phosphotransferase system, phosphocarrier HPr protein
Contig90	1241503	A	G	18	4	22	0.18	3	22	25	0.88	0.7	intergenic	evm.TU.Contig90.9(dist=352906),NONE(dist=NONE)	NR:-; KEGG:-; SwissProt:-; IPR_id:NULL; IPR_Anno:NULL
Contig904	155308	C	T	25	6	31	0.19	3	24	27	0.89	0.7	intergenic	evm.TU.Contig904.3(dist=71150),evm.TU.Contig904.4(dist=32206)	NR:Tetratricopeptide repeat protein 21B [Zootermopsis nevadensis]; KEGG:hypothetical protein; K19673 tetratricopeptide repeat protein 21B (A); SwissProt:Tetratricopeptide repeat protein 21B OS=Homo sapiens GN=TTC21B PE=1 SV=2; IPR_id:IPR001723; IPR_Anno:Steroid hormone receptor; // NR:neuropeptide GPCR A38 [Nilaparvata lugens]; KEGG:neuropeptide F receptor-like; K04209 neuropeptide Y receptor, in…
Contig97	343243	G	A	22	5	27	0.19	4	33	37	0.89	0.7	intergenic	evm.TU.Contig97.9(dist=109445),evm.TU.Contig97.10(dist=153364)	NR:conserved hypothetical protein [Ixodes scapularis]; KEGG:hypothetical protein; K16801 centrosomal protein CEP19 (A); SwissProt:Centrosomal protein of 19 kDa OS=Xenopus tropicalis GN=cep19 PE=2 SV=1; IPR_id:NULL; IPR_Anno:NULL; // NR:putative RAB GTPase [Hottentotta judaicus]; KEGG:ras and EF-hand domain-containing protein homolog; K17199 Ras and EF-hand domain-containing protein (A); SwissProt…
Contig0	12885022	C	T	13	3	16	0.19	2	19	21	0.9	0.71	intergenic	evm.TU.Contig0.323(dist=3858),evm.TU.Contig0.325(dist=24505)	NR:PREDICTED: V-type proton ATPase 21 kDa proteolipid subunit [Diaphorina citri]; KEGG:GB17836; v-type proton ATPase 21 kDa proteolipid subunit-like; K03661 V-type H+-transporting ATPase 21kDa proteolipid subunit (A); SwissProt:V-type proton ATPase 21 kDa proteolipid subunit OS=Bos taurus GN=ATP6V0B PE=2 SV=1; IPR_id:IPR004836; IPR_Anno:Sodium/calcium exchanger protein; // NR:PREDICTED: extensin-…
Contig109	561746	C	T	33	7	40	0.17	4	28	32	0.88	0.71	intergenic	evm.TU.Contig109.18(dist=33582),evm.TU.Contig109.19(dist=25115)	NR:PREDICTED: histone deacetylase 8-like isoform X1 [Acyrthosiphon pisum]; KEGG:histone deacetylase 8-like; K11405 histone deacetylase 8 [EC:3.5.1.98] (A); SwissProt:Histone deacetylase 8 OS=Xenopus laevis GN=hdac8 PE=2 SV=1; IPR_id:IPR000286; IPR_Anno:Histone deacetylase superfamily; // NR:-; KEGG:-; SwissProt:-; IPR_id:IPR001128; IPR_Anno:Cytochrome P450
Contig1115	109856	G	C	15	3	18	0.17	4	28	32	0.88	0.71	intergenic	NONE(dist=NONE),evm.TU.Contig1115.1(dist=21351)	NR:Bromo adjacent-like proteiny domain-containing 1 protein [Zootermopsis nevadensis]; KEGG:hypothetical protein; K02603 origin recognition complex subunit 1 (A); SwissProt:Bromo adjacent homology domain-containing 1 protein OS=Mus musculus GN=Bahd1 PE=2 SV=1; IPR_id:IPR001025; IPR_Anno:Bromo adjacent homology (BAH) domain
Contig1137	16471	A	G	20	4	24	0.17	3	21	24	0.88	0.71	intronic	evm.TU.Contig1137.1	NR:PREDICTED: probable GPI-anchored adhesin-like protein PGA55 [Microplitis demolitor]; KEGG:-; SwissProt:Protein Dok-7 OS=Takifugu rubripes GN=dok7 PE=2 SV=1; IPR_id:IPR001782; IPR_Anno:Flagellar P-ring protein
Contig114	44481	T	C	13	3	16	0.19	3	26	29	0.9	0.71	intergenic	evm.TU.Contig114.1(dist=20767),evm.TU.Contig114.2(dist=19924)	NR:hypothetical protein LOTGIDRAFT_234920 [Lottia gigantea]; KEGG:hypothetical protein; K14572 midasin (A); SwissProt:Coiled-coil domain-containing protein 9 OS=Mus musculus GN=Ccdc9 PE=2 SV=1; IPR_id:IPR000533; IPR_Anno:Tropomyosin; // NR:hypothetical protein DAPPUDRAFT_92230 [Daphnia pulex]; KEGG:-; SwissProt:Barrier-to-autointegration factor OS=Danio rerio GN=banf1 PE=1 SV=1; IPR_id:IPR004122;…
Contig1188	17115	A	G	10	2	12	0.17	2	14	16	0.88	0.71	intergenic	evm.TU.Contig1188.1(dist=3219),evm.TU.Contig1188.2(dist=93863)	NR:mitochondrial cytochrome c oxidase subunit VIa precursor [Litopenaeus vannamei]; KEGG:cytochrome c oxidase subunit 6A, mitochondrial; K02266 cytochrome c oxidase subunit 6a (A); SwissProt:Cytochrome c oxidase subunit 6A, mitochondrial OS=Cyprinus carpio PE=3 SV=1; IPR_id:IPR001349; IPR_Anno:Cytochrome c oxidase, subunit VIa; // NR:hypothetical protein FF38_13967, partial [Lucilia cuprina]; KEG…
Contig12	5346573	T	C	25	6	31	0.19	5	43	48	0.9	0.71	intergenic	evm.TU.Contig12.97(dist=4472),evm.TU.Contig12.98(dist=64425)	NR:PREDICTED: uncharacterized protein LOC103314772 [Tribolium castaneum]; KEGG:hypothetical protein; K04499 RuvB-like protein 1 (pontin 52) (A); SwissProt:Cuticlin-1 OS=Caenorhabditis elegans GN=cut-1 PE=2 SV=2; IPR_id:IPR001507; IPR_Anno:Zona pellucida domain; // NR:Cubilin [Pteropus alecto]; KEGG:CUBN; cubilin (intrinsic factor-cobalamin receptor); K14616 cubilin (A); SwissProt:Cubilin OS=Mus m…
Contig1251	47854	G	A	19	4	23	0.17	5	36	41	0.88	0.71	intergenic	NONE(dist=NONE),evm.TU.Contig1251.1(dist=12783)	NR:-; KEGG:-; SwissProt:-; IPR_id:IPR001782; IPR_Anno:Flagellar P-ring protein
Contig129	407319	C	T	30	6	36	0.17	3	22	25	0.88	0.71	intronic	evm.TU.Contig129.9	NR:Antennapedia [Procambarus clarkii]; KEGG:antennapedia homologue protein; K09311 Antp family, other (A); SwissProt:-; IPR_id:NULL; IPR_Anno:NULL
Contig129	993606	T	C	20	4	24	0.17	2	15	17	0.88	0.71	intergenic	evm.TU.Contig129.24(dist=3444),evm.TU.Contig129.25(dist=40311)	NR:Solute carrier family 25 member 45, partial [Zootermopsis nevadensis]; KEGG:hypothetical protein; K15123 solute carrier family 25, member 45/47 (A); SwissProt:Solute carrier family 25 member 48 OS=Homo sapiens GN=SLC25A48 PE=1 SV=2; IPR_id:IPR018108; IPR_Anno:Mitochondrial substrate/solute carrier; // NR:-; KEGG:-; SwissProt:-; IPR_id:IPR002258; IPR_Anno:DEZ orphan receptor
Contig1338	153713	A	G	24	5	29	0.17	3	22	25	0.88	0.71	intergenic	evm.TU.Contig1338.4(dist=4052),NONE(dist=NONE)	NR:PREDICTED: rho GTPase-activating protein 21 isoform X7 [Athalia rosae]; KEGG:hypothetical protein; K19839 Rho-type GTPase-activating protein 1/2 (A); SwissProt:Rho GTPase-activating protein 21-B OS=Xenopus laevis GN=arhgap21-b PE=2 SV=1; IPR_id:IPR000198; IPR_Anno:Rho GTPase-activating protein domain
Contig136	545696	A	T	34	8	42	0.19	3	28	31	0.9	0.71	intergenic	evm.TU.Contig136.17(dist=75495),evm.TU.Contig136.18(dist=15341)	NR:ADAM metalloprotease, partial [Marsupenaeus japonicus]; KEGG:ADAM33; ADAM metallopeptidase domain 33; K08616 disintegrin and metalloproteinase domain-containing protein 33 [EC:3.4.24.-] (A); SwissProt:Disintegrin and metalloproteinase domain-containing protein 33 OS=Mus musculus GN=Adam33 PE=1 SV=3; IPR_id:IPR001590; IPR_Anno:Peptidase M12B, ADAM/reprolysin; // NR:Exocyst complex component 2 […
Contig144	366178	G	A	28	6	34	0.18	4	31	35	0.89	0.71	intergenic	evm.TU.Contig144.4(dist=188614),evm.TU.Contig144.5(dist=106970)	NR:hypothetical protein X975_05886, partial [Stegodyphus mimosarum]; KEGG:zinc finger homeobox protein 4-like; K09378 AT-binding transcription factor 1 (A); SwissProt:-; IPR_id:IPR015880; IPR_Anno:Zinc finger, C2H2-like; // NR:Tax1 binding protein 1 [Takifugu rubripes]; KEGG:-; SwissProt:Tax1-binding protein 1 homolog OS=Bos taurus GN=TAX1BP1 PE=2 SV=1; IPR_id:NULL; IPR_Anno:NULL
Contig147	302769	T	C	25	6	31	0.19	5	45	50	0.9	0.71	intergenic	evm.TU.Contig147.21(dist=18461),evm.TU.Contig147.22(dist=10946)	NR:hypothetical protein BRAFLDRAFT_116041 [Branchiostoma floridae]; KEGG:GEMIN4; gem-associated protein 4; K13132 gem associated protein 4 (A); SwissProt:Glyoxalase domain-containing protein 4 OS=Mus musculus GN=Glod4 PE=1 SV=1; IPR_id:IPR018019; IPR_Anno:Luteovirus Orf2 putative replicase 1
Contig147	351566	A	T	27	6	33	0.18	4	33	37	0.89	0.71	intronic	evm.TU.Contig147.25	NR:conserved hypothetical protein [Pediculus humanus corporis]; KEGG:hypothetical protein; K04859 voltage-dependent calcium channel alpha-2/delta-2 (A); SwissProt:Voltage-dependent calcium channel subunit alpha-2/delta-1 OS=Homo sapiens GN=CACNA2D1 PE=1 SV=3; IPR_id:IPR002035; IPR_Anno:von Willebrand factor, type A
Contig168	320752	T	C	19	4	23	0.17	3	21	24	0.88	0.71	intronic	evm.TU.Contig168.8	NR:PREDICTED: prolactin-releasing peptide receptor [Fopius arisanus]; KEGG:prolactin-releasing peptide receptor-like; K04314 prolactin releasing hormone receptor (A); SwissProt:Neuropeptide Y receptor type 2 OS=Gallus gallus GN=NPY2R PE=3 SV=1; IPR_id:IPR000276; IPR_Anno:G protein-coupled receptor, rhodopsin-like
Contig1695	73984	T	C	10	2	12	0.17	2	14	16	0.88	0.71	intergenic	evm.TU.Contig1695.1(dist=41805),evm.TU.Contig1695.2(dist=19691)	NR:-; KEGG:-; SwissProt:-; IPR_id:IPR000380; IPR_Anno:DNA topoisomerase, type IA; // NR:PREDICTED: neuroligin-4, Y-linked-like isoform X1 [Bombyx mori]; KEGG:neuroligin-4, Y-linked-like; K07378 neuroligin (A); SwissProt:Neuroligin-4, Y-linked OS=Homo sapiens GN=NLGN4Y PE=2 SV=1; IPR_id:IPR002018; IPR_Anno:Carboxylesterase, type B
Contig173	78979	T	G	21	5	26	0.19	4	38	42	0.9	0.71	intergenic	evm.TU.Contig173.2(dist=26982),evm.TU.Contig173.6(dist=6846)	NR:hypothetical protein DAPPUDRAFT_307561 [Daphnia pulex]; KEGG:prolow-density lipoprotein receptor-related protein 1; K04550 low-density lipoprotein receptor-related protein 1 (alpha-2-macroglobulin receptor) (A); SwissProt:Prolow-density lipoprotein receptor-related protein 1 OS=Mus musculus GN=Lrp1 PE=1 SV=1; IPR_id:IPR000033; IPR_Anno:LDLR class B repeat; // NR:PREDICTED: organic solute trans…
Contig1735	34624	T	C	24	5	29	0.17	4	28	32	0.88	0.71	downstream	evm.TU.Contig1735.1	NR:AGAP000715-PA [Anopheles gambiae str. PEST]; KEGG:AGAP002359-PA; K01672 carbonic anhydrase [EC:4.2.1.1] (A); SwissProt:Carbonic anhydrase-related protein 10 OS=Bos taurus GN=CA10 PE=2 SV=1; IPR_id:IPR001148; IPR_Anno:Alpha carbonic anhydrase
Contig1814	11503	C	T	14	3	17	0.18	2	16	18	0.89	0.71	intergenic	NONE(dist=NONE),NONE(dist=NONE)	--
Contig203	1081596	C	T	14	3	17	0.18	2	17	19	0.89	0.71	intergenic	evm.TU.Contig203.33(dist=5690),evm.TU.Contig203.34(dist=21166)	NR:-; KEGG:-; SwissProt:-; IPR_id:NULL; IPR_Anno:NULL; // NR:hypothetical protein BRAFLDRAFT_82927 [Branchiostoma floridae]; KEGG:hypothetical protein; K08145 MFS transporter, SP family, solute carrier family 2 (facilitated glucose transporter), member 8 (A); SwissProt:Facilitated trehalose transporter Tret1 OS=Culex quinquefasciatus GN=Tret1 PE=3 SV=1; IPR_id:IPR002229; IPR_Anno:Blood group Rhes…
Contig2042	126942	G	A	19	4	23	0.17	2	15	17	0.88	0.71	intergenic	NONE(dist=NONE),evm.TU.Contig2042.2(dist=20350)	NR:-; KEGG:midasin; K14572 midasin (A); SwissProt:Dynein heavy chain-like protein PF11_0240 OS=Plasmodium falciparum (isolate 3D7) GN=PF11_0240 PE=3 SV=1; IPR_id:IPR002228; IPR_Anno:Muscarinic acetylcholine receptor M1
Contig2060	61843	A	G	37	8	45	0.18	5	41	46	0.89	0.71	intronic	evm.TU.Contig2060.5_evm.TU.Contig2060.6	NR:PREDICTED: collagen alpha-1(XVIII) chain isoform X2 [Athalia rosae]; KEGG:collagen alpha-1(XVIII) chain-like; K06823 collagen, type XVIII, alpha (A); SwissProt:Collagen alpha-1(XVIII) chain OS=Homo sapiens GN=COL18A1 PE=1 SV=5; IPR_id:IPR013292; IPR_Anno:Myeloid transforming gene on chromosome 16 (MTG16)
Contig211	239718	A	T	9	2	11	0.18	2	16	18	0.89	0.71	intronic	evm.TU.Contig211.1	NR:-; KEGG:-; SwissProt:-; IPR_id:NULL; IPR_Anno:NULL
Contig23	666922	A	G	28	6	34	0.18	3	24	27	0.89	0.71	intergenic	evm.TU.Contig23.13(dist=157338),evm.TU.Contig23.15(dist=404334)	NR:-; KEGG:-; SwissProt:-; IPR_id:IPR001809; IPR_Anno:Outer surface lipoprotein, Borrelia
Contig23	906635	T	A	10	2	12	0.17	2	15	17	0.88	0.71	intergenic	evm.TU.Contig23.13(dist=397051),evm.TU.Contig23.15(dist=164621)	NR:-; KEGG:-; SwissProt:-; IPR_id:IPR001809; IPR_Anno:Outer surface lipoprotein, Borrelia
Contig239	479036	G	A	20	4	24	0.17	4	29	33	0.88	0.71	intronic	evm.TU.Contig239.17	NR:Prolyl 3-hydroxylase 1, partial [Zootermopsis nevadensis]; KEGG:prolyl 3-hydroxylase 1-like; K08134 leucine proline-enriched proteoglycan (leprecan) (A); SwissProt:Prolyl 3-hydroxylase 1 OS=Homo sapiens GN=LEPRE1 PE=1 SV=2; IPR_id:IPR005123; IPR_Anno:Oxoglutarate/iron-dependent dioxygenase
Contig24	1272735	A	G	25	5	30	0.17	3	22	25	0.88	0.71	intergenic	evm.TU.Contig24.31(dist=53938),evm.TU.Contig24.32(dist=15361)	NR:PREDICTED: uncharacterized protein LOC664165 [Tribolium castaneum]; KEGG:GH14523 gene product from transcript GH14523-RA; K16660 reticulon-4 receptor-like 1 (A); SwissProt:PR domain zinc finger protein 8 OS=Homo sapiens GN=PRDM8 PE=2 SV=3; IPR_id:IPR007087; IPR_Anno:Zinc finger, C2H2; // NR:PREDICTED: A disintegrin and metalloproteinase with thrombospondin motifs 7-like [Metaseiulus occidental…
Contig272	188680	C	T	19	4	23	0.17	4	30	34	0.88	0.71	intergenic	evm.TU.Contig272.1(dist=95967),evm.TU.Contig272.2(dist=1218)	NR:PREDICTED: aspartate--tRNA ligase, mitochondrial [Tribolium castaneum]; KEGG:kinesin-6A; kinesin 6A; K17387 kinesin family member 23 (A); SwissProt:Aspartate--tRNA ligase, mitochondrial OS=Rattus norvegicus GN=Dars2 PE=1 SV=1; IPR_id:IPR008126; IPR_Anno:Outer membrane adhesion, Yersinia; // NR:hypothetical protein BRAFLDRAFT_123636 [Branchiostoma floridae]; KEGG:hypothetical protein; K17890 au…
Contig2751	15618	T	C	30	6	36	0.17	4	29	33	0.88	0.71	intergenic	NONE(dist=NONE),evm.TU.Contig2751.1(dist=2243)	NR:hypothetical protein CAPTEDRAFT_132902 [Capitella teleta]; KEGG:hypothetical protein; K10863 aprataxin [EC:3.-.-.-] (A); SwissProt:Aprataxin OS=Danio rerio GN=aptx PE=2 SV=1; IPR_id:NULL; IPR_Anno:NULL
Contig3159	3894	T	C	28	6	34	0.18	3	24	27	0.89	0.71	intergenic	NONE(dist=NONE),NONE(dist=NONE)	--
Contig3267	28857	T	G	33	7	40	0.17	5	38	43	0.88	0.71	intergenic	evm.TU.Contig3267.1(dist=1540),NONE(dist=NONE)	NR:-; KEGG:-; SwissProt:-; IPR_id:IPR003274; IPR_Anno:Potassium channel, inwardly rectifying, Kir3.1
Contig329	134137	C	T	19	4	23	0.17	4	28	32	0.88	0.71	intergenic	evm.TU.Contig329.2(dist=35491),evm.TU.Contig329.4(dist=40827)	NR:-; KEGG:-; SwissProt:-; IPR_id:IPR003559; IPR_Anno:Cytolethal distending toxin C; // NR:PREDICTED: uncharacterized protein LOC105385872 [Plutella xylostella]; KEGG:-; SwissProt:-; IPR_id:IPR009142; IPR_Anno:Wnt-4 protein
Contig344	354195	T	G	20	4	24	0.17	4	29	33	0.88	0.71	intergenic	evm.TU.Contig344.8(dist=33587),evm.TU.Contig344.10_evm.TU.Contig344.9(dist=43838)	NR:hypothetical protein DAPPUDRAFT_320143 [Daphnia pulex]; KEGG:CD109; CD109 molecule; K06530 CD109 antigen (A); SwissProt:CD109 antigen OS=Homo sapiens GN=CD109 PE=1 SV=2; IPR_id:IPR009048; IPR_Anno:Alpha-macroglobulin, receptor-binding; // NR:cytokine receptor [Scylla paramamosain]; KEGG:uncharacterized LOC105190189; K19599 cytokine receptor domeless (A); SwissProt:Cytokine receptor OS=Drosophi…
Contig35	725292	C	T	22	5	27	0.19	3	28	31	0.9	0.71	intergenic	evm.TU.Contig35.16(dist=3154),evm.TU.Contig35.17_evm.TU.Contig35.18(dist=13241)	NR:ORM1-like protein 3 [Zootermopsis nevadensis]; KEGG:ormdl proteins; K12667 oligosaccharyltransferase complex subunit delta (ribophorin II) (A); SwissProt:ORM1-like protein 3 OS=Danio rerio GN=ormdl3 PE=2 SV=1; IPR_id:IPR006053; IPR_Anno:Tumour necrosis factor alpha/beta/c; // NR:PREDICTED: sphingomyelin phosphodiesterase-like [Nasonia vitripennis]; KEGG:sphingomyelin phosphodiesterase-like; K1…
Contig40	1115464	A	T	14	3	17	0.18	3	24	27	0.89	0.71	intronic	evm.TU.Contig40.21	NR:hypothetical protein DAPPUDRAFT_220335 [Daphnia pulex]; KEGG:succinyl-CoA:3-ketoacid coenzyme A transferase 1, mitochondrial; K01027 3-oxoacid CoA-transferase [EC:2.8.3.5] (A); SwissProt:Succinyl-CoA:3-ketoacid coenzyme A transferase 1, mitochondrial OS=Homo sapiens GN=OXCT1 PE=1 SV=1; IPR_id:IPR004903; IPR_Anno:Lactobacillus surface layer protein
Contig44	158769	T	G	35	7	42	0.17	6	45	51	0.88	0.71	intronic	evm.TU.Contig44.4	NR:PREDICTED: glucose dehydrogenase [FAD, quinone] [Plutella xylostella]; KEGG:glucose dehydrogenase [FAD, quinone]; K00108 choline dehydrogenase [EC:1.1.99.1] (A); SwissProt:Glucose dehydrogenase [FAD, quinone] OS=Drosophila melanogaster GN=Gld PE=3 SV=3; IPR_id:IPR007867; IPR_Anno:Glucose-methanol-choline oxidoreductase, C-terminal
Contig471	1090213	A	T	25	5	30	0.17	3	23	26	0.88	0.71	intergenic	evm.TU.Contig471.9(dist=75264),NONE(dist=NONE)	NR:-; KEGG:-; SwissProt:S-antigen protein OS=Plasmodium falciparum (isolate v1) PE=4 SV=1; IPR_id:IPR005405; IPR_Anno:Potassium channel, voltage dependent, Kv3.4
Contig474	948240	G	C	33	7	40	0.17	5	35	40	0.88	0.71	intergenic	evm.TU.Contig474.18(dist=19226),NONE(dist=NONE)	NR:hypothetical protein KGM_19333 [Danaus plexippus]; KEGG:protein tramtrack, alpha isoform; K09237 tramtrack (A); SwissProt:Protein tramtrack, beta isoform OS=Drosophila melanogaster GN=ttk PE=1 SV=2; IPR_id:IPR015880; IPR_Anno:Zinc finger, C2H2-like
Contig495	22207	T	C	29	7	36	0.19	3	27	30	0.9	0.71	intergenic	evm.TU.Contig495.1(dist=17770),evm.TU.Contig495.3(dist=62551)	NR:hypothetical protein IscW_ISCW021037 [Ixodes scapularis]; KEGG:-; SwissProt:Protein EURL OS=Gallus gallus GN=EURL PE=2 SV=1; IPR_id:IPR009704; IPR_Anno:EURL protein
Contig510	350600	C	T	15	3	18	0.17	1	7	8	0.88	0.71	intronic	evm.TU.Contig510.11	--
Contig597	91091	T	C	14	3	17	0.18	2	17	19	0.89	0.71	intergenic	evm.TU.Contig597.2(dist=69997),evm.TU.Contig597.4(dist=174564)	NR:-; KEGG:-; SwissProt:-; IPR_id:IPR002955; IPR_Anno:Microtubule-associated protein Tau; // NR:-; KEGG:-; SwissProt:-; IPR_id:NULL; IPR_Anno:NULL
Contig600	95565	A	G	23	5	28	0.18	4	33	37	0.89	0.71	intronic	evm.TU.Contig600.2	NR:PREDICTED: LOW QUALITY PROTEIN: protein SDE2 homolog [Apis florea]; KEGG:hypothetical protein; K19829 genetic interactor of prohibitins 3, mitochondrial (A); SwissProt:Protein SDE2 homolog OS=Pongo abelii GN=SDE2 PE=2 SV=1; IPR_id:IPR024974; IPR_Anno:Sde2 N-terminal domain
Contig68	830464	T	C	33	7	40	0.17	3	23	26	0.88	0.71	intronic	evm.TU.Contig68.10	NR:hypothetical protein IscW_ISCW021426 [Ixodes scapularis]; KEGG:ATP-dependent RNA helicase DDX19A; K18655 ATP-dependent RNA helicase DDX19/DBP5 [EC:3.6.4.13] (A); SwissProt:Puratrophin-1 OS=Homo sapiens GN=PLEKHG4 PE=1 SV=1; IPR_id:IPR022335; IPR_Anno:G protein-coupled receptor 153
Contig74	365590	A	G	23	5	28	0.18	6	48	54	0.89	0.71	intronic	evm.TU.Contig74.6	NR:PREDICTED: structural maintenance of chromosomes protein 2-like [Crassostrea gigas]; KEGG:structural maintenance of chromosomes protein 2-like; K06674 structural maintenance of chromosome 2 (A); SwissProt:Structural maintenance of chromosomes protein 2 OS=Xenopus laevis GN=smc2 PE=1 SV=1; IPR_id:NULL; IPR_Anno:NULL
Contig8	2519389	G	C	14	3	17	0.18	2	16	18	0.89	0.71	intergenic	evm.TU.Contig8.46(dist=1827),evm.TU.Contig8.47(dist=5940)	NR:hypothetical protein BRAFLDRAFT_100231 [Branchiostoma floridae]; KEGG:-; SwissProt:-; IPR_id:IPR013286; IPR_Anno:Annexin, type VII; // NR:PREDICTED: katanin p60 ATPase-containing subunit A-like 2 [Amphimedon queenslandica]; KEGG:katanin p60 ATPase-containing subunit A-like 2; K07767 katanin p60 ATPase-containing subunit A1 [EC:3.6.4.3] (A); SwissProt:Katanin p60 ATPase-containing subunit A-lik…
Contig8	3331551	A	G	30	6	36	0.17	5	35	40	0.88	0.71	intergenic	evm.TU.Contig8.63(dist=52238),evm.TU.Contig8.64(dist=13165)	NR:perisulfakinin receptor [Periplaneta americana]; KEGG:cholecystokinin receptor-like; K04196 cholecystokinin-like receptor (A); SwissProt:Cholecystokinin receptor OS=Xenopus laevis GN=cckar PE=2 SV=1; IPR_id:IPR000276; IPR_Anno:G protein-coupled receptor, rhodopsin-like; // NR:-; KEGG:-; SwissProt:-; IPR_id:IPR000586; IPR_Anno:Somatostatin receptor family
Contig80	552685	T	C	18	4	22	0.18	4	33	37	0.89	0.71	intergenic	evm.TU.Contig80.15(dist=29094),evm.TU.Contig80.16(dist=2162)	NR:serine protease 1 [Litopenaeus vannamei]; KEGG:uncharacterized LOC105191168; K09640 transmembrane protease serine 9 [EC:3.4.21.-] (A); SwissProt:Serine protease easter OS=Drosophila melanogaster GN=ea PE=1 SV=3; IPR_id:IPR001254; IPR_Anno:Peptidase S1; // NR:hypothetical protein BRAFLDRAFT_73707 [Branchiostoma floridae]; KEGG:hypothetical protein; K19531 codanin-1 (A); SwissProt:Codanin-1 OS=M…
Contig820	443954	A	G	15	3	18	0.17	5	36	41	0.88	0.71	intergenic	evm.TU.Contig820.10(dist=44280),NONE(dist=NONE)	NR:PREDICTED: trihelix transcription factor GT-1-like [Vollenhovia emeryi]; KEGG:-; SwissProt:Trihelix transcription factor GT-1 OS=Arabidopsis thaliana GN=GT-1 PE=1 SV=1; IPR_id:IPR003026; IPR_Anno:Transcription factor Otx1
Contig84	250056	C	G	19	4	23	0.17	3	23	26	0.88	0.71	intronic	evm.TU.Contig84.4	NR:PREDICTED: protein TsetseEP-like [Neolamprologus brichardi]; KEGG:-; SwissProt:Zinc metalloprotease ZmpB OS=Streptococcus pneumoniae serotype 4 (strain ATCC BAA-334 / TIGR4) GN=zmpB PE=3 SV=2; IPR_id:NULL; IPR_Anno:NULL
Contig843	33647	T	C	20	4	24	0.17	3	22	25	0.88	0.71	intergenic	NONE(dist=NONE),NONE(dist=NONE)	--
Contig943	166834	G	A	17	4	21	0.19	4	35	39	0.9	0.71	intergenic	evm.TU.Contig943.9(dist=55893),NONE(dist=NONE)	NR:hypothetical protein DAPPUDRAFT_310334 [Daphnia pulex]; KEGG:CMAS; cytidine monophosphate N-acetylneuraminic acid synthetase; K00983 N-acylneuraminate cytidylyltransferase [EC:2.7.7.43] (A); SwissProt:N-acylneuraminate cytidylyltransferase OS=Oncorhynchus mykiss GN=cmas PE=2 SV=1; IPR_id:NULL; IPR_Anno:NULL
Contig101	560859	G	A	27	5	32	0.16	5	36	41	0.88	0.72	downstream	evm.TU.Contig101.13	NR:-; KEGG:-; SwissProt:-; IPR_id:IPR017997; IPR_Anno:Vinculin
Contig109	49932	G	A	32	6	38	0.16	4	28	32	0.88	0.72	intergenic	NONE(dist=NONE),evm.TU.Contig109.1(dist=77610)	NR:PREDICTED: protein trachealess-like, partial [Musca domestica]; KEGG:protein trachealess-like; K09098 neuronal PAS domain-containing protein 1/3 (A); SwissProt:Protein trachealess OS=Drosophila melanogaster GN=trh PE=1 SV=4; IPR_id:NULL; IPR_Anno:NULL
Contig1188	39393	C	T	23	5	28	0.18	3	27	30	0.9	0.72	intergenic	evm.TU.Contig1188.1(dist=25497),evm.TU.Contig1188.2(dist=71585)	NR:mitochondrial cytochrome c oxidase subunit VIa precursor [Litopenaeus vannamei]; KEGG:cytochrome c oxidase subunit 6A, mitochondrial; K02266 cytochrome c oxidase subunit 6a (A); SwissProt:Cytochrome c oxidase subunit 6A, mitochondrial OS=Cyprinus carpio PE=3 SV=1; IPR_id:IPR001349; IPR_Anno:Cytochrome c oxidase, subunit VIa; // NR:hypothetical protein FF38_13967, partial [Lucilia cuprina]; KEG…
Contig1340	126362	T	C	22	5	27	0.19	3	31	34	0.91	0.72	intergenic	evm.TU.Contig1340.4(dist=10174),evm.TU.Contig1340.5(dist=3278)	NR:hypothetical protein L798_00902 [Zootermopsis nevadensis]; KEGG:hypothetical protein; K12619 5'-3' exoribonuclease 2 [EC:3.1.13.-] (A); SwissProt:UPF0609 protein C4orf27 OS=Homo sapiens GN=C4orf27 PE=1 SV=2; IPR_id:IPR019406; IPR_Anno:Zinc finger, C2H2, APLF-like
Contig136	545695	C	A	36	8	44	0.18	3	28	31	0.9	0.72	intergenic	evm.TU.Contig136.17(dist=75494),evm.TU.Contig136.18(dist=15342)	NR:ADAM metalloprotease, partial [Marsupenaeus japonicus]; KEGG:ADAM33; ADAM metallopeptidase domain 33; K08616 disintegrin and metalloproteinase domain-containing protein 33 [EC:3.4.24.-] (A); SwissProt:Disintegrin and metalloproteinase domain-containing protein 33 OS=Mus musculus GN=Adam33 PE=1 SV=3; IPR_id:IPR001590; IPR_Anno:Peptidase M12B, ADAM/reprolysin; // NR:Exocyst complex component 2 […
Contig151	48478	C	T	14	3	17	0.18	1	9	10	0.9	0.72	intergenic	NONE(dist=NONE),evm.TU.Contig151.4(dist=285770)	NR:PREDICTED: hemocyte protein-glutamine gamma-glutamyltransferase-like [Acromyrmex echinatior]; KEGG:hemocyte protein-glutamine gamma-glutamyltransferase-like; K05619 transglutaminase 1 [EC:2.3.2.13] (A); SwissProt:Hemocyte protein-glutamine gamma-glutamyltransferase OS=Tachypleus tridentatus PE=1 SV=1; IPR_id:IPR008958; IPR_Anno:Transglutaminase, C-terminal
Contig153	1096828	C	G	29	6	35	0.17	4	32	36	0.89	0.72	intergenic	evm.TU.Contig153.27(dist=103667),evm.TU.Contig153.28(dist=211061)	NR:chymotrypsin [Scylla paramamosain]; KEGG:testisin-like; K09640 transmembrane protease serine 9 [EC:3.4.21.-] (A); SwissProt:Chymotrypsin BI OS=Litopenaeus vannamei PE=1 SV=1; IPR_id:IPR001254; IPR_Anno:Peptidase S1; // NR:PREDICTED: myb/SANT-like DNA-binding domain-containing protein 4 [Crassostrea gigas]; KEGG:-; SwissProt:-; IPR_id:IPR028002; IPR_Anno:Myb/SANT-like DNA-binding domain
Contig1575	7869	A	G	20	4	24	0.17	3	25	28	0.89	0.72	intergenic	NONE(dist=NONE),evm.TU.Contig1575.1(dist=9829)	NR:hypothetical protein YQE_04632, partial [Dendroctonus ponderosae]; KEGG:potassium voltage-gated channel protein eag; K04908 potassium voltage-gated channel Eag-related subfamily H member 5 (A); SwissProt:-; IPR_id:IPR000101; IPR_Anno:Gamma-glutamyltranspeptidase
Contig16	740030	T	A	32	7	39	0.18	3	27	30	0.9	0.72	intergenic	evm.TU.Contig16.8(dist=366587),evm.TU.Contig16.10(dist=9895)	NR:PREDICTED: uncharacterized protein LOC105677798 isoform X2 [Linepithema humile]; KEGG:-; SwissProt:-; IPR_id:IPR006612; IPR_Anno:Zinc finger, C2CH-type; // NR:hypothetical protein SINV_00752, partial [Solenopsis invicta]; KEGG:-; SwissProt:-; IPR_id:NULL; IPR_Anno:NULL
Contig1673	41642	T	C	26	5	31	0.16	3	21	24	0.88	0.72	intergenic	NONE(dist=NONE),evm.TU.Contig1673.1(dist=1753)	NR:hypothetical protein DAPPUDRAFT_104369 [Daphnia pulex]; KEGG:ephrin type-B receptor 1; K05110 Eph receptor B1 [EC:2.7.10.1] (A); SwissProt:Ephrin type-A receptor 4-A OS=Xenopus laevis GN=epha4-a PE=2 SV=1; IPR_id:IPR001660; IPR_Anno:Sterile alpha motif domain
Contig1686	94354	C	T	39	8	47	0.17	4	32	36	0.89	0.72	intronic	evm.TU.Contig1686.2	--
Contig171	501622	C	T	16	3	19	0.16	2	14	16	0.88	0.72	intergenic	evm.TU.Contig171.4(dist=149122),evm.TU.Contig171.5(dist=35603)	NR:PREDICTED: proclotting enzyme isoform X1 [Acyrthosiphon pisum]; KEGG:TMPRSS9; transmembrane protease, serine 9; K09640 transmembrane protease serine 9 [EC:3.4.21.-] (A); SwissProt:Venom serine protease Bi-VSP OS=Bombus ignitus PE=1 SV=1; IPR_id:IPR003537; IPR_Anno:Yersinia virulence determinant YopE; // NR:-; KEGG:-; SwissProt:-; IPR_id:IPR005410; IPR_Anno:Two pore domain potassium channel, TH…
Contig1723	41256	T	G	26	6	32	0.19	3	29	32	0.91	0.72	intergenic	evm.TU.Contig1723.2(dist=16178),evm.TU.Contig1723.3(dist=7239)	NR:PREDICTED: vascular endothelial growth factor C [Megachile rotundata]; KEGG:VEGF; vascular endothelial growth factor; K05449 vascular endothelial growth factor C/D (A); SwissProt:Vascular endothelial growth factor A OS=Vipera ammodytes ammodytes PE=2 SV=1; IPR_id:IPR020478; IPR_Anno:AT hook-like; // NR:PREDICTED: vascular endothelial growth factor C [Megachile rotundata]; KEGG:vascular endothe…
Contig182	815711	T	C	27	6	33	0.18	3	26	29	0.9	0.72	intergenic	evm.TU.Contig182.12(dist=486966),evm.TU.Contig182.15(dist=50981)	NR:-; KEGG:-; SwissProt:-; IPR_id:NULL; IPR_Anno:NULL; // NR:delilah [Leptinotarsa decemlineata]; KEGG:helix-loop-helix protein delilah; K09104 bHLH factor, other (A); SwissProt:Helix-loop-helix protein delilah OS=Drosophila melanogaster GN=tx PE=1 SV=3; IPR_id:IPR011598; IPR_Anno:Myc-type, basic helix-loop-helix (bHLH) domain
Contig192	630224	T	C	10	2	12	0.17	2	16	18	0.89	0.72	intergenic	evm.TU.Contig192.12(dist=4388),evm.TU.Contig192.13(dist=8592)	NR:Chain A, Solution Structure Of The Dna-Binding Domain From The Dead Ringer Protein []; KEGG:WDR18; WD repeat domain 18; K14829 pre-rRNA-processing protein IPI3 (A); SwissProt:Protein dead ringer OS=Drosophila melanogaster GN=retn PE=1 SV=2; IPR_id:IPR001606; IPR_Anno:ARID/BRIGHT DNA-binding domain; // NR:Protein dead ringer [Zootermopsis nevadensis]; KEGG:-; SwissProt:Protein dead ringer OS=Dr…
Contig198	594364	G	A	24	5	29	0.17	4	31	35	0.89	0.72	intergenic	evm.TU.Contig198.19(dist=60802),evm.TU.Contig198.20(dist=119603)	NR:Whirlin [Zootermopsis nevadensis]; KEGG:Inactivation-no-after-potential D protein, putative; K13804 inactivation no afterpotential D protein (A); SwissProt:Whirlin OS=Mus musculus GN=Dfnb31 PE=1 SV=3; IPR_id:IPR001478; IPR_Anno:PDZ domain
Contig2023	35038	A	G	14	3	17	0.18	1	9	10	0.9	0.72	intronic	evm.TU.Contig2023.3	NR:PREDICTED: Down syndrome cell adhesion molecule-like protein Dscam2 isoform X2 [Monomorium pharaonis]; KEGG:GJ22003 gene product from transcript GJ22003-RB; K06767 Down syndrome cell adhesion molecule (A); SwissProt:Down syndrome cell adhesion molecule-like protein Dscam2 OS=Drosophila melanogaster GN=Dscam2 PE=2 SV=3; IPR_id:IPR003961; IPR_Anno:Fibronectin, type III
Contig211	295709	A	C	27	5	32	0.16	2	15	17	0.88	0.72	intergenic	evm.TU.Contig211.3(dist=26378),evm.TU.Contig211.4(dist=14148)	NR:glycosyltransferase, putative [Ixodes scapularis]; KEGG:glycosyltransferase, putative; K18207 protein O-mannose beta-1,4-N-acetylglucosaminyltransferase [EC:2.4.1.312] (A); SwissProt:Protein O-linked-mannose beta-1,4-N-acetylglucosaminyltransferase 2 OS=Gallus gallus GN=POMGNT2 PE=2 SV=1; IPR_id:IPR000565; IPR_Anno:DNA topoisomerase, type IIA, subunit B; // NR:-; KEGG:-; SwissProt:-; IPR_id:IP…
Contig219	39639	G	A	27	5	32	0.16	4	29	33	0.88	0.72	intergenic	evm.TU.Contig219.2(dist=3073),evm.TU.Contig219.4(dist=21263)	NR:hypothetical protein CAPTEDRAFT_6283 [Capitella teleta]; KEGG:CRTC2; CREB regulated transcription coactivator 2; K16333 CREB-regulated transcription coactivator 2 (A); SwissProt:C-myc promoter-binding protein OS=Homo sapiens GN=DENND4A PE=1 SV=2; IPR_id:IPR001292; IPR_Anno:Oestrogen receptor; // NR:hypothetical protein D910_02121 [Dendroctonus ponderosae]; KEGG:hypothetical protein; K02435 asp…
Contig23	666919	A	C	30	6	36	0.17	3	24	27	0.89	0.72	intergenic	evm.TU.Contig23.13(dist=157335),evm.TU.Contig23.15(dist=404337)	NR:-; KEGG:-; SwissProt:-; IPR_id:IPR001809; IPR_Anno:Outer surface lipoprotein, Borrelia
Contig251	160000	C	A	21	4	25	0.16	3	23	26	0.88	0.72	intergenic	NONE(dist=NONE),evm.TU.Contig251.1(dist=91119)	NR:PREDICTED: NADH dehydrogenase [ubiquinone] 1 alpha subcomplex subunit 11 [Bactrocera cucurbitae]; KEGG:AAEL013876-PA; K03956 NADH dehydrogenase (ubiquinone) 1 alpha subcomplex subunit 11 (A); SwissProt:NADH dehydrogenase [ubiquinone] 1 alpha subcomplex subunit 11 OS=Mus musculus GN=Ndufa11 PE=2 SV=2; IPR_id:NULL; IPR_Anno:NULL
Contig252	308170	T	C	24	5	29	0.17	4	32	36	0.89	0.72	synonymous SNV	evm.TU.Contig252.12:evm.model.Contig252.12:exon1:c.T205C:p.L69L,	--
Contig256	415537	G	A	30	6	36	0.17	4	34	38	0.89	0.72	intergenic	NONE(dist=NONE),evm.TU.Contig256.2(dist=90338)	NR:PREDICTED: uncharacterized protein KIAA1522 isoform X4 [Cerapachys biroi]; KEGG:PHC1; polyhomeotic homolog 1 (Drosophila); K11456 polyhomeotic-like protein 1 (A); SwissProt:Sterile alpha motif domain-containing protein 11 OS=Homo sapiens GN=SAMD11 PE=2 SV=3; IPR_id:IPR020478; IPR_Anno:AT hook-like
Contig271	224119	G	A	27	5	32	0.16	2	15	17	0.88	0.72	intronic	evm.TU.Contig271.8_evm.TU.Contig271.9_evm.TU.Contig271.10	NR:PREDICTED: epidermal growth factor receptor kinase substrate 8-like isoform X2 [Microplitis demolitor]; KEGG:epidermal growth factor receptor kinase substrate 8; K17277 epidermal growth factor receptor kinase substrate 8 (A); SwissProt:Epidermal growth factor receptor kinase substrate 8-like protein 2 OS=Pongo abelii GN=EPS8L2 PE=2 SV=1; IPR_id:-; IPR_Anno:-
Contig286	501645	G	A	14	3	17	0.18	2	18	20	0.9	0.72	intergenic	evm.TU.Contig286.20(dist=82275),evm.TU.Contig286.21(dist=33361)	NR:PREDICTED: zinc finger protein 595-like [Takifugu rubripes]; KEGG:zinc finger protein 726-like; K09228 KRAB domain-containing zinc finger protein (A); SwissProt:Zinc finger protein 1 homolog OS=Homo sapiens GN=ZFP1 PE=2 SV=2; IPR_id:IPR020454; IPR_Anno:Diacylglycerol/phorbol-ester binding; // NR:hypothetical protein DAPPUDRAFT_324055 [Daphnia pulex]; KEGG:GH19221 gene product from transcript G…
Contig29	843263	G	A	35	7	42	0.17	4	31	35	0.89	0.72	intergenic	evm.TU.Contig29.13(dist=4945),evm.TU.Contig29.14(dist=115705)	NR:hypothetical protein EGK_00735, partial [Macaca mulatta]; KEGG:-; SwissProt:Metalloprotease TIKI2 OS=Homo sapiens GN=TRABD2B PE=1 SV=2; IPR_id:NULL; IPR_Anno:NULL; // NR:-; KEGG:-; SwissProt:-; IPR_id:NULL; IPR_Anno:NULL
Contig298	34319	G	C	15	3	18	0.17	4	34	38	0.89	0.72	intergenic	NONE(dist=NONE),evm.TU.Contig298.1(dist=116991)	NR:PREDICTED: heterogeneous nuclear ribonucleoprotein K-like isoform X5 [Aplysia californica]; KEGG:hnrnpk; heterogeneous nuclear ribonucleoprotein K; K12886 heterogeneous nuclear ribonucleoprotein K (A); SwissProt:Heterogeneous nuclear ribonucleoprotein K OS=Bos taurus GN=HNRNPK PE=2 SV=1; IPR_id:IPR002885; IPR_Anno:Pentatricopeptide repeat
Contig3	9500902	A	G	32	6	38	0.16	5	36	41	0.88	0.72	intronic	evm.TU.Contig3.203	--
Contig3159	3896	A	T	29	6	35	0.17	3	25	28	0.89	0.72	intergenic	NONE(dist=NONE),NONE(dist=NONE)	--
Contig397	1081164	G	A	30	6	36	0.17	4	31	35	0.89	0.72	intergenic	evm.TU.Contig397.30(dist=267384),NONE(dist=NONE)	NR:-; KEGG:-; SwissProt:-; IPR_id:IPR013765; IPR_Anno:DNA recombination and repair protein RecA
Contig415	410908	G	C	32	7	39	0.18	5	45	50	0.9	0.72	intronic	evm.TU.Contig415.13	--
Contig432	289125	A	T	26	5	31	0.16	5	38	43	0.88	0.72	intergenic	evm.TU.Contig432.13(dist=16675),evm.TU.Contig432.15(dist=16007)	NR:PREDICTED: activating signal cointegrator 1 complex subunit 2 isoform X1 [Cavia porcellus]; KEGG:ASCC2; activating signal cointegrator 1 complex subunit 2; K18667 activating signal cointegrator complex subunit 2 (A); SwissProt:Activating signal cointegrator 1 complex subunit 2 OS=Homo sapiens GN=ASCC2 PE=1 SV=3; IPR_id:NULL; IPR_Anno:NULL
Contig444	80609	T	C	16	3	19	0.16	4	29	33	0.88	0.72	intergenic	NONE(dist=NONE),evm.TU.Contig444.2(dist=173039)	NR:hypothetical protein L798_00849 [Zootermopsis nevadensis]; KEGG:-; SwissProt:Uncharacterized protein C7orf26 homolog OS=Danio rerio GN=zgc:56409 PE=2 SV=2; IPR_id:IPR027844; IPR_Anno:Protein of unknown function DUF4507
Contig46	995007	T	A	26	5	31	0.16	2	14	16	0.88	0.72	intronic	evm.TU.Contig46.31	NR:PREDICTED: ATP-dependent DNA helicase Q1-like [Athalia rosae]; KEGG:ATP-dependent DNA helicase Q1-like; K10899 ATP-dependent DNA helicase Q1 [EC:3.6.4.12] (A); SwissProt:ATP-dependent DNA helicase Q1 OS=Mus musculus GN=Recql PE=1 SV=2; IPR_id:IPR024575; IPR_Anno:Cloacin colicin family
Contig48	149842	T	C	32	6	38	0.16	5	35	40	0.88	0.72	downstream	evm.TU.Contig48.10	NR:glutamate receptor subunit protein GluR5 precursor [Aplysia californica]; KEGG:glutamate receptor-like; K05199 glutamate receptor 3 (A); SwissProt:-; IPR_id:IPR001638; IPR_Anno:Extracellular solute-binding protein, family 3
Contig509	228628	G	A	10	2	12	0.17	2	16	18	0.89	0.72	intergenic	NONE(dist=NONE),NONE(dist=NONE)	--
Contig54	2051187	G	A	25	5	30	0.17	4	31	35	0.89	0.72	intergenic	evm.TU.Contig54.28(dist=47597),evm.TU.Contig54.29(dist=59056)	NR:FAST kinase domain-containing protein 1 [Zootermopsis nevadensis]; KEGG:Fastk; Fas-activated serine/threonine kinase; K08290 Fas-activated serine/threonine kinase [EC:2.7.11.8] (A); SwissProt:FAST kinase domain-containing protein 1 OS=Homo sapiens GN=FASTKD1 PE=1 SV=1; IPR_id:IPR013584; IPR_Anno:RAP domain
Contig56	1512846	T	C	14	3	17	0.18	2	19	21	0.9	0.72	intergenic	evm.TU.Contig56.29(dist=5191),evm.TU.Contig56.30(dist=7722)	NR:PREDICTED: LOW QUALITY PROTEIN: uncharacterized protein LOC551170 [Apis mellifera]; KEGG:-; SwissProt:-; IPR_id:IPR001717; IPR_Anno:Anion exchange protein; // NR:Peroxidasin, partial [Stegodyphus mimosarum]; KEGG:Thyroid peroxidase precursor, putative (EC:1.11.1.8); K19511 peroxidase [EC:1.11.1.7] (A); SwissProt:Peroxidasin homolog OS=Mus musculus GN=Pxdn PE=2 SV=2; IPR_id:IPR007110; IPR_Anno:…
Contig63	587278	T	G	38	7	45	0.16	4	28	32	0.88	0.72	intergenic	evm.TU.Contig63.2(dist=45844),evm.TU.Contig63.3(dist=131429)	NR:collagen alpha-1 chain [Lasius niger]; KEGG:collagen alpha-1(XVIII) chain-like; K06823 collagen, type XVIII, alpha (A); SwissProt:Collagen alpha-1(XV) chain OS=Homo sapiens GN=COL15A1 PE=1 SV=2; IPR_id:IPR008160; IPR_Anno:Collagen triple helix repeat; // NR:PREDICTED: jmjC domain-containing protein 7 isoform X2 [Stegastes partitus]; KEGG:hypothetical protein; K19219 jumonji domain-containing p…
Contig67	856601	T	C	36	7	43	0.16	4	29	33	0.88	0.72	intergenic	evm.TU.Contig67.17(dist=57463),evm.TU.Contig67.19_evm.TU.Contig67.21(dist=194585)	NR:-; KEGG:-; SwissProt:-; IPR_id:IPR002449; IPR_Anno:Retinol binding protein/Purpurin; // NR:PREDICTED: multidrug resistance-associated protein 4-like, partial [Gavia stellata]; KEGG:ABCC4; multidrug resistance-associated protein 4; K05673 ATP-binding cassette, subfamily C (CFTR/MRP), member 4 (A); SwissProt:Multidrug resistance-associated protein 4 OS=Homo sapiens GN=ABCC4 PE=1 SV=3; IPR_id:IPR…
Contig714	141024	G	A	16	3	19	0.16	2	14	16	0.88	0.72	intergenic	NONE(dist=NONE),evm.TU.Contig714.1(dist=1987)	NR:PREDICTED: uncharacterized protein LOC103309753 [Acyrthosiphon pisum]; KEGG:-; SwissProt:-; IPR_id:IPR004354; IPR_Anno:Meiotic recombination, Rec114
Contig720	4028	T	C	22	5	27	0.19	3	32	35	0.91	0.72	intergenic	NONE(dist=NONE),NONE(dist=NONE)	--
Contig74	365589	A	T	24	5	29	0.17	6	48	54	0.89	0.72	intronic	evm.TU.Contig74.6	NR:PREDICTED: structural maintenance of chromosomes protein 2-like [Crassostrea gigas]; KEGG:structural maintenance of chromosomes protein 2-like; K06674 structural maintenance of chromosome 2 (A); SwissProt:Structural maintenance of chromosomes protein 2 OS=Xenopus laevis GN=smc2 PE=1 SV=1; IPR_id:NULL; IPR_Anno:NULL
Contig841	117249	A	G	15	3	18	0.17	2	16	18	0.89	0.72	intergenic	evm.TU.Contig841.3(dist=65341),evm.TU.Contig841.4(dist=17099)	NR:PREDICTED: delta-1-pyrroline-5-carboxylate dehydrogenase, mitochondrial [Musca domestica]; KEGG:delta-1-pyrroline-5-carboxylate dehydrogenase, mitochondrial; K00294 1-pyrroline-5-carboxylate dehydrogenase [EC:1.2.1.88] (A); SwissProt:Delta-1-pyrroline-5-carboxylate dehydrogenase, mitochondrial OS=Danio rerio GN=aldh4a1 PE=2 SV=1; IPR_id:IPR005435; IPR_Anno:Gamma-aminobutyric-acid A receptor, a…
Contig869	186381	T	C	17	4	21	0.19	1	10	11	0.91	0.72	intergenic	NONE(dist=NONE),evm.TU.Contig869.2(dist=170624)	NR:-; KEGG:-; SwissProt:-; IPR_id:IPR020468; IPR_Anno:Nisin biosynthesis protein, NisC
Contig94	464398	T	A	38	7	45	0.16	3	22	25	0.88	0.72	intronic	evm.TU.Contig94.16_evm.TU.Contig94.17	NR:GI15053 [Drosophila mojavensis]; KEGG:-; SwissProt:-; IPR_id:IPR003985; IPR_Anno:Neurotensin type 1 receptor
Contig100	217904	C	T	20	4	24	0.17	3	28	31	0.9	0.73	intronic	evm.TU.Contig100.9	NR:Protein SET [Zootermopsis nevadensis]; KEGG:DNA replication factor/protein phosphatase inhibitor SET/SPR-2, putative; K11290 template-activating factor I (A); SwissProt:Protein SET OS=Drosophila melanogaster GN=Set PE=1 SV=2; IPR_id:IPR002164; IPR_Anno:Nucleosome assembly protein (NAP)
Contig101	530513	A	G	26	5	31	0.16	3	24	27	0.89	0.73	intronic	evm.TU.Contig101.12	NR:PREDICTED: rootletin-like [Saccoglossus kowalevskii]; KEGG:rootletin-like; K16469 rootletin (A); SwissProt:Rootletin OS=Homo sapiens GN=CROCC PE=1 SV=1; IPR_id:IPR009114; IPR_Anno:Angiomotin
Contig1056	260656	G	T	31	6	37	0.16	4	34	38	0.89	0.73	intergenic	evm.TU.Contig1056.16(dist=3684),evm.TU.Contig1056.17(dist=6382)	NR:PREDICTED: liprin-beta-2 isoform X2 [Sarcophilus harrisii]; KEGG:-; SwissProt:Liprin-beta-2 OS=Mus musculus GN=Ppfibp2 PE=1 SV=3; IPR_id:IPR002374; IPR_Anno:cGMP-dependent kinase; // NR:-; KEGG:-; SwissProt:-; IPR_id:NULL; IPR_Anno:NULL
Contig1121	154372	G	A	27	6	33	0.18	3	32	35	0.91	0.73	intergenic	evm.TU.Contig1121.6(dist=2702),NONE(dist=NONE)	NR:PREDICTED: uncharacterized protein C15orf26 homolog [Crassostrea gigas]; KEGG:-; SwissProt:Uncharacterized protein C15orf26 OS=Homo sapiens GN=C15orf26 PE=2 SV=1; IPR_id:IPR014821; IPR_Anno:Inositol 1,4,5-trisphosphate/ryanodine receptor
Contig1128	52438	G	C	29	5	34	0.15	4	30	34	0.88	0.73	intergenic	evm.TU.Contig1128.5(dist=1101),evm.TU.Contig1128.6(dist=2123)	NR:Variant Ionotropic Glutamate Receptor, partial [Coenobita clypeatus]; KEGG:hypothetical protein; K05206 glutamate receptor delta-1 subunit (A); SwissProt:Glutamate receptor ionotropic, delta-2 OS=Danio rerio GN=grid2 PE=2 SV=1; IPR_id:IPR019594; IPR_Anno:Glutamate receptor, L-glutamate/glycine-binding; // NR:Zinc finger protein 227, partial [Stegodyphus mimosarum]; KEGG:ZNF500; zinc finger pro…
Contig1176	61188	C	T	26	6	32	0.19	3	35	38	0.92	0.73	intergenic	NONE(dist=NONE),evm.TU.Contig1176.1(dist=81195)	NR:SJCHGC00971 protein [Schistosoma japonicum]; KEGG:Y-box-binding protein 2-A-like; K09277 Y-box-binding protein 2 (A); SwissProt:Cold shock protein ScoF OS=Streptomyces coelicolor (strain ATCC BAA-471 / A3(2) / M145) GN=scoF PE=2 SV=1; IPR_id:IPR002059; IPR_Anno:Cold-shock protein, DNA-binding
Contig142	1127938	G	A	19	4	23	0.17	3	26	29	0.9	0.73	intronic	evm.TU.Contig142.28	NR:PREDICTED: serine-protein kinase ATM [Notothenia coriiceps]; KEGG:serine-protein kinase ATM-like; K04728 ataxia telangiectasia mutated family protein [EC:2.7.11.1] (A); SwissProt:-; IPR_id:IPR002963; IPR_Anno:Expansin
Contig142	1231883	T	C	16	3	19	0.16	4	32	36	0.89	0.73	intergenic	evm.TU.Contig142.31(dist=39107),evm.TU.Contig142.33(dist=53950)	NR:Zinc finger protein 665 [Larimichthys crocea]; KEGG:zinc finger protein 665-like; K09228 KRAB domain-containing zinc finger protein (A); SwissProt:Gastrula zinc finger protein XlCGF57.1 (Fragment) OS=Xenopus laevis PE=3 SV=1; IPR_id:IPR015880; IPR_Anno:Zinc finger, C2H2-like; // NR:PREDICTED: FACT complex subunit spt16 isoform X2 [Athalia rosae]; KEGG:transcription elongation complex subunit (…
Contig1574	111691	G	A	23	4	27	0.15	4	29	33	0.88	0.73	intergenic	evm.TU.Contig1574.3(dist=75644),NONE(dist=NONE)	NR:-; KEGG:-; SwissProt:-; IPR_id:IPR002112; IPR_Anno:Transcription factor Jun
Contig168	865551	T	C	28	6	34	0.18	3	30	33	0.91	0.73	intergenic	evm.TU.Contig168.11(dist=375767),evm.TU.Contig168.12(dist=39417)	NR:-; KEGG:-; SwissProt:-; IPR_id:IPR001623; IPR_Anno:DnaJ domain
Contig18	1783166	G	A	10	2	12	0.17	2	18	20	0.9	0.73	intergenic	evm.TU.Contig18.37(dist=34146),evm.TU.Contig18.39(dist=80747)	NR:mCG129621 [Mus musculus]; KEGG:Lrp2, AI315343, AW536255, D230004K18Rik, Gp330, Megalin, b2b1625.2Clo; low density lipoprotein receptor-related protein 2; K06233 low density lipoprotein-related protein 2 (A); SwissProt:Low-density lipoprotein receptor-related protein 2 OS=Mus musculus GN=Lrp2 PE=1 SV=1; IPR_id:NULL; IPR_Anno:NULL; // NR:PREDICTED: chromatin target of PRMT1 protein isoform X3 [P…
Contig1814	11502	C	A	16	3	19	0.16	2	16	18	0.89	0.73	intergenic	NONE(dist=NONE),NONE(dist=NONE)	--
Contig195	80543	G	A	29	5	34	0.15	4	29	33	0.88	0.73	intergenic	NONE(dist=NONE),evm.TU.Contig195.1_evm.TU.Contig195.2(dist=72836)	NR:PREDICTED: probable ATP-dependent RNA helicase DDX23 [Harpegnathos saltator]; KEGG:probable ATP-dependent RNA helicase DDX23; K12858 ATP-dependent RNA helicase DDX23/PRP28 [EC:3.6.4.13] (A); SwissProt:Probable ATP-dependent RNA helicase DDX23 OS=Homo sapiens GN=DDX23 PE=1 SV=3; IPR_id:IPR001650; IPR_Anno:Helicase, C-terminal
Contig1958	63836	C	T	19	4	23	0.17	2	19	21	0.9	0.73	intergenic	NONE(dist=NONE),evm.TU.Contig1958.1(dist=22019)	NR:PREDICTED: potassium voltage-gated channel subfamily KQT member 1-like [Harpegnathos saltator]; KEGG:potassium voltage-gated channel subfamily KQT member 1; K04926 potassium voltage-gated channel KQT-like subfamily member 1 (A); SwissProt:Potassium voltage-gated channel subfamily KQT member 1 OS=Mus musculus GN=Kcnq1 PE=2 SV=3; IPR_id:IPR000104; IPR_Anno:Antifreeze protein, type I
Contig211	181504	G	T	24	5	29	0.17	3	26	29	0.9	0.73	intergenic	NONE(dist=NONE),evm.TU.Contig211.1(dist=45343)	NR:-; KEGG:-; SwissProt:-; IPR_id:NULL; IPR_Anno:NULL
Contig235	184938	T	C	15	3	18	0.17	2	19	21	0.9	0.73	intronic	evm.TU.Contig235.7	NR:-; KEGG:-; SwissProt:-; IPR_id:NULL; IPR_Anno:NULL
Contig235	416015	C	T	11	2	13	0.15	2	15	17	0.88	0.73	intergenic	evm.TU.Contig235.21(dist=11836),evm.TU.Contig235.22(dist=38544)	NR:XK-related protein 6 [Zootermopsis nevadensis]; KEGG:uncharacterized LOC102091645; K01128 sphingomyelin phosphodiesterase acid-like 3 [EC:3.1.4.-] (A); SwissProt:XK-related protein 6 OS=Tetraodon nigroviridis GN=xkr6 PE=2 SV=1; IPR_id:NULL; IPR_Anno:NULL; // NR:PREDICTED: nephrin, partial [Camponotus floridanus]; KEGG:GM14610 gene product from transcript GM14610-RA; K17233 dual oxidase maturat…
Contig257	209587	T	C	37	7	44	0.16	3	24	27	0.89	0.73	intergenic	evm.TU.Contig257.8(dist=10081),evm.TU.Contig257.9(dist=10821)	NR:PREDICTED: histidine triad nucleotide-binding protein 1 [Megachile rotundata]; KEGG:histidine triad nucleotide-binding protein 1; K02503 histidine triad (HIT) family protein (A); SwissProt:Histidine triad nucleotide-binding protein 1 OS=Bos taurus GN=HINT1 PE=1 SV=2; IPR_id:IPR001310; IPR_Anno:Histidine triad (HIT) protein
Contig258	455761	C	T	33	6	39	0.15	5	38	43	0.88	0.73	intergenic	evm.TU.Contig258.13(dist=5251),evm.TU.Contig258.14(dist=1851)	NR:notch protein [Parhyale hawaiensis]; KEGG:N, GB10567; neurogenic locus Notch protein; K02599 Notch (A); SwissProt:Neurogenic locus Notch protein OS=Drosophila melanogaster GN=N PE=1 SV=3; IPR_id:IPR002110; IPR_Anno:Ankyrin repeat; // NR:PREDICTED: tectonic-3-like [Apis mellifera]; KEGG:tectonic-3-like; K16745 B9 domain-containing protein 2 (A); SwissProt:B9 domain-containing protein 2 OS=Danio…
Contig262	677595	G	A	13	3	16	0.19	3	36	39	0.92	0.73	intronic	evm.TU.Contig262.7_evm.TU.Contig262.6	NR:PREDICTED: ankyrin repeat and zinc finger domain-containing protein 1-like isoform X1 [Apis mellifera]; KEGG:-; SwissProt:Ankyrin repeat and zinc finger domain-containing protein 1 OS=Homo sapiens GN=ANKZF1 PE=1 SV=1; IPR_id:IPR002110; IPR_Anno:Ankyrin repeat
Contig265	1430165	T	C	20	4	24	0.17	4	37	41	0.9	0.73	intergenic	evm.TU.Contig265.35(dist=5815),evm.TU.Contig265.36(dist=15890)	NR:CYP2 [Portunus trituberculatus]; KEGG:cytochrome P450 2J2-like; K17852 cytochrome P450, family 2, subfamily AA/AD (A); SwissProt:Cytochrome P450 2L1 OS=Panulirus argus GN=CYP2L1 PE=1 SV=1; IPR_id:IPR001128; IPR_Anno:Cytochrome P450; // NR:hypothetical protein DAPPUDRAFT_40742, partial [Daphnia pulex]; KEGG:phospholipid-transporting ATPase, putative (EC:3.6.3.1); K01530 phospholipid-translocati…
Contig276	163451	T	A	15	3	18	0.17	3	27	30	0.9	0.73	intergenic	evm.TU.Contig276.6(dist=38237),evm.TU.Contig276.7(dist=47552)	NR:PREDICTED: gastrula zinc finger protein XlCGF8.2DB-like [Danio rerio]; KEGG:ZNF202; zinc finger protein 202; K09229 KRAB and SCAN domains-containing zinc finger protein (A); SwissProt:Zinc finger protein 202 OS=Homo sapiens GN=ZNF202 PE=1 SV=4; IPR_id:IPR007087; IPR_Anno:Zinc finger, C2H2; // NR:-; KEGG:-; SwissProt:-; IPR_id:IPR002961; IPR_Anno:Tumour necrosis factor c/lymphotoxin-beta
Contig278	84152	C	T	17	3	20	0.15	2	14	16	0.88	0.73	intergenic	evm.TU.Contig278.1(dist=30844),evm.TU.Contig278.2_evm.TU.Contig278.3(dist=4231)	NR:-; KEGG:-; SwissProt:-; IPR_id:IPR020818; IPR_Anno:Chaperonin Cpn10; // NR:hypothetical protein L798_04012, partial [Zootermopsis nevadensis]; KEGG:-; SwissProt:-; IPR_id:IPR002285; IPR_Anno:GPCR, family 2, pituitary adenylate cyclase activating polypeptide type 1 receptor
Contig307	247364	T	C	21	4	25	0.16	3	25	28	0.89	0.73	intergenic	evm.TU.Contig307.5(dist=169046),evm.TU.Contig307.6(dist=19253)	NR:-; KEGG:-; SwissProt:-; IPR_id:IPR020478; IPR_Anno:AT hook-like; // NR:PREDICTED: atrial natriuretic peptide receptor 1-like isoform X2 [Wasmannia auropunctata]; KEGG:atrial natriuretic peptide receptor 1; K12323 atrial natriuretic peptide receptor A [EC:4.6.1.2] (A); SwissProt:-; IPR_id:IPR001782; IPR_Anno:Flagellar P-ring protein
Contig33	1427600	A	G	31	6	37	0.16	4	31	35	0.89	0.73	intronic	evm.TU.Contig33.29	NR:Protein shisa-9, partial [Stegodyphus mimosarum]; KEGG:SHISA5; shisa family member 5; K10135 scotin (A); SwissProt:Protein shisa-4 OS=Homo sapiens GN=SHISA4 PE=2 SV=3; IPR_id:IPR002347; IPR_Anno:Glucose/ribitol dehydrogenase
Contig33	1951104	G	A	15	3	18	0.17	2	19	21	0.9	0.73	intergenic	evm.TU.Contig33.38(dist=73728),evm.TU.Contig33.39(dist=63456)	NR:hypothetical protein DAPPUDRAFT_318127 [Daphnia pulex]; KEGG:-; SwissProt:-; IPR_id:IPR020478; IPR_Anno:AT hook-like
Contig34	904640	C	T	31	7	38	0.18	3	32	35	0.91	0.73	intergenic	evm.TU.Contig34.17(dist=3579),evm.TU.Contig34.18(dist=14036)	NR:Alpha-1,3-mannosyl-glycoprotein 2-beta-N-acetylglucosaminyltransferase [Zootermopsis nevadensis]; KEGG:alpha-1,3-mannosyl-glycoprotein 2-beta-N-acetylglucosaminyltransferase; K00726 alpha-1,3-mannosyl-glycoprotein beta-1,2-N-acetylglucosaminyltransferase [EC:2.4.1.101] (A); SwissProt:Alpha-1,3-mannosyl-glycoprotein 2-beta-N-acetylglucosaminyltransferase OS=Mus musculus GN=Mgat1 PE=2 SV=1; IPR_…
Contig400	407544	G	T	29	5	34	0.15	5	37	42	0.88	0.73	intergenic	evm.TU.Contig400.9(dist=24465),evm.TU.Contig400.10(dist=14786)	NR:peritrophin [Palaemon carinicauda]; KEGG:Pmp5-a; peritrophic matrix protein 5-A; K01873 valyl-tRNA synthetase [EC:6.1.1.9] (A); SwissProt:Chondroitin proteoglycan 2 OS=Caenorhabditis briggsae GN=cpg-2 PE=3 SV=2; IPR_id:IPR002557; IPR_Anno:Chitin binding domain; // NR:AAEL013726-PA, partial [Aedes aegypti]; KEGG:GK13071 gene product from transcript GK13071-RB; K11137 telomere length regulation …
Contig418	312849	A	G	15	3	18	0.17	2	18	20	0.9	0.73	intergenic	evm.TU.Contig418.3(dist=170778),NONE(dist=NONE)	NR:PREDICTED: DC-STAMP domain-containing protein 1 [Monodelphis domestica]; KEGG:ADAM15, DCST1; disintegrin and metalloproteinase domain-containing protein 15; K06836 disintegrin and metalloproteinase domain-containing protein 15 [EC:3.4.24.-] (A); SwissProt:DC-STAMP domain-containing protein 1 OS=Mus musculus GN=Dcst1 PE=2 SV=1; IPR_id:IPR012858; IPR_Anno:Dendritic cell-specific transmembrane pr…
Contig431	420990	C	T	23	4	27	0.15	4	28	32	0.88	0.73	intergenic	evm.TU.Contig431.2(dist=185675),evm.TU.Contig431.3(dist=36411)	NR:Delta-sarcoglycan, partial [Zootermopsis nevadensis]; KEGG:hypothetical protein; K12563 delta-sarcoglycan (A); SwissProt:Delta-sarcoglycan OS=Mesocricetus auratus GN=SGCD PE=2 SV=1; IPR_id:NULL; IPR_Anno:NULL; // NR:Helicase POLQ-like [Zootermopsis nevadensis]; KEGG:helicase POLQ-like; K19178 POLQ-like helicase [EC:3.6.4.12] (A); SwissProt:Helicase POLQ-like OS=Homo sapiens GN=HELQ PE=1 SV=2; …
Contig432	210769	A	T	16	3	19	0.16	2	16	18	0.89	0.73	intronic	evm.TU.Contig432.10	NR:Glutamyl-tRNA(Gln) amidotransferase subunit A-like protein [Zootermopsis nevadensis]; KEGG:hypothetical protein; K02433 aspartyl-tRNA(Asn)/glutamyl-tRNA(Gln) amidotransferase subunit A [EC:6.3.5.6 6.3.5.7] (A); SwissProt:Glutamyl-tRNA(Gln) amidotransferase subunit A, mitochondrial OS=Xenopus tropicalis GN=qrsl1 PE=2 SV=1; IPR_id:IPR000120; IPR_Anno:Amidase
Contig44	752245	C	T	23	5	28	0.18	2	20	22	0.91	0.73	intergenic	evm.TU.Contig44.26(dist=39801),evm.TU.Contig44.27(dist=63319)	NR:Cytoplasmic dynein 2 heavy chain 1 [Zootermopsis nevadensis]; KEGG:cytoplasmic dynein 2 heavy chain 1-like; K10414 dynein heavy chain 2, cytosolic (A); SwissProt:Cytoplasmic dynein 2 heavy chain 1 OS=Tripneustes gratilla GN=DYH1B PE=2 SV=2; IPR_id:IPR011704; IPR_Anno:ATPase, dynein-related, AAA domain; // NR:Spz3 [Litopenaeus vannamei]; KEGG:hypothetical protein; K03006 DNA-directed RNA polyme…
Contig449	223074	G	A	31	7	38	0.18	4	39	43	0.91	0.73	intergenic	evm.TU.Contig449.1(dist=216743),NONE(dist=NONE)	--
Contig517	70833	C	T	34	6	40	0.15	5	36	41	0.88	0.73	intergenic	NONE(dist=NONE),NONE(dist=NONE)	--
Contig58	946245	T	A	28	5	33	0.15	5	38	43	0.88	0.73	intergenic	evm.TU.Contig58.26(dist=6977),evm.TU.Contig58.27(dist=338725)	NR:AAEL008764-PA [Aedes aegypti]; KEGG:-; SwissProt:-; IPR_id:IPR000618; IPR_Anno:Insect cuticle protein; // NR:Protein CIP2A [Zootermopsis nevadensis]; KEGG:-; SwissProt:Protein CIP2A OS=Homo sapiens GN=KIAA1524 PE=1 SV=2; IPR_id:IPR002090; IPR_Anno:Na+/H+ exchanger, isoform 6 (NHE6)
Contig60	61762	A	C	28	5	33	0.15	3	22	25	0.88	0.73	intergenic	NONE(dist=NONE),evm.TU.Contig60.1(dist=68903)	NR:PREDICTED: probable histone H2A.2 [Musa acuminata subsp. malaccensis]; KEGG:probable histone H2A.2; K11251 histone H2A (A); SwissProt:Histone H2A.6 OS=Arabidopsis thaliana GN=RAT5 PE=1 SV=1; IPR_id:IPR000980; IPR_Anno:SH2 domain
Contig62	1349054	A	C	28	6	34	0.18	3	29	32	0.91	0.73	intergenic	evm.TU.Contig62.35(dist=7178),evm.TU.Contig62.38(dist=471573)	--
Contig636	69137	G	A	28	5	33	0.15	3	21	24	0.88	0.73	intergenic	evm.TU.Contig636.3(dist=1436),evm.TU.Contig636.4(dist=60654)	NR:PREDICTED: zinc finger protein 347-like [Neolamprologus brichardi]; KEGG:putative zinc finger protein 724; K09228 KRAB domain-containing zinc finger protein (A); SwissProt:Zinc finger protein 2 OS=Pongo abelii GN=ZNF2 PE=2 SV=1; IPR_id:NULL; IPR_Anno:NULL; // NR:G-protein coupled receptor 161 [Zootermopsis nevadensis]; KEGG:ocellar opsin-like; K04255 r-opsin (A); SwissProt:Adenosine receptor A…
Contig637	127747	G	A	33	7	40	0.17	4	35	39	0.9	0.73	UTR3	evm.TU.Contig637.2	NR:-; KEGG:-; SwissProt:-; IPR_id:IPR024575; IPR_Anno:Cloacin colicin family
Contig716	141569	G	C	10	2	12	0.17	2	18	20	0.9	0.73	intergenic	NONE(dist=NONE),NONE(dist=NONE)	--
Contig724	44723	C	G	11	2	13	0.15	2	15	17	0.88	0.73	intergenic	NONE(dist=NONE),NONE(dist=NONE)	--
Contig728	59125	A	G	20	4	24	0.17	4	37	41	0.9	0.73	intronic	evm.TU.Contig728.2	NR:WD repeat-containing protein 91, partial [Stegodyphus mimosarum]; KEGG:poc1a, pix2, wdr51a, wdr51b, xPix2; POC1 centriolar protein A; K16482 centriolar protein POC1 (A); SwissProt:WD repeat-containing protein 91 OS=Danio rerio GN=wdr91 PE=1 SV=2; IPR_id:IPR001680; IPR_Anno:WD40 repeat
Contig737	112157	C	G	32	6	38	0.16	3	25	28	0.89	0.73	intergenic	NONE(dist=NONE),NONE(dist=NONE)	--
Contig74	372861	T	G	22	4	26	0.15	3	23	26	0.88	0.73	intronic	evm.TU.Contig74.6	NR:PREDICTED: structural maintenance of chromosomes protein 2-like [Crassostrea gigas]; KEGG:structural maintenance of chromosomes protein 2-like; K06674 structural maintenance of chromosome 2 (A); SwissProt:Structural maintenance of chromosomes protein 2 OS=Xenopus laevis GN=smc2 PE=1 SV=1; IPR_id:NULL; IPR_Anno:NULL
Contig8	2874063	T	C	17	3	20	0.15	1	7	8	0.88	0.73	intergenic	evm.TU.Contig8.53_evm.TU.Contig8.55(dist=5490),evm.TU.Contig8.56(dist=8825)	NR:triosephosphate isomerase [Penaeus monodon]; KEGG:triosephosphate isomerase; K01803 triosephosphate isomerase (TIM) [EC:5.3.1.1] (A); SwissProt:Triosephosphate isomerase OS=Gallus gallus GN=TPI1 PE=1 SV=2; IPR_id:IPR000652; IPR_Anno:Triosephosphate isomerase; // NR:triosephosphate isomerase [Penaeus monodon]; KEGG:tpi1a, DrTPI-A; triosephosphate isomerase 1a (EC:5.3.1.1); K01803 triosephosphat…
Contig86	664107	C	G	20	4	24	0.17	3	28	31	0.9	0.73	intergenic	evm.TU.Contig86.11(dist=141118),evm.TU.Contig86.12(dist=9575)	NR:PREDICTED: uncharacterized protein LOC100640421 [Amphimedon queenslandica]; KEGG:NACHT, LRR and PYD domains-containing protein 12-like; K12800 NACHT, LRR and PYD domains-containing protein 3 (A); SwissProt:-; IPR_id:IPR005451; IPR_Anno:Voltage-dependent calcium channel, L-type, alpha-1C subunit; // NR:-; KEGG:-; SwissProt:-; IPR_id:IPR028068; IPR_Anno:Phosphoinositide-interacting protein
Contig87	983526	C	T	17	3	20	0.15	2	14	16	0.88	0.73	intergenic	evm.TU.Contig87.43(dist=4853),evm.TU.Contig87.45(dist=150799)	NR:-; KEGG:-; SwissProt:-; IPR_id:IPR013275; IPR_Anno:Peptidase M12B, ADAM-TS2
Contig879	88432	G	C	16	3	19	0.16	2	16	18	0.89	0.73	intergenic	NONE(dist=NONE),NONE(dist=NONE)	--
Contig90	1004848	A	G	37	7	44	0.16	4	31	35	0.89	0.73	intergenic	evm.TU.Contig90.9(dist=116251),NONE(dist=NONE)	NR:-; KEGG:-; SwissProt:-; IPR_id:NULL; IPR_Anno:NULL
Contig903	324659	A	G	21	4	25	0.16	2	16	18	0.89	0.73	intergenic	evm.TU.Contig903.11(dist=51048),NONE(dist=NONE)	NR:pacifastin heavy chain [Macrobrachium rosenbergii]; KEGG:hypothetical protein; K06569 melanoma-associated antigen p97 (A); SwissProt:Transferrin OS=Blaberus discoidalis PE=1 SV=1; IPR_id:IPR001156; IPR_Anno:Transferrin family
Contig919	214252	T	G	17	3	20	0.15	2	14	16	0.88	0.73	intergenic	evm.TU.Contig919.8(dist=95581),NONE(dist=NONE)	NR:-; KEGG:-; SwissProt:-; IPR_id:IPR002257; IPR_Anno:Flavin monooxygenase (FMO) 5
Contig0	12208073	A	G	28	5	33	0.15	5	41	46	0.89	0.74	intergenic	evm.TU.Contig0.305(dist=115938),evm.TU.Contig0.306(dist=13616)	NR:-; KEGG:-; SwissProt:-; IPR_id:IPR005737; IPR_Anno:DNA topoisomerase IV, subunit B, Gram-negative
Contig1018	35958	C	T	19	3	22	0.14	3	21	24	0.88	0.74	intergenic	NONE(dist=NONE),evm.TU.Contig1018.1(dist=58054)	NR:-; KEGG:-; SwissProt:-; IPR_id:IPR000079; IPR_Anno:High mobility group nucleosome-binding domain-containing family
Contig1022	184280	T	C	21	4	25	0.16	3	28	31	0.9	0.74	intergenic	evm.TU.Contig1022.5(dist=16788),NONE(dist=NONE)	NR:-; KEGG:-; SwissProt:-; IPR_id:IPR000104; IPR_Anno:Antifreeze protein, type I
Contig105	774161	C	T	11	2	13	0.15	3	24	27	0.89	0.74	intergenic	evm.TU.Contig105.18(dist=20344),evm.TU.Contig105.19(dist=17848)	NR:-; KEGG:-; SwissProt:-; IPR_id:IPR008377; IPR_Anno:Trypanosome sialidase; // NR:-; KEGG:-; SwissProt:-; IPR_id:IPR000980; IPR_Anno:SH2 domain
Contig1053	165889	G	A	16	3	19	0.16	2	19	21	0.9	0.74	intergenic	evm.TU.Contig1053.5(dist=37654),evm.TU.Contig1053.6(dist=17335)	NR:-; KEGG:-; SwissProt:-; IPR_id:IPR020467; IPR_Anno:Potassium channel, voltage dependent, Kv1.4; // NR:PREDICTED: uncharacterized protein LOC100367622 [Saccoglossus kowalevskii]; KEGG:-; SwissProt:-; IPR_id:IPR027256; IPR_Anno:Cation-transporting P-type ATPase, subfamily IB
Contig113	259820	T	C	26	5	31	0.16	5	47	52	0.9	0.74	intergenic	NONE(dist=NONE),evm.TU.Contig113.1(dist=117125)	--
Contig123	487698	A	G	12	2	14	0.14	1	7	8	0.88	0.74	intergenic	evm.TU.Contig123.17(dist=66879),evm.TU.Contig123.18(dist=38505)	NR:hypothetical protein DAPPUDRAFT_192057 [Daphnia pulex]; KEGG:actin-like protein 6B; K11340 actin-like protein 6A (A); SwissProt:Actin-like protein 6B OS=Homo sapiens GN=ACTL6B PE=1 SV=1; IPR_id:IPR004000; IPR_Anno:Actin-related protein; // NR:hypothetical protein TcasGA2_TC012107 [Tribolium castaneum]; KEGG:axoneme-associated protein mst101(2)-like; K06068 novel protein kinase C delta type [EC…
Contig131	371331	C	A	25	4	29	0.14	4	29	33	0.88	0.74	intergenic	evm.TU.Contig131.10(dist=71954),NONE(dist=NONE)	NR:hypothetical protein DAPPUDRAFT_63074 [Daphnia pulex]; KEGG:GB18020; peptidyl-prolyl cis-trans isomerase FKBP8-like; K09574 FK506-binding protein 8 [EC:5.2.1.8] (A); SwissProt:Peptidyl-prolyl cis-trans isomerase FKBP8 OS=Homo sapiens GN=FKBP8 PE=1 SV=2; IPR_id:IPR013026; IPR_Anno:Tetratricopeptide repeat-containing domain
Contig1318	13372	A	T	32	5	37	0.14	3	23	26	0.88	0.74	intergenic	NONE(dist=NONE),NONE(dist=NONE)	--
Contig1318	32100	G	C	23	4	27	0.15	4	31	35	0.89	0.74	intergenic	NONE(dist=NONE),NONE(dist=NONE)	--
Contig1340	118753	T	A	18	3	21	0.14	2	14	16	0.88	0.74	intergenic	evm.TU.Contig1340.4(dist=2565),evm.TU.Contig1340.5(dist=10887)	NR:hypothetical protein L798_00902 [Zootermopsis nevadensis]; KEGG:hypothetical protein; K12619 5'-3' exoribonuclease 2 [EC:3.1.13.-] (A); SwissProt:UPF0609 protein C4orf27 OS=Homo sapiens GN=C4orf27 PE=1 SV=2; IPR_id:IPR019406; IPR_Anno:Zinc finger, C2H2, APLF-like
Contig138	312736	T	C	19	3	22	0.14	2	14	16	0.88	0.74	intergenic	evm.TU.Contig138.4(dist=136231),evm.TU.Contig138.5(dist=142598)	NR:PREDICTED: general transcription factor IIF subunit 1 [Athalia rosae]; KEGG:general transcription factor IIF subunit 1; K03138 transcription initiation factor TFIIF subunit alpha (A); SwissProt:General transcription factor IIF subunit 1 OS=Rattus norvegicus GN=Gtf2f1 PE=2 SV=1; IPR_id:IPR008851; IPR_Anno:Transcription initiation factor IIF, alpha subunit; // NR:PREDICTED: uncharacterized prote…
Contig14	2979446	T	A	23	4	27	0.15	3	25	28	0.89	0.74	intronic	evm.TU.Contig14.53	NR:PREDICTED: furin [Pantholops hodgsonii]; KEGG:FURIN; furin (paired basic amino acid cleaving enzyme); K01349 furin [EC:3.4.21.75] (A); SwissProt:Furin OS=Rattus norvegicus GN=Furin PE=1 SV=1; IPR_id:IPR005698; IPR_Anno:Phosphotransferase system, phosphocarrier HPr protein
Contig143	1667859	G	T	23	5	28	0.18	2	24	26	0.92	0.74	intergenic	evm.TU.Contig143.12(dist=265318),NONE(dist=NONE)	NR:-; KEGG:-; SwissProt:-; IPR_id:IPR020478; IPR_Anno:AT hook-like
Contig1480	68970	A	G	11	2	13	0.15	2	16	18	0.89	0.74	intergenic	evm.TU.Contig1480.1(dist=11222),NONE(dist=NONE)	NR:-; KEGG:-; SwissProt:-; IPR_id:IPR002147; IPR_Anno:5-Hydroxytryptamine 1B receptor
Contig168	571311	C	T	9	2	11	0.18	1	11	12	0.92	0.74	intergenic	evm.TU.Contig168.11(dist=81527),evm.TU.Contig168.12(dist=333657)	NR:-; KEGG:-; SwissProt:-; IPR_id:IPR001623; IPR_Anno:DnaJ domain
Contig1814	309	A	C	27	5	32	0.16	3	27	30	0.9	0.74	intergenic	NONE(dist=NONE),NONE(dist=NONE)	--
Contig1814	15927	A	G	30	5	35	0.14	4	28	32	0.88	0.74	intergenic	NONE(dist=NONE),NONE(dist=NONE)	--
Contig191	260755	G	A	28	5	33	0.15	4	31	35	0.89	0.74	intergenic	evm.TU.Contig191.1(dist=182370),evm.TU.Contig191.2(dist=372678)	NR:deformed [Parhyale hawaiensis]; KEGG:Dfd, deformed; transcription factor deformed; K09304 homeobox protein HoxA/B/C/D4 (A); SwissProt:Homeobox protein Hox-C4a OS=Danio rerio GN=hoxc4a PE=2 SV=1; IPR_id:IPR001356; IPR_Anno:Homeobox domain; // NR:-; KEGG:-; SwissProt:-; IPR_id:IPR008107; IPR_Anno:Mycoplasma P48 major surface lipoprotein
Contig226	204081	C	A	29	5	34	0.15	5	42	47	0.89	0.74	downstream	evm.TU.Contig226.2	NR:hypothetical protein DAPPUDRAFT_320143 [Daphnia pulex]; KEGG:tep3; K06530 CD109 antigen (A); SwissProt:-; IPR_id:IPR003541; IPR_Anno:Anthrax toxin, lethal/endema factor
Contig233	597559	C	T	24	4	28	0.14	4	29	33	0.88	0.74	intronic	evm.TU.Contig233.9	NR:PREDICTED: uncharacterized protein LOC105686046 [Athalia rosae]; KEGG:hypothetical protein; K16523 A-kinase anchor protein 6 (A); SwissProt:-; IPR_id:IPR005427; IPR_Anno:Salmonella/Shigella invasin protein C
Contig24	271050	A	G	31	6	37	0.16	3	26	29	0.9	0.74	intergenic	evm.TU.Contig24.2(dist=31861),evm.TU.Contig24.3(dist=27372)	NR:-; KEGG:-; SwissProt:-; IPR_id:NULL; IPR_Anno:NULL; // NR:-; KEGG:-; SwissProt:-; IPR_id:IPR020478; IPR_Anno:AT hook-like
Contig242	276343	C	T	31	5	36	0.14	4	28	32	0.88	0.74	intergenic	evm.TU.Contig242.3(dist=60757),evm.TU.Contig242.4(dist=8389)	NR:Sox14 protein [Scylla paramamosain]; KEGG:transcription factor Sox-12-like; K09268 transcription factor SOX4/11/12 (SOX group C) (A); SwissProt:Putative transcription factor SOX-14 OS=Drosophila melanogaster GN=Sox14 PE=2 SV=3; IPR_id:IPR000823; IPR_Anno:Plant peroxidase; // NR:PREDICTED: constitutive coactivator of PPAR-gamma-like protein 1 homolog [Pogonomyrmex barbatus]; KEGG:-; SwissProt:C…
Contig259	287460	A	G	24	5	29	0.17	3	32	35	0.91	0.74	intergenic	evm.TU.Contig259.6(dist=99411),evm.TU.Contig259.7(dist=36642)	NR:disintegrin and metalloproteinase domain-containing protein 10 [Eriocheir sinensis]; KEGG:kuz, GB13192; kuzbanian; K06704 disintegrin and metalloproteinase domain-containing protein 10 [EC:3.4.24.81] (A); SwissProt:Disintegrin and metalloproteinase domain-containing protein 10 OS=Homo sapiens GN=ADAM10 PE=1 SV=1; IPR_id:IPR001762; IPR_Anno:Blood coagulation inhibitor, Disintegrin; // NR:hypoth…
Contig265	1540226	T	G	6	1	7	0.14	1	7	8	0.88	0.74	intergenic	evm.TU.Contig265.36(dist=47209),NONE(dist=NONE)	NR:hypothetical protein DAPPUDRAFT_40742, partial [Daphnia pulex]; KEGG:phospholipid-transporting ATPase, putative (EC:3.6.3.1); K01530 phospholipid-translocating ATPase [EC:3.6.3.1] (A); SwissProt:Probable phospholipid-transporting ATPase VD OS=Homo sapiens GN=ATP10D PE=2 SV=3; IPR_id:NULL; IPR_Anno:NULL
Contig287	781720	G	A	17	3	20	0.15	5	39	44	0.89	0.74	intergenic	evm.TU.Contig287.4(dist=237822),evm.TU.Contig287.6(dist=138012)	NR:Prenylcysteine oxidase [Zootermopsis nevadensis]; KEGG:prenylcysteine oxidase; K05906 prenylcysteine oxidase / farnesylcysteine lyase [EC:1.8.3.5 1.8.3.6] (A); SwissProt:Prenylcysteine oxidase OS=Macaca fascicularis GN=PCYOX1 PE=2 SV=1; IPR_id:NULL; IPR_Anno:NULL; // NR:hypothetical protein SINV_06961, partial [Solenopsis invicta]; KEGG:metalloendopeptidase homolog PEX; K08636 phosphate-regula…
Contig3	767656	A	G	20	4	24	0.17	2	20	22	0.91	0.74	intergenic	evm.TU.Contig3.22(dist=53855),evm.TU.Contig3.23(dist=84159)	NR:-; KEGG:-; SwissProt:-; IPR_id:IPR003944; IPR_Anno:Protease-activated receptor 4
Contig322	385801	G	C	24	4	28	0.14	3	22	25	0.88	0.74	intergenic	evm.TU.Contig322.5(dist=5825),evm.TU.Contig322.6(dist=17065)	NR:hypothetical protein TcasGA2_TC001758 [Tribolium castaneum]; KEGG:-; SwissProt:Protein tipE OS=Drosophila melanogaster GN=tipE PE=2 SV=1; IPR_id:NULL; IPR_Anno:NULL; // NR:hypothetical protein D910_04645 [Dendroctonus ponderosae]; KEGG:hypothetical protein; K05053 neuromedin U receptor 2 (A); SwissProt:Thyrotropin-releasing hormone receptor OS=Gallus gallus GN=TRHR PE=2 SV=1; IPR_id:IPR000276;…
Contig328	709155	A	G	27	5	32	0.16	4	37	41	0.9	0.74	intergenic	evm.TU.Contig328.8(dist=131259),NONE(dist=NONE)	NR:sodium potassium-transporting ATPase subunit beta [Litopenaeus vannamei]; KEGG:sodium/potassium-transporting ATPase subunit beta-2-like; K01540 sodium/potassium-transporting ATPase subunit beta (A); SwissProt:Sodium/potassium-transporting ATPase subunit beta OS=Artemia franciscana PE=2 SV=1; IPR_id:IPR000402; IPR_Anno:Sodium/potassium-transporting ATPase subunit beta
Contig33	1328361	A	G	18	3	21	0.14	2	15	17	0.88	0.74	intronic	evm.TU.Contig33.29	NR:Protein shisa-9, partial [Stegodyphus mimosarum]; KEGG:SHISA5; shisa family member 5; K10135 scotin (A); SwissProt:Protein shisa-4 OS=Homo sapiens GN=SHISA4 PE=2 SV=3; IPR_id:IPR002347; IPR_Anno:Glucose/ribitol dehydrogenase
Contig351	463111	A	T	18	3	21	0.14	2	15	17	0.88	0.74	intergenic	evm.TU.Contig351.7(dist=8799),evm.TU.Contig351.8(dist=54858)	NR:PREDICTED: sorting nexin-11 isoform X1 [Notothenia coriiceps]; KEGG:conserved hypothetical protein; K19513 protein CLEC16A (A); SwissProt:Protein LIAT1 OS=Homo sapiens GN=LIAT1 PE=2 SV=2; IPR_id:IPR026245; IPR_Anno:Protein FRG2; // NR:hypothetical protein DAPPUDRAFT_267439 [Daphnia pulex]; KEGG:hypothetical protein; K08635 membrane metallo-endopeptidase-like 1 (A); SwissProt:Neprilysin-21 OS=C…
Contig371	140505	A	G	11	2	13	0.15	2	16	18	0.89	0.74	intergenic	evm.TU.Contig371.1(dist=102128),evm.TU.Contig371.5(dist=246953)	NR:-; KEGG:PfRh2a; reticulocyte binding protein 2 homolog A; K13849 reticulocyte-binding protein (A); SwissProt:Reticulocyte-binding protein 2 homolog a OS=Plasmodium falciparum (isolate 3D7) GN=PF13_0198 PE=3 SV=1; IPR_id:IPR001292; IPR_Anno:Oestrogen receptor; // NR:putative ankyrin 2,3/unc44 [Danaus plexippus]; KEGG:collagen alpha-1(XVIII) chain-like; K06823 collagen, type XVIII, alpha (A); Sw…
Contig390	259058	T	G	17	4	21	0.19	1	13	14	0.93	0.74	upstream	evm.TU.Contig390.22	NR:-; KEGG:-; SwissProt:-; IPR_id:IPR000795; IPR_Anno:Elongation factor, GTP-binding domain
Contig40	1330221	C	A	12	2	14	0.14	2	14	16	0.88	0.74	intergenic	evm.TU.Contig40.27(dist=20273),evm.TU.Contig40.28(dist=291067)	NR:hypothetical protein LOTGIDRAFT_130545, partial [Lottia gigantea]; KEGG:hypothetical protein; K08801 PAS domain containing serine/threonine kinase [EC:2.7.11.1] (A); SwissProt:PAS domain-containing serine/threonine-protein kinase OS=Homo sapiens GN=PASK PE=1 SV=3; IPR_id:NULL; IPR_Anno:NULL; // NR:PREDICTED: teneurin-m isoform X6 [Camponotus floridanus]; KEGG:TNXB, Tenascin-X; tenascin XB; K06…
Contig402	18344	A	T	21	4	25	0.16	3	28	31	0.9	0.74	intronic	evm.TU.Contig402.2	NR:hypothetical protein DAPPUDRAFT_189791 [Daphnia pulex]; KEGG:A disintegrin and metalloproteinase with thrombospondin motifs 18-like; K08632 a disintegrin and metalloproteinase with thrombospondin motifs 18 [EC:3.4.24.-] (A); SwissProt:A disintegrin and metalloproteinase with thrombospondin motifs 16 OS=Mus musculus GN=Adamts16 PE=2 SV=2; IPR_id:IPR017859; IPR_Anno:Treacle-like, Treacher Collin…
Contig402	188829	T	C	35	7	42	0.17	3	29	32	0.91	0.74	intronic	evm.TU.Contig402.7	NR:Gamma-glutamyltranspeptidase 1 [Zootermopsis nevadensis]; KEGG:gamma-glutamyltranspeptidase 1-like; K18592 gamma-glutamyltranspeptidase / glutathione hydrolase / leukotriene-C4 hydrolase [EC:2.3.2.2 3.4.19.13 3.4.19.14] (A); SwissProt:Gamma-glutamyltranspeptidase 1 OS=Homo sapiens GN=GGT1 PE=1 SV=2; IPR_id:IPR001991; IPR_Anno:Sodium:dicarboxylate symporter
Contig432	109385	T	A	16	3	19	0.16	2	19	21	0.9	0.74	intergenic	evm.TU.Contig432.3(dist=5159),evm.TU.Contig432.4(dist=28290)	NR:PREDICTED: hemicentin-2-like [Plutella xylostella]; KEGG:-; SwissProt:-; IPR_id:IPR002408; IPR_Anno:Natriuretic peptide, brain type
Contig500	158798	G	A	28	5	33	0.15	3	25	28	0.89	0.74	intergenic	evm.TU.Contig500.3(dist=104558),evm.TU.Contig500.4(dist=3427)	NR:hypothetical protein L798_04253, partial [Zootermopsis nevadensis]; KEGG:-; SwissProt:-; IPR_id:NULL; IPR_Anno:NULL
Contig503	117010	A	G	25	4	29	0.14	5	38	43	0.88	0.74	intergenic	NONE(dist=NONE),NONE(dist=NONE)	--
Contig52	2661596	T	G	31	6	37	0.16	3	28	31	0.9	0.74	intergenic	evm.TU.Contig52.51(dist=33540),evm.TU.Contig52.52(dist=26157)	NR:PREDICTED: serine/threonine-protein kinase atr [Strongylocentrotus purpuratus]; KEGG:serine/threonine-protein kinase atr; K06640 serine/threonine-protein kinase ATR [EC:2.7.11.1] (A); SwissProt:Serine/threonine-protein kinase atr OS=Xenopus laevis GN=atr PE=1 SV=2; IPR_id:NULL; IPR_Anno:NULL; // NR:AGAP012462-PA [Anopheles gambiae str. PEST]; KEGG:-; SwissProt:Pro-resilin OS=Drosophila melanog…
Contig556	188834	T	A	16	3	19	0.16	3	27	30	0.9	0.74	intergenic	evm.TU.Contig556.1(dist=8227),evm.TU.Contig556.2(dist=26298)	NR:PREDICTED: glycine receptor subunit alpha-2-like isoform X4 [Crassostrea gigas]; KEGG:hypothetical protein; K05194 glycine receptor alpha-2 (A); SwissProt:Glutamate-gated chloride channel OS=Drosophila melanogaster GN=GluClalpha PE=1 SV=2; IPR_id:IPR006028; IPR_Anno:Gamma-aminobutyric acid A receptor; // NR:-; KEGG:-; SwissProt:-; IPR_id:IPR023266; IPR_Anno:Aquaporin 11
Contig56	225581	G	A	11	2	13	0.15	2	16	18	0.89	0.74	intergenic	evm.TU.Contig56.2(dist=156418),evm.TU.Contig56.4(dist=210710)	NR:-; KEGG:-; SwissProt:-; IPR_id:NULL; IPR_Anno:NULL; // NR:Tenascin-X [Crassostrea gigas]; KEGG:uncharacterized LOC100378641; K02599 Notch (A); SwissProt:-; IPR_id:IPR001628; IPR_Anno:Zinc finger, nuclear hormone receptor-type
Contig572	393900	C	T	15	3	18	0.17	1	10	11	0.91	0.74	intergenic	evm.TU.Contig572.4(dist=28156),NONE(dist=NONE)	NR:PREDICTED: neuronal acetylcholine receptor subunit alpha-7-like isoform X3 [Linepithema humile]; KEGG:neuronal acetylcholine receptor subunit alpha-7; K05312 nicotinic acetylcholine receptor, invertebrate (A); SwissProt:Neuronal acetylcholine receptor subunit alpha-7 OS=Homo sapiens GN=CHRNA7 PE=1 SV=5; IPR_id:IPR006201; IPR_Anno:Neurotransmitter-gated ion-channel
Contig600	185504	T	G	6	1	7	0.14	1	7	8	0.88	0.74	intergenic	evm.TU.Contig600.3_evm.TU.Contig600.4_evm.TU.Contig600.5(dist=38807),evm.TU.Contig600.6(dist=68543)	NR:PREDICTED: synaptotagmin-15-like [Saccoglossus kowalevskii]; KEGG:synaptotagmin-15-like; K19914 synaptotagmin-15 (A); SwissProt:Synaptotagmin-2 OS=Mus musculus GN=Syt2 PE=1 SV=1; IPR_id:-; IPR_Anno:-; // NR:PREDICTED: kinesin-like protein KIF21A isoform X1 [Acyrthosiphon pisum]; KEGG:kinesin-like protein KIF21A; K10395 kinesin family member 4/21/27 (A); SwissProt:Kinesin-like protein KIF21A OS…
Contig637	131779	C	T	23	4	27	0.15	2	16	18	0.89	0.74	intergenic	evm.TU.Contig637.2(dist=3753),evm.TU.Contig637.3(dist=47704)	NR:-; KEGG:-; SwissProt:-; IPR_id:IPR024575; IPR_Anno:Cloacin colicin family; // NR:PREDICTED: N-glycosylase/DNA lyase isoform X1 [Strongylocentrotus purpuratus]; KEGG:N-glycosylase/DNA lyase; K03660 N-glycosylase/DNA lyase [EC:3.2.2.- 4.2.99.18] (A); SwissProt:N-glycosylase/DNA lyase OS=Rattus norvegicus GN=Ogg1 PE=2 SV=1; IPR_id:IPR003265; IPR_Anno:HhH-GPD domain
Contig693	170514	G	A	24	4	28	0.14	3	21	24	0.88	0.74	intergenic	evm.TU.Contig693.3(dist=38535),NONE(dist=NONE)	NR:PREDICTED: mediator of RNA polymerase II transcription subunit 15-like [Strongylocentrotus purpuratus]; KEGG:-; SwissProt:-; IPR_id:NULL; IPR_Anno:NULL
Contig716	141563	C	T	11	2	13	0.15	2	17	19	0.89	0.74	intergenic	NONE(dist=NONE),NONE(dist=NONE)	--
Contig716	141564	G	T	11	2	13	0.15	2	17	19	0.89	0.74	intergenic	NONE(dist=NONE),NONE(dist=NONE)	--
Contig74	48211	A	G	12	2	14	0.14	2	15	17	0.88	0.74	intronic	evm.TU.Contig74.2	NR:mitotic spindle assembly checkpoint protein [Cerebratulus lacteus]; KEGG:hypothetical protein; K13728 mitotic spindle assembly checkpoint protein MAD2B (A); SwissProt:Mitotic spindle assembly checkpoint protein MAD2B OS=Bos taurus GN=MAD2L2 PE=2 SV=1; IPR_id:NULL; IPR_Anno:NULL
Contig79	359373	A	T	11	2	13	0.15	1	8	9	0.89	0.74	intergenic	evm.TU.Contig79.2(dist=112174),evm.TU.Contig79.3(dist=12616)	NR:unnamed protein product [Mus musculus]; KEGG:NT-3 growth factor receptor-like; K05101 neurotrophic tyrosine kinase, receptor type 3 [EC:2.7.10.1] (A); SwissProt:High affinity nerve growth factor receptor OS=Mus musculus GN=Ntrk1 PE=1 SV=2; IPR_id:IPR001245; IPR_Anno:Serine-threonine/tyrosine-protein kinase catalytic domain; // NR:putative histone deacetylase silent information regulator protei…
Contig79	359379	G	A	11	2	13	0.15	1	8	9	0.89	0.74	intergenic	evm.TU.Contig79.2(dist=112180),evm.TU.Contig79.3(dist=12610)	NR:unnamed protein product [Mus musculus]; KEGG:NT-3 growth factor receptor-like; K05101 neurotrophic tyrosine kinase, receptor type 3 [EC:2.7.10.1] (A); SwissProt:High affinity nerve growth factor receptor OS=Mus musculus GN=Ntrk1 PE=1 SV=2; IPR_id:IPR001245; IPR_Anno:Serine-threonine/tyrosine-protein kinase catalytic domain; // NR:putative histone deacetylase silent information regulator protei…
Contig813	34476	C	T	24	4	28	0.14	4	30	34	0.88	0.74	UTR3	evm.TU.Contig813.4	NR:putative phospholipid-transporting ATPase IIB [Zootermopsis nevadensis]; KEGG:probable phospholipid-transporting ATPase IIB; K01530 phospholipid-translocating ATPase [EC:3.6.3.1] (A); SwissProt:Probable phospholipid-transporting ATPase IIB OS=Danio rerio GN=atp9b PE=3 SV=1; IPR_id:IPR006539; IPR_Anno:Phospholipid-transporting P-type ATPase, subfamily IV
Contig87	909768	T	C	29	6	35	0.17	2	20	22	0.91	0.74	intergenic	evm.TU.Contig87.42(dist=5562),evm.TU.Contig87.43(dist=5714)	NR:PREDICTED: organic cation transporter protein-like [Bombus impatiens]; KEGG:solute carrier family 22 member 4-like; K08202 MFS transporter, OCT family, solute carrier family 22 (organic cation transporter), member 4/5 (A); SwissProt:Solute carrier family 22 member 4 OS=Homo sapiens GN=SLC22A4 PE=1 SV=3; IPR_id:NULL; IPR_Anno:NULL
Contig92	620246	C	T	24	4	28	0.14	4	30	34	0.88	0.74	intergenic	evm.TU.Contig92.20(dist=16983),evm.TU.Contig92.21(dist=21186)	NR:-; KEGG:-; SwissProt:-; IPR_id:IPR008335; IPR_Anno:Eukaryotic molybdopterin oxidoreductase
Contig942	528749	C	T	29	5	34	0.15	4	33	37	0.89	0.74	intergenic	evm.TU.Contig942.16(dist=2684),evm.TU.Contig942.17(dist=2653)	NR:PREDICTED: uncharacterized protein LOC100142143 [Tribolium castaneum]; KEGG:-; SwissProt:-; IPR_id:IPR002229; IPR_Anno:Blood group Rhesus C/E/D polypeptide; // NR:ankyrin repeat protein [Trichomonas vaginalis G3]; KEGG:ankyrin repeat protein; K15503 serine/threonine-protein phosphatase 6 regulatory ankyrin repeat subunit B (A); SwissProt:Ankyrin-3 OS=Homo sapiens GN=ANK3 PE=1 SV=3; IPR_id:IPR0…
Contig944	6308	G	A	35	6	41	0.15	4	33	37	0.89	0.74	intergenic	NONE(dist=NONE),NONE(dist=NONE)	--
Contig95	113284	T	C	18	3	21	0.14	3	21	24	0.88	0.74	intergenic	NONE(dist=NONE),evm.TU.Contig95.1(dist=44347)	NR:PREDICTED: 4-coumarate--CoA ligase 1-like isoform X1 [Saccoglossus kowalevskii]; KEGG:hypothetical protein; K01904 4-coumarate--CoA ligase [EC:6.2.1.12] (A); SwissProt:4-coumarate--CoA ligase-like 7 OS=Arabidopsis thaliana GN=4CLL7 PE=1 SV=1; IPR_id:IPR025110; IPR_Anno:AMP-binding enzyme C-terminal domain
Contig99	2363460	C	T	18	3	21	0.14	4	28	32	0.88	0.74	intergenic	evm.TU.Contig99.29(dist=119183),evm.TU.Contig99.32(dist=59724)	NR:olfactory ionotropic receptor IR4 [Panulirus argus]; KEGG:-; SwissProt:-; IPR_id:IPR002411; IPR_Anno:Cereal allergen/alpha-amylase inhibitor, rice-type; // NR:PREDICTED: serine/threonine-protein phosphatase 5 [Bombus terrestris]; KEGG:PpD3, GB12422; protein phosphatase D3; K04460 serine/threonine-protein phosphatase 5 [EC:3.1.3.16] (A); SwissProt:Serine/threonine-protein phosphatase 5 OS=Rattu…
Contig0	12906288	G	A	30	5	35	0.14	4	31	35	0.89	0.75	intergenic	evm.TU.Contig0.323(dist=25124),evm.TU.Contig0.325(dist=3239)	NR:PREDICTED: V-type proton ATPase 21 kDa proteolipid subunit [Diaphorina citri]; KEGG:GB17836; v-type proton ATPase 21 kDa proteolipid subunit-like; K03661 V-type H+-transporting ATPase 21kDa proteolipid subunit (A); SwissProt:V-type proton ATPase 21 kDa proteolipid subunit OS=Bos taurus GN=ATP6V0B PE=2 SV=1; IPR_id:IPR004836; IPR_Anno:Sodium/calcium exchanger protein; // NR:PREDICTED: extensin-…
Contig10	1719353	T	G	26	4	30	0.13	4	28	32	0.88	0.75	intergenic	evm.TU.Contig10.33(dist=178967),evm.TU.Contig10.34(dist=64547)	NR:hypothetical protein DAPPUDRAFT_327020 [Daphnia pulex]; KEGG:-; SwissProt:-; IPR_id:IPR002411; IPR_Anno:Cereal allergen/alpha-amylase inhibitor, rice-type; // NR:-; KEGG:-; SwissProt:-; IPR_id:IPR003492; IPR_Anno:Batten's disease protein Cln3
Contig1229	27014	T	A	23	4	27	0.15	3	26	29	0.9	0.75	intergenic	NONE(dist=NONE),evm.TU.Contig1229.1(dist=23558)	NR:-; KEGG:-; SwissProt:-; IPR_id:IPR013286; IPR_Anno:Annexin, type VII
Contig13	1361707	C	G	25	4	29	0.14	4	31	35	0.89	0.75	intergenic	evm.TU.Contig13.17(dist=96279),evm.TU.Contig13.18(dist=54243)	NR:PREDICTED: microtubule-associated serine/threonine-protein kinase 3 isoform X3 [Camponotus floridanus]; KEGG:microtubule-associated serine/threonine-protein kinase 3; K08789 microtubule-associated serine/threonine kinase [EC:2.7.11.1] (A); SwissProt:Microtubule-associated serine/threonine-protein kinase 4 OS=Mus musculus GN=Mast4 PE=2 SV=3; IPR_id:IPR001478; IPR_Anno:PDZ domain; // NR:hypothet…
Contig153	7939	T	G	37	6	43	0.14	4	33	37	0.89	0.75	intronic	evm.TU.Contig153.1	NR:PREDICTED: transmembrane protein 53 [Strongylocentrotus purpuratus]; KEGG:-; SwissProt:-; IPR_id:IPR008547; IPR_Anno:Protein of unknown function DUF829, TMEM53
Contig1598	73017	C	T	29	6	35	0.17	2	22	24	0.92	0.75	intergenic	NONE(dist=NONE),evm.TU.Contig1598.1(dist=171852)	NR:PREDICTED: neural-cadherin isoform X2 [Athalia rosae]; KEGG:GH10145 gene product from transcript GH10145-RA; K10414 dynein heavy chain 2, cytosolic (A); SwissProt:Neural-cadherin OS=Drosophila melanogaster GN=CadN PE=1 SV=2; IPR_id:IPR002401; IPR_Anno:Cytochrome P450, E-class, group I
Contig1734	250538	T	C	40	6	46	0.13	3	21	24	0.88	0.75	intergenic	evm.TU.Contig1734.8(dist=11567),NONE(dist=NONE)	NR:PREDICTED: poly [ADP-ribose] polymerase 3 isoform X1 [Latimeria chalumnae]; KEGG:PARP3; poly (ADP-ribose) polymerase family, member 3; K10798 poly [ADP-ribose] polymerase [EC:2.4.2.30] (A); SwissProt:Poly [ADP-ribose] polymerase 3 OS=Homo sapiens GN=PARP3 PE=1 SV=3; IPR_id:NULL; IPR_Anno:NULL
Contig1957	233415	A	G	11	2	13	0.15	3	27	30	0.9	0.75	intronic	evm.TU.Contig1957.3	--
Contig199	476760	C	T	28	5	33	0.15	4	35	39	0.9	0.75	intronic	evm.TU.Contig199.21	NR:PIWI-2 [Portunus trituberculatus]; KEGG:protein aubergine-like; K02156 aubergine (A); SwissProt:Piwi-like protein 1 OS=Gallus gallus GN=PIWIL1 PE=2 SV=1; IPR_id:NULL; IPR_Anno:NULL
Contig206	286139	G	A	29	5	34	0.15	5	43	48	0.9	0.75	intronic	evm.TU.Contig206.6	NR:G-protein coupled octopamine receptor, putative [Ixodes scapularis]; KEGG:G-protein coupled octopamine receptor, putative; K04200 melanocortin 2 receptor (A); SwissProt:Calcium-responsive transcription factor OS=Bos taurus GN=CARF PE=2 SV=1; IPR_id:NULL; IPR_Anno:NULL
Contig234	264016	C	T	14	3	17	0.18	1	13	14	0.93	0.75	intergenic	evm.TU.Contig234.16(dist=41365),evm.TU.Contig234.17(dist=73932)	NR:UV2 opsin, partial [Neogonodactylus oerstedii]; KEGG:GH23919 gene product from transcript GH23919-RA; K04255 r-opsin (A); SwissProt:Opsin, ultraviolet-sensitive OS=Apis mellifera GN=UVOP PE=1 SV=1; IPR_id:NULL; IPR_Anno:NULL; // NR:-; KEGG:-; SwissProt:-; IPR_id:IPR013310; IPR_Anno:Cysteinyl leukotriene receptor 1
Contig235	158245	C	T	26	4	30	0.13	4	30	34	0.88	0.75	intergenic	evm.TU.Contig235.6(dist=52397),evm.TU.Contig235.7(dist=24753)	NR:Exostosin-1, putative [Pediculus humanus corporis]; KEGG:Exostosin-1, putative (EC:2.4.1.224); K02366 glucuronyl/N-acetylglucosaminyl transferase EXT1 [EC:2.4.1.224 2.4.1.225] (A); SwissProt:Exostosin-1 OS=Drosophila melanogaster GN=ttv PE=1 SV=1; IPR_id:IPR005413; IPR_Anno:Low calcium response V antigen; // NR:-; KEGG:-; SwissProt:-; IPR_id:NULL; IPR_Anno:NULL
Contig2521	851	T	C	26	5	31	0.16	4	39	43	0.91	0.75	intergenic	NONE(dist=NONE),NONE(dist=NONE)	--
Contig287	355932	G	A	26	4	30	0.13	5	35	40	0.88	0.75	intergenic	evm.TU.Contig287.3(dist=63756),evm.TU.Contig287.4(dist=5961)	NR:-; KEGG:-; SwissProt:-; IPR_id:IPR023276; IPR_Anno:Aquaporin 5; // NR:Prenylcysteine oxidase [Zootermopsis nevadensis]; KEGG:prenylcysteine oxidase; K05906 prenylcysteine oxidase / farnesylcysteine lyase [EC:1.8.3.5 1.8.3.6] (A); SwissProt:Prenylcysteine oxidase OS=Macaca fascicularis GN=PCYOX1 PE=2 SV=1; IPR_id:NULL; IPR_Anno:NULL
Contig288	1550816	C	T	24	4	28	0.14	4	33	37	0.89	0.75	intergenic	evm.TU.Contig288.16(dist=69105),evm.TU.Contig288.17(dist=14274)	NR:Neuronal acetylcholine receptor subunit alpha-7, partial [Zootermopsis nevadensis]; KEGG:nAChRa5, Apisa7-2, GB17254; nicotinic acetylcholine receptor alpha5 subunit; K04809 nicotinic acetylcholine receptor alpha-7 (A); SwissProt:Neuronal acetylcholine receptor subunit alpha-10 OS=Gallus gallus GN=CHRNA10 PE=3 SV=1; IPR_id:IPR006201; IPR_Anno:Neurotransmitter-gated ion-channel; // NR:PREDICTED:…
Contig320	124739	T	C	24	4	28	0.14	3	25	28	0.89	0.75	intergenic	evm.TU.Contig320.3(dist=64911),evm.TU.Contig320.4(dist=73180)	NR:hypothetical protein DAPPUDRAFT_192377 [Daphnia pulex]; KEGG:neprilysin, putative (EC:3.4.24.71); K08635 membrane metallo-endopeptidase-like 1 (A); SwissProt:Neprilysin-2 OS=Caenorhabditis elegans GN=nep-2 PE=1 SV=2; IPR_id:IPR018497; IPR_Anno:Peptidase M13, C-terminal domain; // NR:PREDICTED: retinoid-inducible serine carboxypeptidase-like [Nasonia vitripennis]; KEGG:GH16039 gene product from…
Contig403	378477	G	C	30	5	35	0.14	4	31	35	0.89	0.75	intronic	evm.TU.Contig403.8	NR:Lysine-specific histone demethylase 1A, partial [Stegodyphus mimosarum]; KEGG:lysine-specific histone demethylase, putative (EC:1.4.3.4 1.5.3.11); K11450 lysine-specific histone demethylase 1A [EC:1.-.-.-] (A); SwissProt:Lysine-specific histone demethylase 1A OS=Homo sapiens GN=KDM1A PE=1 SV=2; IPR_id:IPR007526; IPR_Anno:SWIRM domain
Contig43	206456	T	C	24	4	28	0.14	4	32	36	0.89	0.75	intergenic	evm.TU.Contig43.3(dist=14276),evm.TU.Contig43.5(dist=16990)	NR:PREDICTED: leucine-rich repeat and WD repeat-containing protein KIAA1239 isoform X2 [Tribolium castaneum]; KEGG:-; SwissProt:-; IPR_id:IPR006036; IPR_Anno:Potassium uptake protein TrkA; // NR:-; KEGG:-; SwissProt:-; IPR_id:IPR023240; IPR_Anno:FAM175 family, BRISC complex, Abro1 subunit
Contig50	1148971	A	T	20	3	23	0.13	1	7	8	0.88	0.75	intergenic	evm.TU.Contig50.24(dist=130473),evm.TU.Contig50.26(dist=71703)	NR:-; KEGG:-; SwissProt:-; IPR_id:IPR004085; IPR_Anno:DNA topoisomerase VI, subunit A; // NR:-; KEGG:-; SwissProt:-; IPR_id:IPR004052; IPR_Anno:Potassium channel, voltage dependent, Kv1.5
Contig63	733148	C	T	27	6	33	0.18	3	39	42	0.93	0.75	intergenic	evm.TU.Contig63.4(dist=2905),evm.TU.Contig63.5(dist=12150)	NR:7-dehydrocholesterol reductase [Zootermopsis nevadensis]; KEGG:7-dehydrocholesterol reductase, putative (EC:1.3.1.21); K00213 7-dehydrocholesterol reductase [EC:1.3.1.21] (A); SwissProt:7-dehydrocholesterol reductase OS=Arabidopsis thaliana GN=DWF5 PE=1 SV=1; IPR_id:IPR001171; IPR_Anno:Ergosterol biosynthesis ERG4/ERG24; // NR:-; KEGG:-; SwissProt:-; IPR_id:IPR000611; IPR_Anno:Neuropeptide Y r…
Contig67	668236	A	G	19	3	22	0.14	2	17	19	0.89	0.75	intergenic	evm.TU.Contig67.10(dist=231128),evm.TU.Contig67.11(dist=37385)	NR:PREDICTED: esterase E4-like [Vollenhovia emeryi]; KEGG:Tcjhe; juvenile hormone esterase; K01063 juvenile-hormone esterase [EC:3.1.1.59] (A); SwissProt:Esterase SG1 (Fragment) OS=Schizaphis graminum GN=SG1 PE=1 SV=1; IPR_id:IPR002411; IPR_Anno:Cereal allergen/alpha-amylase inhibitor, rice-type; // NR:hypothetical protein LOTGIDRAFT_135052, partial [Lottia gigantea]; KEGG:hypothetical protein; K…
Contig70	1586299	A	G	27	4	31	0.13	4	28	32	0.88	0.75	intergenic	evm.TU.Contig70.34_evm.TU.Contig70.35(dist=167925),evm.TU.Contig70.36(dist=55180)	NR:KH domain-containing protein C56G2.1, putative [Pediculus humanus corporis]; KEGG:KH domain-containing protein C56G2.1, putative; K16518 A-kinase anchor protein 1, mitochondrial (A); SwissProt:KH domain-containing protein C56G2.1 OS=Caenorhabditis elegans GN=C56G2.1/C56G2.2 PE=3 SV=2; IPR_id:NULL; IPR_Anno:NULL; // NR:PREDICTED: neural cell adhesion molecule 2 [Tribolium castaneum]; KEGG:GM146…
Contig710	117123	G	A	34	5	39	0.13	3	23	26	0.88	0.75	intronic	evm.TU.Contig710.7	--
Contig79	359384	T	G	12	2	14	0.14	1	8	9	0.89	0.75	intergenic	evm.TU.Contig79.2(dist=112185),evm.TU.Contig79.3(dist=12605)	NR:unnamed protein product [Mus musculus]; KEGG:NT-3 growth factor receptor-like; K05101 neurotrophic tyrosine kinase, receptor type 3 [EC:2.7.10.1] (A); SwissProt:High affinity nerve growth factor receptor OS=Mus musculus GN=Ntrk1 PE=1 SV=2; IPR_id:IPR001245; IPR_Anno:Serine-threonine/tyrosine-protein kinase catalytic domain; // NR:putative histone deacetylase silent information regulator protei…
Contig79	359386	A	G	12	2	14	0.14	1	8	9	0.89	0.75	intergenic	evm.TU.Contig79.2(dist=112187),evm.TU.Contig79.3(dist=12603)	NR:unnamed protein product [Mus musculus]; KEGG:NT-3 growth factor receptor-like; K05101 neurotrophic tyrosine kinase, receptor type 3 [EC:2.7.10.1] (A); SwissProt:High affinity nerve growth factor receptor OS=Mus musculus GN=Ntrk1 PE=1 SV=2; IPR_id:IPR001245; IPR_Anno:Serine-threonine/tyrosine-protein kinase catalytic domain; // NR:putative histone deacetylase silent information regulator protei…
Contig904	150679	T	C	9	2	11	0.18	1	14	15	0.93	0.75	intergenic	evm.TU.Contig904.3(dist=66521),evm.TU.Contig904.4(dist=36835)	NR:Tetratricopeptide repeat protein 21B [Zootermopsis nevadensis]; KEGG:hypothetical protein; K19673 tetratricopeptide repeat protein 21B (A); SwissProt:Tetratricopeptide repeat protein 21B OS=Homo sapiens GN=TTC21B PE=1 SV=2; IPR_id:IPR001723; IPR_Anno:Steroid hormone receptor; // NR:neuropeptide GPCR A38 [Nilaparvata lugens]; KEGG:neuropeptide F receptor-like; K04209 neuropeptide Y receptor, in…
Contig1188	42392	T	C	20	3	23	0.13	4	31	35	0.89	0.76	intergenic	evm.TU.Contig1188.1(dist=28496),evm.TU.Contig1188.2(dist=68586)	NR:mitochondrial cytochrome c oxidase subunit VIa precursor [Litopenaeus vannamei]; KEGG:cytochrome c oxidase subunit 6A, mitochondrial; K02266 cytochrome c oxidase subunit 6a (A); SwissProt:Cytochrome c oxidase subunit 6A, mitochondrial OS=Cyprinus carpio PE=3 SV=1; IPR_id:IPR001349; IPR_Anno:Cytochrome c oxidase, subunit VIa; // NR:hypothetical protein FF38_13967, partial [Lucilia cuprina]; KEG…
Contig1234	287196	T	C	15	2	17	0.12	2	14	16	0.88	0.76	intergenic	NONE(dist=NONE),NONE(dist=NONE)	--
Contig1318	24933	T	C	13	3	16	0.19	1	19	20	0.95	0.76	intergenic	NONE(dist=NONE),NONE(dist=NONE)	--
Contig143	1597104	T	C	30	7	37	0.19	1	21	22	0.95	0.76	intergenic	evm.TU.Contig143.12(dist=194563),NONE(dist=NONE)	NR:-; KEGG:-; SwissProt:-; IPR_id:IPR020478; IPR_Anno:AT hook-like
Contig1533	111854	C	A	22	3	25	0.12	2	15	17	0.88	0.76	intronic	evm.TU.Contig1533.4	NR:hypothetical protein DAPPUDRAFT_268273 [Daphnia pulex]; KEGG:-; SwissProt:Protein Star OS=Drosophila melanogaster GN=S PE=2 SV=1; IPR_id:IPR006342; IPR_Anno:Methyltransferase FkbM
Contig16	1860330	A	G	29	4	33	0.12	2	15	17	0.88	0.76	intergenic	evm.TU.Contig16.39(dist=111705),evm.TU.Contig16.40_evm.TU.Contig16.41(dist=48601)	NR:GJ11152 [Drosophila virilis]; KEGG:GM14610 gene product from transcript GM14610-RA; K17233 dual oxidase maturation factor 1 (A); SwissProt:Down syndrome cell adhesion molecule-like protein Dscam2 OS=Drosophila melanogaster GN=Dscam2 PE=2 SV=3; IPR_id:NULL; IPR_Anno:NULL; // NR:Monocarboxylate transporter 12 [Harpegnathos saltator]; KEGG:uncharacterized LOC105340363; K18417 ERI1 exoribonuclease…
Contig162	155474	G	A	19	4	23	0.17	2	25	27	0.93	0.76	intergenic	evm.TU.Contig162.2(dist=118667),evm.TU.Contig162.3(dist=4846)	NR:hypothetical protein CAPTEDRAFT_200409 [Capitella teleta]; KEGG:TEX14; testis expressed 14; K17540 inactive serine/threonine-protein kinase TEX14 (A); SwissProt:-; IPR_id:IPR001376; IPR_Anno:Gliadin, alpha/beta; // NR:Tyrosine-protein kinase Fer [Toxocara canis]; KEGG:TEX14; testis expressed 14; K17540 inactive serine/threonine-protein kinase TEX14 (A); SwissProt:Probable serine/threonine-prot…
Contig184	756274	C	G	14	2	16	0.12	2	14	16	0.88	0.76	intronic	evm.TU.Contig184.9	--
Contig19	3004392	G	A	36	5	41	0.12	4	29	33	0.88	0.76	intergenic	evm.TU.Contig19.46(dist=21778),evm.TU.Contig19.47(dist=138462)	NR:GI22290 [Drosophila mojavensis]; KEGG:GH10145 gene product from transcript GH10145-RA; K10414 dynein heavy chain 2, cytosolic (A); SwissProt:Neural-cadherin OS=Drosophila melanogaster GN=CadN PE=1 SV=2; IPR_id:NULL; IPR_Anno:NULL; // NR:PREDICTED: mucin-19-like [Gallus gallus]; KEGG:-; SwissProt:-; IPR_id:IPR002081; IPR_Anno:Cryptochrome/DNA photolyase, class 1
Contig206	286177	A	T	33	5	38	0.13	6	47	53	0.89	0.76	intronic	evm.TU.Contig206.6	NR:G-protein coupled octopamine receptor, putative [Ixodes scapularis]; KEGG:G-protein coupled octopamine receptor, putative; K04200 melanocortin 2 receptor (A); SwissProt:Calcium-responsive transcription factor OS=Bos taurus GN=CARF PE=2 SV=1; IPR_id:NULL; IPR_Anno:NULL
Contig232	94521	T	G	34	8	42	0.19	2	42	44	0.95	0.76	intronic	evm.TU.Contig232.7	NR:-; KEGG:-; SwissProt:-; IPR_id:NULL; IPR_Anno:NULL
Contig256	407251	T	G	23	5	28	0.18	2	30	32	0.94	0.76	intergenic	NONE(dist=NONE),evm.TU.Contig256.2(dist=98624)	NR:PREDICTED: uncharacterized protein KIAA1522 isoform X4 [Cerapachys biroi]; KEGG:PHC1; polyhomeotic homolog 1 (Drosophila); K11456 polyhomeotic-like protein 1 (A); SwissProt:Sterile alpha motif domain-containing protein 11 OS=Homo sapiens GN=SAMD11 PE=2 SV=3; IPR_id:IPR020478; IPR_Anno:AT hook-like
Contig279	276544	C	A	15	2	17	0.12	2	15	17	0.88	0.76	intronic	evm.TU.Contig279.5	--
Contig279	281573	A	T	13	2	15	0.13	2	16	18	0.89	0.76	intronic	evm.TU.Contig279.5	--
Contig28	1205560	G	A	36	6	42	0.14	3	28	31	0.9	0.76	intergenic	evm.TU.Contig28.7(dist=13019),evm.TU.Contig28.8(dist=14162)	NR:-; KEGG:-; SwissProt:-; IPR_id:IPR006036; IPR_Anno:Potassium uptake protein TrkA; // NR:hypothetical protein DAPPUDRAFT_306809 [Daphnia pulex]; KEGG:aminopeptidase; K05994 bacterial leucyl aminopeptidase [EC:3.4.11.10] (A); SwissProt:Aminopeptidase YwaD OS=Bacillus subtilis (strain 168) GN=ywaD PE=1 SV=2; IPR_id:IPR000217; IPR_Anno:Tubulin
Contig286	331584	A	G	25	4	29	0.14	4	35	39	0.9	0.76	intronic	evm.TU.Contig286.16	NR:hypothetical protein BRAFLDRAFT_118991 [Branchiostoma floridae]; KEGG:hypothetical protein; K13188 RNA-binding protein 7 (A); SwissProt:RNA-binding protein 7 OS=Mus musculus GN=Rbm7 PE=2 SV=1; IPR_id:IPR002315; IPR_Anno:Glycyl-tRNA synthetase, alpha2 dimer
Contig287	460739	A	T	25	4	29	0.14	4	36	40	0.9	0.76	intronic	evm.TU.Contig287.4	NR:Prenylcysteine oxidase [Zootermopsis nevadensis]; KEGG:prenylcysteine oxidase; K05906 prenylcysteine oxidase / farnesylcysteine lyase [EC:1.8.3.5 1.8.3.6] (A); SwissProt:Prenylcysteine oxidase OS=Macaca fascicularis GN=PCYOX1 PE=2 SV=1; IPR_id:NULL; IPR_Anno:NULL
Contig330	56971	T	C	10	2	12	0.17	1	14	15	0.93	0.76	intergenic	NONE(dist=NONE),evm.TU.Contig330.1_evm.TU.Contig330.2(dist=103331)	NR:PREDICTED: gamma-tubulin complex component 4 isoform X2 [Microtus ochrogaster]; KEGG:TUBGCP4; tubulin, gamma complex associated protein 4; K16571 gamma-tubulin complex component 4 (A); SwissProt:Gamma-tubulin complex component 4 OS=Homo sapiens GN=TUBGCP4 PE=1 SV=1; IPR_id:IPR001642; IPR_Anno:Neuromedin B receptor
Contig331	315839	C	T	14	2	16	0.12	2	14	16	0.88	0.76	intergenic	evm.TU.Contig331.6(dist=104333),evm.TU.Contig331.7(dist=73287)	NR:Apoptosis-inducing factor 1, mitochondrial [Larimichthys crocea]; KEGG:aifm1; apoptosis-inducing factor, mitochondrion-associated, 1; K04727 programmed cell death 8 (apoptosis-inducing factor) [EC:1.-.-.-] (A); SwissProt:Apoptosis-inducing factor 1, mitochondrial OS=Homo sapiens GN=AIFM1 PE=1 SV=1; IPR_id:IPR023753; IPR_Anno:Pyridine nucleotide-disulphide oxidoreductase, FAD/NAD(P)-binding dom…
Contig335	128611	C	G	21	3	24	0.12	3	23	26	0.88	0.76	intergenic	evm.TU.Contig335.7(dist=49923),evm.TU.Contig335.8(dist=29722)	NR:broad-complex-like protein [Macrobrachium nipponense]; KEGG:GL23993 gene product from transcript GL23993-RA; K09237 tramtrack (A); SwissProt:Broad-complex core protein isoform 6 OS=Drosophila melanogaster GN=br PE=1 SV=2; IPR_id:IPR015880; IPR_Anno:Zinc finger, C2H2-like; // NR:period [Eurydice pulchra]; KEGG:Per, clk-6; period; K02633 period circadian protein (A); SwissProt:Period circadian p…
Contig40	2580	T	C	18	3	21	0.14	2	18	20	0.9	0.76	intronic	evm.TU.Contig40.1	NR:PREDICTED: nephrin-like [Metaseiulus occidentalis]; KEGG:titin; K16680 echinoid (A); SwissProt:Nephrin OS=Mus musculus GN=Nphs1 PE=1 SV=2; IPR_id:IPR005698; IPR_Anno:Phosphotransferase system, phosphocarrier HPr protein
Contig40	690808	G	C	23	3	26	0.12	5	37	42	0.88	0.76	intergenic	evm.TU.Contig40.7(dist=19474),evm.TU.Contig40.9(dist=198953)	NR:PAX-interacting protein 1, partial [Stegodyphus mimosarum]; KEGG:PAX-interacting protein 1-like; K14972 PAX-interacting protein 1 (A); SwissProt:PAX-interacting protein 1 OS=Danio rerio GN=paxip1 PE=2 SV=1; IPR_id:IPR017993; IPR_Anno:Atrophin-1; // NR:Na+/K+/2Cl- cotransporter [Callinectes sapidus]; KEGG:bumetanide-sensitive sodium-(potassium)-chloride cotransporter; K10951 solute carrier fami…
Contig51	322963	G	A	31	5	36	0.14	3	27	30	0.9	0.76	intergenic	evm.TU.Contig51.4(dist=57470),evm.TU.Contig51.6(dist=309366)	NR:-; KEGG:-; SwissProt:-; IPR_id:IPR001411; IPR_Anno:Tetracycline resistance protein TetB/drug resistance transporter; // NR:PREDICTED: retinal guanylyl cyclase 2 [Orussus abietinus]; KEGG:retinal guanylyl cyclase 2-like; K12322 guanylate cyclase 2F [EC:4.6.1.2] (A); SwissProt:Retinal guanylyl cyclase 2 OS=Rattus norvegicus GN=Gucy2f PE=2 SV=1; IPR_id:IPR001245; IPR_Anno:Serine-threonine/tyrosin…
Contig64	1549329	A	T	36	5	41	0.12	6	45	51	0.88	0.76	intronic	evm.TU.Contig64.42	NR:heat shock protein family member [Scylla paramamosain]; KEGG:Hypothetical protein CBG19186; K19766 heat shock protein Hsp-16.1/Hsp-16.11 (A); SwissProt:Heat shock protein Hsp-16.2 OS=Caenorhabditis elegans GN=hsp-16.2 PE=3 SV=1; IPR_id:NULL; IPR_Anno:NULL
Contig67	876486	C	A	34	5	39	0.13	4	31	35	0.89	0.76	intergenic	evm.TU.Contig67.17(dist=77348),evm.TU.Contig67.19_evm.TU.Contig67.21(dist=174700)	NR:-; KEGG:-; SwissProt:-; IPR_id:IPR002449; IPR_Anno:Retinol binding protein/Purpurin; // NR:PREDICTED: multidrug resistance-associated protein 4-like, partial [Gavia stellata]; KEGG:ABCC4; multidrug resistance-associated protein 4; K05673 ATP-binding cassette, subfamily C (CFTR/MRP), member 4 (A); SwissProt:Multidrug resistance-associated protein 4 OS=Homo sapiens GN=ABCC4 PE=1 SV=3; IPR_id:IPR…
Contig70	1438707	T	A	24	5	29	0.17	3	39	42	0.93	0.76	intergenic	evm.TU.Contig70.34_evm.TU.Contig70.35(dist=20333),evm.TU.Contig70.36(dist=202772)	NR:KH domain-containing protein C56G2.1, putative [Pediculus humanus corporis]; KEGG:KH domain-containing protein C56G2.1, putative; K16518 A-kinase anchor protein 1, mitochondrial (A); SwissProt:KH domain-containing protein C56G2.1 OS=Caenorhabditis elegans GN=C56G2.1/C56G2.2 PE=3 SV=2; IPR_id:NULL; IPR_Anno:NULL; // NR:PREDICTED: neural cell adhesion molecule 2 [Tribolium castaneum]; KEGG:GM146…
Contig740	83249	G	A	33	6	39	0.15	3	30	33	0.91	0.76	intergenic	NONE(dist=NONE),NONE(dist=NONE)	--
Contig749	92717	T	G	21	3	24	0.12	4	28	32	0.88	0.76	intergenic	evm.TU.Contig749.1(dist=71930),evm.TU.Contig749.2(dist=16264)	NR:GJ16848 [Drosophila virilis]; KEGG:GJ23623 gene product from transcript GJ23623-RB; K18080 tensin (A); SwissProt:-; IPR_id:IPR000161; IPR_Anno:Vasopressin V2 receptor; // NR:zfh4, putative [Pediculus humanus corporis]; KEGG:zfh4, putative; K09378 AT-binding transcription factor 1 (A); SwissProt:Zinc finger homeobox protein 3 OS=Homo sapiens GN=ZFHX3 PE=1 SV=2; IPR_id:IPR020479; IPR_Anno:Homeod…
Contig79	1040575	G	A	27	4	31	0.13	4	31	35	0.89	0.76	intronic	evm.TU.Contig79.25	NR:hypothetical protein L798_15091, partial [Zootermopsis nevadensis]; KEGG:-; SwissProt:-; IPR_id:IPR000159; IPR_Anno:Ras-association
Contig89	1398503	C	T	23	3	26	0.12	3	22	25	0.88	0.76	intergenic	evm.TU.Contig89.9_evm.TU.Contig89.8(dist=98829),evm.TU.Contig89.10(dist=174034)	NR:Survival motor neuron protein [Zootermopsis nevadensis]; KEGG:survival motor neuron protein; K13129 survival motor neuron protein (A); SwissProt:Survival motor neuron protein OS=Bos taurus GN=SMN1 PE=2 SV=2; IPR_id:IPR002999; IPR_Anno:Tudor domain; // NR:PREDICTED: vitamin D3 receptor-like [Metaseiulus occidentalis]; KEGG:retinoid X receptor, putative; K08539 vitamin D3 receptor (A); SwissProt…
Contig919	214287	A	G	22	3	25	0.12	2	14	16	0.88	0.76	intergenic	evm.TU.Contig919.8(dist=95616),NONE(dist=NONE)	NR:-; KEGG:-; SwissProt:-; IPR_id:IPR002257; IPR_Anno:Flavin monooxygenase (FMO) 5
Contig1022	184263	G	A	22	5	27	0.19	1	27	28	0.96	0.77	intergenic	evm.TU.Contig1022.5(dist=16771),NONE(dist=NONE)	NR:-; KEGG:-; SwissProt:-; IPR_id:IPR000104; IPR_Anno:Antifreeze protein, type I
Contig1053	48700	A	T	32	4	36	0.11	6	42	48	0.88	0.77	intronic	evm.TU.Contig1053.2	NR:hypothetical protein L798_08776 [Zootermopsis nevadensis]; KEGG:protein LAP2-like; K12796 erbb2-interacting protein (A); SwissProt:Protein LAP2 OS=Homo sapiens GN=ERBB2IP PE=1 SV=2; IPR_id:IPR001611; IPR_Anno:Leucine-rich repeat
Contig11	2995307	G	A	25	4	29	0.14	3	32	35	0.91	0.77	intergenic	evm.TU.Contig11.64_evm.TU.Contig11.65(dist=109203),evm.TU.Contig11.66(dist=84608)	NR:lysozyme [Portunus trituberculatus]; KEGG:lysozyme C, milk isozyme; K13915 lysozyme C [EC:3.2.1.17] (A); SwissProt:Lysozyme C, milk isozyme OS=Equus caballus GN=LYZ PE=1 SV=1; IPR_id:NULL; IPR_Anno:NULL; // NR:-; KEGG:-; SwissProt:-; IPR_id:NULL; IPR_Anno:NULL
Contig129	992803	T	C	24	3	27	0.11	3	21	24	0.88	0.77	intergenic	evm.TU.Contig129.24(dist=2641),evm.TU.Contig129.25(dist=41114)	NR:Solute carrier family 25 member 45, partial [Zootermopsis nevadensis]; KEGG:hypothetical protein; K15123 solute carrier family 25, member 45/47 (A); SwissProt:Solute carrier family 25 member 48 OS=Homo sapiens GN=SLC25A48 PE=1 SV=2; IPR_id:IPR018108; IPR_Anno:Mitochondrial substrate/solute carrier; // NR:-; KEGG:-; SwissProt:-; IPR_id:IPR002258; IPR_Anno:DEZ orphan receptor
Contig15	1043379	C	T	22	3	25	0.12	4	32	36	0.89	0.77	intronic	evm.TU.Contig15.22	NR:glycine receptor subunit alpha-2 precursor [Danio rerio]; KEGG:glra2; glycine receptor, alpha 2; K05194 glycine receptor alpha-2 (A); SwissProt:Glycine receptor subunit alphaZ1 OS=Danio rerio GN=glra1 PE=2 SV=1; IPR_id:IPR006202; IPR_Anno:Neurotransmitter-gated ion-channel ligand-binding
Contig153	1100540	T	C	26	4	30	0.13	3	26	29	0.9	0.77	intergenic	evm.TU.Contig153.27(dist=107379),evm.TU.Contig153.28(dist=207349)	NR:chymotrypsin [Scylla paramamosain]; KEGG:testisin-like; K09640 transmembrane protease serine 9 [EC:3.4.21.-] (A); SwissProt:Chymotrypsin BI OS=Litopenaeus vannamei PE=1 SV=1; IPR_id:IPR001254; IPR_Anno:Peptidase S1; // NR:PREDICTED: myb/SANT-like DNA-binding domain-containing protein 4 [Crassostrea gigas]; KEGG:-; SwissProt:-; IPR_id:IPR028002; IPR_Anno:Myb/SANT-like DNA-binding domain
Contig1631	90424	T	A	35	5	40	0.12	4	34	38	0.89	0.77	intergenic	evm.TU.Contig1631.1(dist=9499),evm.TU.Contig1631.2(dist=4100)	NR:PREDICTED: uncharacterized protein LOC101847791 [Aplysia californica]; KEGG:uncharacterized LOC102801431; K05305 fucokinase [EC:2.7.1.52] (A); SwissProt:-; IPR_id:IPR015618; IPR_Anno:Transforming growth factor beta 3
Contig2042	67265	A	G	33	5	38	0.13	4	38	42	0.9	0.77	intergenic	NONE(dist=NONE),evm.TU.Contig2042.2(dist=80027)	NR:-; KEGG:midasin; K14572 midasin (A); SwissProt:Dynein heavy chain-like protein PF11_0240 OS=Plasmodium falciparum (isolate 3D7) GN=PF11_0240 PE=3 SV=1; IPR_id:IPR002228; IPR_Anno:Muscarinic acetylcholine receptor M1
Contig2060	54279	A	G	38	5	43	0.12	5	39	44	0.89	0.77	intronic	evm.TU.Contig2060.5_evm.TU.Contig2060.6	NR:PREDICTED: collagen alpha-1(XVIII) chain isoform X2 [Athalia rosae]; KEGG:collagen alpha-1(XVIII) chain-like; K06823 collagen, type XVIII, alpha (A); SwissProt:Collagen alpha-1(XVIII) chain OS=Homo sapiens GN=COL18A1 PE=1 SV=5; IPR_id:IPR013292; IPR_Anno:Myeloid transforming gene on chromosome 16 (MTG16)
Contig215	608537	T	A	16	2	18	0.11	3	21	24	0.88	0.77	intergenic	evm.TU.Contig215.18(dist=43693),evm.TU.Contig215.19(dist=124581)	NR:hypothetical protein DAPPUDRAFT_303461 [Daphnia pulex]; KEGG:mitochondrial processing peptidase alpha subunit, putative (EC:3.4.24.64); K01412 mitochondrial-processing peptidase subunit alpha [EC:3.4.24.64] (A); SwissProt:Mitochondrial-processing peptidase subunit alpha OS=Mus musculus GN=Pmpca PE=1 SV=1; IPR_id:NULL; IPR_Anno:NULL; // NR:C-type lectin 1 [Marsupenaeus japonicus]; KEGG:hypothet…
Contig234	457824	T	C	20	3	23	0.13	2	18	20	0.9	0.77	intergenic	evm.TU.Contig234.17(dist=118084),evm.TU.Contig234.18(dist=232106)	NR:-; KEGG:-; SwissProt:-; IPR_id:IPR013310; IPR_Anno:Cysteinyl leukotriene receptor 1; // NR:uncharacterized protein LOC100302525 [Tribolium castaneum]; KEGG:-; SwissProt:Myeloma-overexpressed gene 2 protein homolog OS=Xenopus tropicalis GN=myeov2 PE=3 SV=1; IPR_id:NULL; IPR_Anno:NULL
Contig2469	31883	T	C	24	4	28	0.14	3	29	32	0.91	0.77	intergenic	NONE(dist=NONE),NONE(dist=NONE)	--
Contig26	526252	A	G	18	3	21	0.14	3	30	33	0.91	0.77	intergenic	evm.TU.Contig26.10(dist=15313),evm.TU.Contig26.11_evm.TU.Contig26.12(dist=15084)	NR:hypothetical protein CAPTEDRAFT_222123 [Capitella teleta]; KEGG:LIM domain-binding protein 2-like; K15617 LIM domain-binding protein 1 (A); SwissProt:LIM domain-binding protein 1 OS=Xenopus tropicalis GN=ldb1 PE=2 SV=1; IPR_id:NULL; IPR_Anno:NULL; // NR:AAEL000129-PA [Aedes aegypti]; KEGG:GFR alpha 2 protein-like protein; K19895 GDNF family receptor alpha 1 (A); SwissProt:GDNF family receptor …
Contig279	281576	C	T	15	2	17	0.12	2	16	18	0.89	0.77	intronic	evm.TU.Contig279.5	--
Contig2959	35712	T	C	14	3	17	0.18	1	19	20	0.95	0.77	intergenic	NONE(dist=NONE),evm.TU.Contig2959.3(dist=15067)	NR:-; KEGG:-; SwissProt:-; IPR_id:IPR011515; IPR_Anno:Shugoshin, C-terminal
Contig317	542747	A	C	40	5	45	0.11	3	21	24	0.88	0.77	intergenic	evm.TU.Contig317.10(dist=30996),evm.TU.Contig317.11(dist=82587)	NR:-; KEGG:-; SwissProt:-; IPR_id:IPR023240; IPR_Anno:FAM175 family, BRISC complex, Abro1 subunit; // NR:-; KEGG:-; SwissProt:-; IPR_id:IPR000618; IPR_Anno:Insect cuticle protein
Contig420	498277	G	T	33	5	38	0.13	3	26	29	0.9	0.77	intergenic	evm.TU.Contig420.8(dist=140023),NONE(dist=NONE)	NR:putative NHP2-like protein 1 [Lucilia cuprina]; KEGG:GA17798 gene product from transcript GA17798-RB; K12845 U4/U6 small nuclear ribonucleoprotein SNU13 (A); SwissProt:NHP2-like protein 1 OS=Xenopus tropicalis GN=nhp2l1 PE=2 SV=1; IPR_id:IPR000948; IPR_Anno:Ribosomal protein L7Ae, prokaryotes
Contig420	498809	A	G	24	4	28	0.14	2	21	23	0.91	0.77	intergenic	evm.TU.Contig420.8(dist=140555),NONE(dist=NONE)	NR:putative NHP2-like protein 1 [Lucilia cuprina]; KEGG:GA17798 gene product from transcript GA17798-RB; K12845 U4/U6 small nuclear ribonucleoprotein SNU13 (A); SwissProt:NHP2-like protein 1 OS=Xenopus tropicalis GN=nhp2l1 PE=2 SV=1; IPR_id:IPR000948; IPR_Anno:Ribosomal protein L7Ae, prokaryotes
Contig425	27201	C	A	11	2	13	0.15	2	22	24	0.92	0.77	intergenic	NONE(dist=NONE),evm.TU.Contig425.1(dist=16888)	NR:-; KEGG:-; SwissProt:-; IPR_id:NULL; IPR_Anno:NULL
Contig525	36910	G	T	24	3	27	0.11	4	30	34	0.88	0.77	intergenic	evm.TU.Contig525.2(dist=4146),evm.TU.Contig525.3(dist=3988)	NR:hypothetical protein BRAFLDRAFT_128293 [Branchiostoma floridae]; KEGG:-; SwissProt:-; IPR_id:NULL; IPR_Anno:NULL; // NR:PREDICTED: palmitoyltransferase ZDHHC6 [Tribolium castaneum]; KEGG:palmitoyltransferase ZDHHC6; K20031 palmitoyltransferase ZDHHC6 [EC:2.3.1.225] (A); SwissProt:Palmitoyltransferase ZDHHC6 OS=Pongo abelii GN=ZDHHC6 PE=3 SV=1; IPR_id:IPR001594; IPR_Anno:Zinc finger, DHHC-type,…
Contig572	381669	T	G	13	3	16	0.19	1	22	23	0.96	0.77	intergenic	evm.TU.Contig572.4(dist=15925),NONE(dist=NONE)	NR:PREDICTED: neuronal acetylcholine receptor subunit alpha-7-like isoform X3 [Linepithema humile]; KEGG:neuronal acetylcholine receptor subunit alpha-7; K05312 nicotinic acetylcholine receptor, invertebrate (A); SwissProt:Neuronal acetylcholine receptor subunit alpha-7 OS=Homo sapiens GN=CHRNA7 PE=1 SV=5; IPR_id:IPR006201; IPR_Anno:Neurotransmitter-gated ion-channel
Contig572	386225	T	C	17	2	19	0.11	4	30	34	0.88	0.77	intergenic	evm.TU.Contig572.4(dist=20481),NONE(dist=NONE)	NR:PREDICTED: neuronal acetylcholine receptor subunit alpha-7-like isoform X3 [Linepithema humile]; KEGG:neuronal acetylcholine receptor subunit alpha-7; K05312 nicotinic acetylcholine receptor, invertebrate (A); SwissProt:Neuronal acetylcholine receptor subunit alpha-7 OS=Homo sapiens GN=CHRNA7 PE=1 SV=5; IPR_id:IPR006201; IPR_Anno:Neurotransmitter-gated ion-channel
Contig58	2164507	G	A	24	4	28	0.14	4	41	45	0.91	0.77	intergenic	evm.TU.Contig58.37(dist=205548),evm.TU.Contig58.38(dist=24772)	NR:-; KEGG:-; SwissProt:-; IPR_id:IPR020478; IPR_Anno:AT hook-like; // NR:complexin [Echinococcus granulosus]; KEGG:hypothetical protein; K14356 solute carrier organic anion transporter family, member 5A (A); SwissProt:-; IPR_id:IPR000065; IPR_Anno:Obesity factor
Contig6	5581649	G	A	24	3	27	0.11	3	21	24	0.88	0.77	intergenic	evm.TU.Contig6.70(dist=4267),evm.TU.Contig6.71(dist=1738)	NR:PREDICTED: 1,2-dihydroxy-3-keto-5-methylthiopentene dioxygenase [Bombus impatiens]; KEGG:acireductone dioxygenase, putative; K08967 1,2-dihydroxy-3-keto-5-methylthiopentene dioxygenase [EC:1.13.11.53 1.13.11.54] (A); SwissProt:1,2-dihydroxy-3-keto-5-methylthiopentene dioxygenase OS=Ixodes scapularis GN=IscW_ISCW007295 PE=3 SV=1; IPR_id:IPR003066; IPR_Anno:Salmonella invasion protein InvJ; // N…
Contig612	210551	A	G	30	5	35	0.14	4	40	44	0.91	0.77	intergenic	evm.TU.Contig612.11(dist=79163),NONE(dist=NONE)	NR:Hemicentin-2, partial [Stegodyphus mimosarum]; KEGG:-; SwissProt:-; IPR_id:NULL; IPR_Anno:NULL
Contig62	525122	T	A	16	2	18	0.11	1	7	8	0.88	0.77	intronic	evm.TU.Contig62.13	NR:PREDICTED: E3 ubiquitin-protein ligase TRIP12-like, partial [Pelecanus crispus]; KEGG:E3 ubiquitin-protein ligase TRIP12; K10590 E3 ubiquitin-protein ligase TRIP12 [EC:2.3.2.26] (A); SwissProt:E3 ubiquitin-protein ligase TRIP12 OS=Xenopus tropicalis GN=trip12 PE=2 SV=1; IPR_id:NULL; IPR_Anno:NULL
Contig684	169899	G	A	16	2	18	0.11	1	7	8	0.88	0.77	intronic	evm.TU.Contig684.5	NR:PREDICTED: uncharacterized protein LOC100642437 isoform X3 [Bombus terrestris]; KEGG:uncharacterized LOC100122748; K08596 sentrin-specific protease 7 [EC:3.4.22.68] (A); SwissProt:Sentrin-specific protease 7 OS=Bos taurus GN=SENP7 PE=2 SV=1; IPR_id:IPR003653; IPR_Anno:Peptidase C48, SUMO/Sentrin/Ubl1
Contig8	3259668	A	T	30	4	34	0.12	4	31	35	0.89	0.77	intronic	evm.TU.Contig8.63	NR:perisulfakinin receptor [Periplaneta americana]; KEGG:cholecystokinin receptor-like; K04196 cholecystokinin-like receptor (A); SwissProt:Cholecystokinin receptor OS=Xenopus laevis GN=cckar PE=2 SV=1; IPR_id:IPR000276; IPR_Anno:G protein-coupled receptor, rhodopsin-like
Contig824	9729	T	A	13	3	16	0.19	1	23	24	0.96	0.77	intergenic	NONE(dist=NONE),NONE(dist=NONE)	--
Contig93	577478	C	T	31	4	35	0.11	4	28	32	0.88	0.77	intergenic	evm.TU.Contig93.6(dist=248967),evm.TU.Contig93.7(dist=87325)	NR:glucose dehydrogenase [Culex quinquefasciatus]; KEGG:glucose dehydrogenase; K00108 choline dehydrogenase [EC:1.1.99.1] (A); SwissProt:L-sorbose 1-dehydrogenase OS=Gluconobacter oxydans PE=3 SV=1; IPR_id:NULL; IPR_Anno:NULL
Contig95	435819	G	T	7	1	8	0.12	2	16	18	0.89	0.77	intergenic	evm.TU.Contig95.12_evm.TU.Contig95.13(dist=84460),evm.TU.Contig95.14(dist=409415)	NR:vitelline membrane outer layer protein I-like protein [Pacifastacus leniusculus]; KEGG:proteasome subunit beta type-10-like; K02738 20S proteasome subunit beta 1 [EC:3.4.25.1] (A); SwissProt:Vitelline membrane outer layer protein 1 OS=Gallus gallus GN=VMO1 PE=1 SV=1; IPR_id:IPR005515; IPR_Anno:Vitelline membrane outer layer protein I (VOMI); // NR:neuroglobin isoform 1 [Cherax cainii]; KEGG:-;…
Contig64	64291	G	A	10	2	12	0.17	1	18	19	0.95	0.78	intergenic	NONE(dist=NONE),evm.TU.Contig64.1(dist=15739)	NR:FMRFamide receptor, partial [Stegodyphus mimosarum]; KEGG:-; SwissProt:-; IPR_id:IPR003283; IPR_Anno:Type III secretion system outer membrane, SpaO
Contig1075	147082	T	C	13	3	16	0.19	1	29	30	0.97	0.78	intergenic	evm.TU.Contig1075.1(dist=112352),evm.TU.Contig1075.3(dist=13274)	NR:PREDICTED: uncharacterized protein LOC102935427 [Chelonia mydas]; KEGG:-; SwissProt:-; IPR_id:IPR013765; IPR_Anno:DNA recombination and repair protein RecA; // NR:PREDICTED: importin-4-like isoform X1 [Megachile rotundata]; KEGG:importin beta-1 subunit; K14293 importin subunit beta-1 (A); SwissProt:Importin-4 OS=Homo sapiens GN=IPO4 PE=1 SV=2; IPR_id:IPR001494; IPR_Anno:Importin-beta, N-termin…
Contig1188	39335	G	C	26	3	29	0.1	4	28	32	0.88	0.78	intergenic	evm.TU.Contig1188.1(dist=25439),evm.TU.Contig1188.2(dist=71643)	NR:mitochondrial cytochrome c oxidase subunit VIa precursor [Litopenaeus vannamei]; KEGG:cytochrome c oxidase subunit 6A, mitochondrial; K02266 cytochrome c oxidase subunit 6a (A); SwissProt:Cytochrome c oxidase subunit 6A, mitochondrial OS=Cyprinus carpio PE=3 SV=1; IPR_id:IPR001349; IPR_Anno:Cytochrome c oxidase, subunit VIa; // NR:hypothetical protein FF38_13967, partial [Lucilia cuprina]; KEG…
Contig121	22128	C	T	15	2	17	0.12	2	18	20	0.9	0.78	intergenic	NONE(dist=NONE),evm.TU.Contig121.1(dist=41617)	NR:-; KEGG:-; SwissProt:-; IPR_id:IPR001399; IPR_Anno:VP6 blue-tongue virus inner capsid protein
Contig121	490697	T	A	37	4	41	0.1	5	36	41	0.88	0.78	intergenic	evm.TU.Contig121.8(dist=281715),evm.TU.Contig121.9(dist=68913)	NR:-; KEGG:-; SwissProt:-; IPR_id:IPR003416; IPR_Anno:MgtC/SapB/SrpB transporter; // NR:Beta-3 adrenergic receptor [Zootermopsis nevadensis]; KEGG:G-protein coupled receptor 161-like; K08439 G protein-coupled receptor 161 (A); SwissProt:Alpha-1D adrenergic receptor OS=Mus musculus GN=Adra1d PE=2 SV=1; IPR_id:IPR000276; IPR_Anno:G protein-coupled receptor, rhodopsin-like
Contig142	1128003	G	A	20	3	23	0.13	2	20	22	0.91	0.78	intronic	evm.TU.Contig142.28	NR:PREDICTED: serine-protein kinase ATM [Notothenia coriiceps]; KEGG:serine-protein kinase ATM-like; K04728 ataxia telangiectasia mutated family protein [EC:2.7.11.1] (A); SwissProt:-; IPR_id:IPR002963; IPR_Anno:Expansin
Contig159	1150044	A	G	14	3	17	0.18	1	25	26	0.96	0.78	intergenic	evm.TU.Contig159.20(dist=5447),evm.TU.Contig159.21(dist=10305)	NR:PREDICTED: gamma-tubulin complex component 6 isoform X2 [Pogonomyrmex barbatus]; KEGG:TUBGCP6; tubulin, gamma complex associated protein 6; K16573 gamma-tubulin complex component 6 (A); SwissProt:Gamma-tubulin complex component 6 OS=Homo sapiens GN=TUBGCP6 PE=1 SV=3; IPR_id:IPR007259; IPR_Anno:Spc97/Spc98; // NR:Autophagy-related protein 9A [Zootermopsis nevadensis]; KEGG:Atg9, NV19174; autoph…
Contig1598	200026	C	T	31	4	35	0.11	2	17	19	0.89	0.78	intergenic	NONE(dist=NONE),evm.TU.Contig1598.1(dist=44843)	NR:PREDICTED: neural-cadherin isoform X2 [Athalia rosae]; KEGG:GH10145 gene product from transcript GH10145-RA; K10414 dynein heavy chain 2, cytosolic (A); SwissProt:Neural-cadherin OS=Drosophila melanogaster GN=CadN PE=1 SV=2; IPR_id:IPR002401; IPR_Anno:Cytochrome P450, E-class, group I
Contig201	82913	A	C	6	1	7	0.14	1	11	12	0.92	0.78	intergenic	NONE(dist=NONE),evm.TU.Contig201.1(dist=42677)	NR:hypothetical protein L798_12337, partial [Zootermopsis nevadensis]; KEGG:RAP1, RAP1GA1, RAP1GAP; RAP1 GTPase activating protein; K17700 RAP1 GTPase activating protein 1 (A); SwissProt:GTPase-activating Rap/Ran-GAP domain-like protein 3 OS=Gallus gallus GN=GARNL3 PE=2 SV=1; IPR_id:IPR000331; IPR_Anno:Rap GTPase activating proteins domain
Contig2042	67271	A	G	33	5	38	0.13	4	39	43	0.91	0.78	intergenic	NONE(dist=NONE),evm.TU.Contig2042.2(dist=80021)	NR:-; KEGG:midasin; K14572 midasin (A); SwissProt:Dynein heavy chain-like protein PF11_0240 OS=Plasmodium falciparum (isolate 3D7) GN=PF11_0240 PE=3 SV=1; IPR_id:IPR002228; IPR_Anno:Muscarinic acetylcholine receptor M1
Contig2042	70535	A	G	25	3	28	0.11	5	39	44	0.89	0.78	intergenic	NONE(dist=NONE),evm.TU.Contig2042.2(dist=76757)	NR:-; KEGG:midasin; K14572 midasin (A); SwissProt:Dynein heavy chain-like protein PF11_0240 OS=Plasmodium falciparum (isolate 3D7) GN=PF11_0240 PE=3 SV=1; IPR_id:IPR002228; IPR_Anno:Muscarinic acetylcholine receptor M1
Contig218	888175	A	G	30	4	34	0.12	2	18	20	0.9	0.78	upstream	evm.TU.Contig218.36	NR:tumor suppressor candidate 2 [Xenopus laevis]; KEGG:RASSF1; Ras association (RalGDS/AF-6) domain family member 1; K09850 Ras association domain-containing protein 1 (A); SwissProt:Tumor suppressor candidate 2 OS=Mus musculus GN=Tusc2 PE=1 SV=3; IPR_id:NULL; IPR_Anno:NULL
Contig236	75715	T	C	21	3	24	0.12	3	28	31	0.9	0.78	intergenic	evm.TU.Contig236.2(dist=8750),evm.TU.Contig236.5(dist=160356)	NR:hypothetical protein YQE_12584, partial [Dendroctonus ponderosae]; KEGG:-; SwissProt:Prohormone-3 OS=Apis mellifera PE=1 SV=1; IPR_id:IPR008109; IPR_Anno:P2Y13 purinoceptor; // NR:olfactory ionotropic receptor IR7 [Panulirus argus]; KEGG:glutamate receptor ionotropic, kainate 2-like; K05202 glutamate receptor, ionotropic kainate 2 (A); SwissProt:-; IPR_id:IPR003976; IPR_Anno:Two pore domain po…
Contig27	382845	C	T	33	4	37	0.11	4	31	35	0.89	0.78	intergenic	evm.TU.Contig27.6(dist=39040),evm.TU.Contig27.8(dist=10287)	NR:Ras-like protein family member 11B [Zootermopsis nevadensis]; KEGG:ras-related and estrogen-regulated growth inhibitor-like protein; K17198 Ras-related and estrogen-regulated growth inhibitor-like protein (A); SwissProt:Ras-related and estrogen-regulated growth inhibitor-like protein OS=Bos taurus GN=RERGL PE=2 SV=1; IPR_id:IPR003579; IPR_Anno:Small GTPase superfamily, Rab type; // NR:hypothet…
Contig277	575367	T	C	13	3	16	0.19	1	29	30	0.97	0.78	intronic	evm.TU.Contig277.15	NR:-; KEGG:-; SwissProt:-; IPR_id:IPR018044; IPR_Anno:Peptidase S11, D-alanyl-D-alanine carboxypeptidase A
Contig3	1095048	A	T	39	9	48	0.19	1	28	29	0.97	0.78	intergenic	evm.TU.Contig3.23(dist=229107),evm.TU.Contig3.26_evm.TU.Contig3.27(dist=1109)	NR:PREDICTED: poly [ADP-ribose] polymerase 12 [Pelodiscus sinensis]; KEGG:PARP12; poly [ADP-ribose] polymerase 12; K15259 poly [ADP-ribose] polymerase 7/11/12/13 [EC:2.4.2.30] (A); SwissProt:Poly [ADP-ribose] polymerase 12 OS=Mus musculus GN=Parp12 PE=2 SV=3; IPR_id:IPR018123; IPR_Anno:WWE domain, subgroup
Contig31	54150	A	G	25	3	28	0.11	5	40	45	0.89	0.78	intronic	evm.TU.Contig31.1_evm.TU.Contig31.2	NR:PREDICTED: catenin delta-2 isoform X1 [Acyrthosiphon pisum]; KEGG:CTNND1; catenin (cadherin-associated protein), delta 1; K05690 catenin (cadherin-associated protein), delta 1 (A); SwissProt:Catenin delta-2 OS=Homo sapiens GN=CTNND2 PE=1 SV=3; IPR_id:IPR000225; IPR_Anno:Armadillo
Contig315	226359	A	G	13	2	15	0.13	2	20	22	0.91	0.78	intergenic	evm.TU.Contig315.2_evm.TU.Contig315.3_evm.TU.Contig315.4(dist=90204),evm.TU.Contig315.6(dist=21871)	NR:PREDICTED: UPF0420 protein C16orf58 homolog [Ciona intestinalis]; KEGG:chromosome unknown open reading frame, human C16orf58; K10696 E3 ubiquitin-protein ligase BRE1 [EC:2.3.2.27] (A); SwissProt:RUS1 family protein C16orf58 homolog OS=Rattus norvegicus PE=2 SV=1; IPR_id:-; IPR_Anno:-; // NR:JmjC domain-containing histone demethylation protein 1B, putative [Pediculus humanus corporis]; KEGG:Jmj…
Contig32	2403832	A	G	30	5	35	0.14	3	35	38	0.92	0.78	intronic	evm.TU.Contig32.41	NR:hypothetical protein DAPPUDRAFT_49587 [Daphnia pulex]; KEGG:hypothetical protein; K01557 acylpyruvate hydrolase [EC:3.7.1.5] (A); SwissProt:Acylpyruvase FAHD1, mitochondrial OS=Bos taurus GN=FAHD1 PE=2 SV=1; IPR_id:IPR002529; IPR_Anno:Fumarylacetoacetase, C-terminal
Contig33	190051	A	G	29	4	33	0.12	4	36	40	0.9	0.78	upstream	evm.TU.Contig33.1	NR:hypothetical protein X975_11572, partial [Stegodyphus mimosarum]; KEGG:GH11350 gene product from transcript GH11350-RA; K09646 serine carboxypeptidase 1 [EC:3.4.16.-] (A); SwissProt:-; IPR_id:NULL; IPR_Anno:NULL
Contig41	862039	C	T	23	3	26	0.12	3	26	29	0.9	0.78	intergenic	evm.TU.Contig41.7(dist=23587),evm.TU.Contig41.9(dist=161681)	NR:PREDICTED: A/G-specific adenine DNA glycosylase-like [Crassostrea gigas]; KEGG:A/G-specific adenine DNA glycosylase-like; K03575 A/G-specific adenine glycosylase [EC:3.2.2.-] (A); SwissProt:A/G-specific adenine DNA glycosylase OS=Mus musculus GN=Mutyh PE=2 SV=2; IPR_id:NULL; IPR_Anno:NULL; // NR:-; KEGG:-; SwissProt:-; IPR_id:NULL; IPR_Anno:NULL
Contig459	200974	A	C	6	1	7	0.14	1	12	13	0.92	0.78	intergenic	evm.TU.Contig459.6(dist=29689),NONE(dist=NONE)	NR:hypothetical protein LOTGIDRAFT_105490, partial [Lottia gigantea]; KEGG:histone H2AV; K11251 histone H2A (A); SwissProt:THUMP domain-containing protein 3 OS=Bos taurus GN=THUMPD3 PE=2 SV=1; IPR_id:IPR004114; IPR_Anno:THUMP
Contig56	1498035	G	C	16	2	18	0.11	2	16	18	0.89	0.78	downstream	evm.TU.Contig56.27	NR:PREDICTED: LOW QUALITY PROTEIN: uncharacterized protein LOC551170 [Apis mellifera]; KEGG:-; SwissProt:-; IPR_id:IPR001778; IPR_Anno:Pollen allergen Poa pIX/Phl pVI
Contig659	148494	C	A	22	3	25	0.12	3	28	31	0.9	0.78	intergenic	evm.TU.Contig659.4(dist=35210),NONE(dist=NONE)	NR:Large proline-rich protein BAT3 [Zootermopsis nevadensis]; KEGG:-; SwissProt:Large proline-rich protein BAG6 OS=Danio rerio GN=Bag6 PE=3 SV=1; IPR_id:IPR008108; IPR_Anno:Phosphatase IpgD/SopB
Contig662	14165	A	G	18	2	20	0.1	2	15	17	0.88	0.78	intergenic	NONE(dist=NONE),evm.TU.Contig662.1(dist=7538)	NR:Receptor-type tyrosine-protein phosphatase N2 [Zootermopsis nevadensis]; KEGG:hypothetical protein; K07817 receptor-type tyrosine-protein phosphatase N [EC:3.1.3.48] (A); SwissProt:Receptor-type tyrosine-protein phosphatase N2 OS=Macaca nemestrina GN=PTPRN2 PE=2 SV=1; IPR_id:IPR003023; IPR_Anno:Amphiphysin, isoform 2
Contig716	44960	A	T	14	2	16	0.12	2	18	20	0.9	0.78	intergenic	NONE(dist=NONE),NONE(dist=NONE)	--
Contig737	104410	A	G	31	4	35	0.11	5	39	44	0.89	0.78	intergenic	NONE(dist=NONE),NONE(dist=NONE)	--
Contig91	1290515	A	G	34	4	38	0.11	4	34	38	0.89	0.78	intergenic	evm.TU.Contig91.36(dist=137761),evm.TU.Contig91.38(dist=109926)	NR:PREDICTED: uncharacterized protein LOC105262908 [Fopius arisanus]; KEGG:-; SwissProt:-; IPR_id:IPR009117; IPR_Anno:Annexin, type fungal XIV
Contig91	1290516	C	T	34	4	38	0.11	4	34	38	0.89	0.78	intergenic	evm.TU.Contig91.36(dist=137762),evm.TU.Contig91.38(dist=109925)	NR:PREDICTED: uncharacterized protein LOC105262908 [Fopius arisanus]; KEGG:-; SwissProt:-; IPR_id:IPR009117; IPR_Anno:Annexin, type fungal XIV
Contig973	50311	G	A	7	1	8	0.12	1	9	10	0.9	0.78	intergenic	NONE(dist=NONE),evm.TU.Contig973.1(dist=23006)	NR:GM26751 [Drosophila sechellia]; KEGG:GL18616 gene product from transcript GL18616-RA; K14689 solute carrier family 30 (zinc transporter), member 2 (A); SwissProt:Probable G-protein coupled receptor CG31760 OS=Drosophila melanogaster GN=CG31760 PE=1 SV=2; IPR_id:IPR001758; IPR_Anno:Prostanoid EP4 receptor
Contig1215	10160	T	G	22	4	26	0.15	2	34	36	0.94	0.79	intergenic	NONE(dist=NONE),NONE(dist=NONE)	--
Contig258	466458	C	T	27	5	32	0.16	2	40	42	0.95	0.79	intronic	evm.TU.Contig258.14	NR:PREDICTED: tectonic-3-like [Apis mellifera]; KEGG:tectonic-3-like; K16745 B9 domain-containing protein 2 (A); SwissProt:B9 domain-containing protein 2 OS=Danio rerio GN=b9d2 PE=2 SV=1; IPR_id:IPR004048; IPR_Anno:Potassium channel, voltage dependent, Kv1.1
Contig27	251930	C	T	20	4	24	0.17	1	26	27	0.96	0.79	intergenic	evm.TU.Contig27.4(dist=60187),evm.TU.Contig27.5(dist=33664)	NR:protein 82 [Babesia equi]; KEGG:-; SwissProt:-; IPR_id:IPR027256; IPR_Anno:Cation-transporting P-type ATPase, subfamily IB; // NR:Ras-like protein family member 11B [Zootermopsis nevadensis]; KEGG:rerglb, si:ch211-208c6.5, trim66; RERG/RAS-like b; K17198 Ras-related and estrogen-regulated growth inhibitor-like protein (A); SwissProt:Ras-related and estrogen-regulated growth inhibitor-like prot…
Contig30	1691254	C	T	15	3	18	0.17	1	22	23	0.96	0.79	intergenic	evm.TU.Contig30.48(dist=44748),evm.TU.Contig30.49(dist=162840)	NR:PREDICTED: nephrin [Tribolium castaneum]; KEGG:-; SwissProt:-; IPR_id:IPR005447; IPR_Anno:Voltage-dependent calcium channel, N-type, alpha-1 subunit; // NR:PREDICTED: gamma-aminobutyric acid receptor subunit beta-like [Diaphorina citri]; KEGG:Lcch3; ligand-gated chloride channel homolog 3; K05181 gamma-aminobutyric acid receptor subunit beta (A); SwissProt:Gamma-aminobutyric acid receptor subu…
Contig42	626979	C	T	29	5	34	0.15	2	33	35	0.94	0.79	intergenic	evm.TU.Contig42.5_evm.TU.Contig42.6_evm.TU.Contig42.9(dist=50548),evm.TU.Contig42.10(dist=25250)	NR:NAD-dependent deacetylase sirtuin-5 [Salmo salar]; KEGG:SIRT5; sirtuin 5; K11415 NAD-dependent deacetylase sirtuin 5 [EC:3.5.1.-] (A); SwissProt:NAD-dependent protein deacylase sirtuin-5, mitochondrial OS=Canis familiaris GN=SIRT5 PE=3 SV=1; IPR_id:-; IPR_Anno:-; // NR:-; KEGG:-; SwissProt:-; IPR_id:IPR002408; IPR_Anno:Natriuretic peptide, brain type
Contig432	92310	C	T	10	2	12	0.17	1	24	25	0.96	0.79	intronic	evm.TU.Contig432.3	NR:PREDICTED: hemicentin-2-like [Plutella xylostella]; KEGG:-; SwissProt:-; IPR_id:IPR002408; IPR_Anno:Natriuretic peptide, brain type
Contig449	29211	G	A	20	4	24	0.17	1	25	26	0.96	0.79	intergenic	evm.TU.Contig449.1(dist=22880),NONE(dist=NONE)	--
Contig83	634845	G	A	19	4	23	0.17	1	24	25	0.96	0.79	intergenic	evm.TU.Contig83.6(dist=416035),evm.TU.Contig83.8(dist=157474)	NR:PREDICTED: discoidin domain-containing receptor 2 [Tribolium castaneum]; KEGG:discoidin domain-containing receptor 2-like; K05125 discoidin domain receptor family member 2 [EC:2.7.10.1] (A); SwissProt:Discoidin domain-containing receptor 2 OS=Homo sapiens GN=DDR2 PE=1 SV=2; IPR_id:NULL; IPR_Anno:NULL; // NR:hypothetical protein DAPPUDRAFT_301543 [Daphnia pulex]; KEGG:hypothetical protein; K028…
Contig97	345266	A	G	24	5	29	0.17	1	23	24	0.96	0.79	intergenic	evm.TU.Contig97.9(dist=111468),evm.TU.Contig97.10(dist=151341)	NR:conserved hypothetical protein [Ixodes scapularis]; KEGG:hypothetical protein; K16801 centrosomal protein CEP19 (A); SwissProt:Centrosomal protein of 19 kDa OS=Xenopus tropicalis GN=cep19 PE=2 SV=1; IPR_id:NULL; IPR_Anno:NULL; // NR:putative RAB GTPase [Hottentotta judaicus]; KEGG:ras and EF-hand domain-containing protein homolog; K17199 Ras and EF-hand domain-containing protein (A); SwissProt…
Contig101	584153	C	A	30	3	33	0.09	5	38	43	0.88	0.79	intronic	evm.TU.Contig101.15	NR:PREDICTED: centromere-associated protein E [Camponotus floridanus]; KEGG:Rootletin; centromere-associated protein E; K16469 rootletin (A); SwissProt:-; IPR_id:IPR002390; IPR_Anno:Annexin, type III
Contig1208	41357	G	A	25	3	28	0.11	3	26	29	0.9	0.79	intergenic	evm.TU.Contig1208.1(dist=3265),evm.TU.Contig1208.2(dist=40477)	NR:LIM/homeobox protein Lhx1, partial [Zootermopsis nevadensis]; KEGG:lim1; LIM/homeobox protein Lhx5; K09372 LIM homeobox protein 1 (A); SwissProt:LIM/homeobox protein Lhx1 OS=Danio rerio GN=lhx1a PE=2 SV=1; IPR_id:IPR001356; IPR_Anno:Homeobox domain; // NR:hypothetical protein BRAFLDRAFT_237371 [Branchiostoma floridae]; KEGG:microneme protein, putative (EC:1.14.99.1 3.4.21.42 2.7.10.1 1.11.1.8 …
Contig19	2055712	A	G	7	1	8	0.12	1	10	11	0.91	0.79	intergenic	evm.TU.Contig19.36(dist=161535),evm.TU.Contig19.39(dist=678798)	NR:protease inhibitor Epi11 [Phytophthora infestans T30-4]; KEGG:protease inhibitor Epi11; K06254 agrin (A); SwissProt:Serine protease inhibitor dipetalogastin (Fragment) OS=Dipetalogaster maximus PE=1 SV=2; IPR_id:IPR008119; IPR_Anno:Dense granule Gra6 protein
Contig2609	1510	G	T	19	2	21	0.1	2	17	19	0.89	0.79	intergenic	NONE(dist=NONE),NONE(dist=NONE)	--
Contig263	484599	C	T	28	6	34	0.18	1	34	35	0.97	0.79	intergenic	evm.TU.Contig263.25(dist=31148),evm.TU.Contig263.26(dist=79464)	NR:PREDICTED: low-density lipoprotein receptor-related protein 2-like isoform X3 [Maylandia zebra]; KEGG:Lrp2; LDL receptor related protein 2; K06233 low density lipoprotein-related protein 2 (A); SwissProt:Low-density lipoprotein receptor-related protein 2 OS=Rattus norvegicus GN=Lrp2 PE=1 SV=1; IPR_id:IPR000033; IPR_Anno:LDLR class B repeat; // NR:Myotubularin-related protein 13 [Zootermopsis n…
Contig300	152377	G	T	16	2	18	0.11	2	19	21	0.9	0.79	intronic	evm.TU.Contig300.6	NR:hypothetical protein HELRODRAFT_98917, partial [Helobdella robusta]; KEGG:-; SwissProt:Spermatogenesis-associated protein 1 OS=Homo sapiens GN=SPATA1 PE=2 SV=3; IPR_id:NULL; IPR_Anno:NULL
Contig300	251109	A	C	23	5	28	0.18	1	31	32	0.97	0.79	intergenic	evm.TU.Contig300.7(dist=72104),evm.TU.Contig300.9(dist=78590)	NR:PREDICTED: caldesmon isoform X2 [Strongylocentrotus purpuratus]; KEGG:-; SwissProt:Spermatogenesis-associated protein 1 OS=Rattus norvegicus GN=Spata1 PE=2 SV=1; IPR_id:IPR020478; IPR_Anno:AT hook-like; // NR:PREDICTED: uncharacterized protein LOC100901383 [Metaseiulus occidentalis]; KEGG:spidroin-2-like; K06236 collagen, type I, alpha (A); SwissProt:-; IPR_id:IPR002557; IPR_Anno:Chitin bindin…
Contig350	28702	G	A	20	2	22	0.09	3	22	25	0.88	0.79	intergenic	NONE(dist=NONE),evm.TU.Contig350.1(dist=107117)	--
Contig41	2880944	G	T	17	2	19	0.11	2	19	21	0.9	0.79	intergenic	evm.TU.Contig41.53(dist=6558),evm.TU.Contig41.54(dist=1207)	NR:PREDICTED: 5-formyltetrahydrofolate cyclo-ligase [Elephantulus edwardii]; KEGG:MTHFS; 5-formyltetrahydrofolate cyclo-ligase; K01934 5-formyltetrahydrofolate cyclo-ligase [EC:6.3.3.2] (A); SwissProt:5-formyltetrahydrofolate cyclo-ligase OS=Mus musculus GN=Mthfs PE=2 SV=2; IPR_id:IPR003078; IPR_Anno:Retinoic acid receptor; // NR:RING finger and SPRY domain-containing protein 1, partial [Zootermo…
Contig432	115085	T	C	22	3	25	0.12	3	31	34	0.91	0.79	intergenic	evm.TU.Contig432.3(dist=10859),evm.TU.Contig432.4(dist=22590)	NR:PREDICTED: hemicentin-2-like [Plutella xylostella]; KEGG:-; SwissProt:-; IPR_id:IPR002408; IPR_Anno:Natriuretic peptide, brain type
Contig51	568752	G	A	36	5	41	0.12	3	29	32	0.91	0.79	intergenic	evm.TU.Contig51.4(dist=303259),evm.TU.Contig51.6(dist=63577)	NR:-; KEGG:-; SwissProt:-; IPR_id:IPR001411; IPR_Anno:Tetracycline resistance protein TetB/drug resistance transporter; // NR:PREDICTED: retinal guanylyl cyclase 2 [Orussus abietinus]; KEGG:retinal guanylyl cyclase 2-like; K12322 guanylate cyclase 2F [EC:4.6.1.2] (A); SwissProt:Retinal guanylyl cyclase 2 OS=Rattus norvegicus GN=Gucy2f PE=2 SV=1; IPR_id:IPR001245; IPR_Anno:Serine-threonine/tyrosin…
Contig659	173343	G	C	14	2	16	0.12	2	20	22	0.91	0.79	intergenic	evm.TU.Contig659.4(dist=60059),NONE(dist=NONE)	NR:Large proline-rich protein BAT3 [Zootermopsis nevadensis]; KEGG:-; SwissProt:Large proline-rich protein BAG6 OS=Danio rerio GN=Bag6 PE=3 SV=1; IPR_id:IPR008108; IPR_Anno:Phosphatase IpgD/SopB
Contig753	498805	C	T	34	8	42	0.19	1	43	44	0.98	0.79	intergenic	evm.TU.Contig753.8(dist=7154),evm.TU.Contig753.9(dist=10675)	NR:Protein BANP [Zootermopsis nevadensis]; KEGG:-; SwissProt:Protein BANP OS=Danio rerio GN=banp PE=2 SV=1; IPR_id:NULL; IPR_Anno:NULL; // NR:hypothetical protein HELRODRAFT_95099 [Helobdella robusta]; KEGG:-; SwissProt:Transmembrane protein 45B OS=Xenopus tropicalis GN=tmem45b PE=2 SV=1; IPR_id:IPR006904; IPR_Anno:Protein of unknown function DUF716, TMEM45
Contig776	177012	C	T	24	3	27	0.11	3	26	29	0.9	0.79	intergenic	evm.TU.Contig776.1(dist=140653),evm.TU.Contig776.2(dist=5126)	NR:AGAP002104-PA-like protein [Anopheles sinensis]; KEGG:-; SwissProt:-; IPR_id:IPR007110; IPR_Anno:Immunoglobulin-like domain; // NR:PREDICTED: uncharacterized protein LOC100908119 [Metaseiulus occidentalis]; KEGG:-; SwissProt:-; IPR_id:IPR001628; IPR_Anno:Zinc finger, nuclear hormone receptor-type
Contig93	1002422	A	G	44	6	50	0.12	3	32	35	0.91	0.79	intergenic	evm.TU.Contig93.13(dist=64745),evm.TU.Contig93.14(dist=152109)	NR:hypothetical protein DAPPUDRAFT_304160 [Daphnia pulex]; KEGG:Tcjhe; juvenile hormone esterase; K01063 juvenile-hormone esterase [EC:3.1.1.59] (A); SwissProt:Neuroligin-4, Y-linked OS=Homo sapiens GN=NLGN4Y PE=2 SV=1; IPR_id:NULL; IPR_Anno:NULL; // NR:PREDICTED: uncharacterized protein LOC105192448 isoform X3 [Harpegnathos saltator]; KEGG:uncharacterized LOC105254985; K06084 F-box protein 20 (A…
Contig1125	54665	A	T	26	5	31	0.16	1	27	28	0.96	0.8	intergenic	NONE(dist=NONE),evm.TU.Contig1125.1(dist=100273)	NR:PREDICTED: uncharacterized protein LOC102803643 [Saccoglossus kowalevskii]; KEGG:-; SwissProt:-; IPR_id:IPR001103; IPR_Anno:Androgen receptor
Contig191	165939	G	A	24	5	29	0.17	1	30	31	0.97	0.8	intergenic	evm.TU.Contig191.1(dist=87554),evm.TU.Contig191.2(dist=467494)	NR:deformed [Parhyale hawaiensis]; KEGG:Dfd, deformed; transcription factor deformed; K09304 homeobox protein HoxA/B/C/D4 (A); SwissProt:Homeobox protein Hox-C4a OS=Danio rerio GN=hoxc4a PE=2 SV=1; IPR_id:IPR001356; IPR_Anno:Homeobox domain; // NR:-; KEGG:-; SwissProt:-; IPR_id:IPR008107; IPR_Anno:Mycoplasma P48 major surface lipoprotein
Contig22	1741281	A	C	22	4	26	0.15	2	36	38	0.95	0.8	intergenic	evm.TU.Contig22.25(dist=24379),evm.TU.Contig22.28(dist=30490)	NR:-; KEGG:-; SwissProt:-; IPR_id:IPR002962; IPR_Anno:Peropsin; // NR:-; KEGG:-; SwissProt:-; IPR_id:IPR000104; IPR_Anno:Antifreeze protein, type I
Contig30	966156	G	A	19	4	23	0.17	1	30	31	0.97	0.8	intergenic	evm.TU.Contig30.18(dist=2831),evm.TU.Contig30.19(dist=9094)	NR:Rhotekin [Zootermopsis nevadensis]; KEGG:Anln; anillin, actin binding protein; K18621 actin-binding protein anillin (A); SwissProt:Rhotekin OS=Mus musculus GN=Rtkn PE=1 SV=3; IPR_id:NULL; IPR_Anno:NULL; // NR:hypothetical protein CAPTEDRAFT_18667 [Capitella teleta]; KEGG:delta-aminolevulinic acid dehydratase-like; K01698 porphobilinogen synthase [EC:4.2.1.24] (A); SwissProt:Delta-aminolevulini…
Contig501	34231	C	A	24	5	29	0.17	1	28	29	0.97	0.8	intergenic	NONE(dist=NONE),evm.TU.Contig501.1(dist=115510)	NR:PREDICTED: uncharacterized protein LOC100875699 isoform X4 [Megachile rotundata]; KEGG:-; SwissProt:-; IPR_id:NULL; IPR_Anno:NULL
Contig585	100655	G	A	25	5	30	0.17	1	37	38	0.97	0.8	intergenic	NONE(dist=NONE),NONE(dist=NONE)	--
Contig61	51988	A	G	12	2	14	0.14	1	16	17	0.94	0.8	intergenic	NONE(dist=NONE),evm.TU.Contig61.1(dist=195741)	NR:CLIP-associating protein 1 [Zootermopsis nevadensis]; KEGG:CLIP-associating protein; K16578 CLIP-associating protein 1/2 (A); SwissProt:CLIP-associating protein OS=Drosophila melanogaster GN=chb PE=1 SV=1; IPR_id:IPR000618; IPR_Anno:Insect cuticle protein
Contig101	584171	A	G	28	3	31	0.1	4	38	42	0.9	0.8	intronic	evm.TU.Contig101.15	NR:PREDICTED: centromere-associated protein E [Camponotus floridanus]; KEGG:Rootletin; centromere-associated protein E; K16469 rootletin (A); SwissProt:-; IPR_id:IPR002390; IPR_Anno:Annexin, type III
Contig12	4250259	G	A	45	5	50	0.1	3	27	30	0.9	0.8	intergenic	evm.TU.Contig12.71(dist=225527),evm.TU.Contig12.72(dist=109500)	NR:Octopamine receptor beta-2-like protein [Daphnia pulex]; KEGG:G-protein coupled octopamine receptor, putative (EC:2.7.10.2); K04160 5-hydroxytryptamine receptor 4 (A); SwissProt:Octopamine receptor beta-3R OS=Drosophila melanogaster GN=Octbeta3R PE=2 SV=4; IPR_id:IPR000276; IPR_Anno:G protein-coupled receptor, rhodopsin-like; // NR:PREDICTED: prolactin-releasing peptide receptor-like isoform X…
Contig173	32050	G	A	32	4	36	0.11	4	42	46	0.91	0.8	intronic	evm.TU.Contig173.1	NR:PREDICTED: LOW QUALITY PROTEIN: low-density lipoprotein receptor-related protein 1-like [Acyrthosiphon pisum]; KEGG:low-density lipoprotein receptor-related protein 1-like; K04550 low-density lipoprotein receptor-related protein 1 (alpha-2-macroglobulin receptor) (A); SwissProt:Prolow-density lipoprotein receptor-related protein 1 OS=Mus musculus GN=Lrp1 PE=1 SV=1; IPR_id:IPR000033; IPR_Anno:L…
Contig182	717922	A	T	17	2	19	0.11	3	29	32	0.91	0.8	intergenic	evm.TU.Contig182.12(dist=389177),evm.TU.Contig182.15(dist=148770)	NR:-; KEGG:-; SwissProt:-; IPR_id:NULL; IPR_Anno:NULL; // NR:delilah [Leptinotarsa decemlineata]; KEGG:helix-loop-helix protein delilah; K09104 bHLH factor, other (A); SwissProt:Helix-loop-helix protein delilah OS=Drosophila melanogaster GN=tx PE=1 SV=3; IPR_id:IPR011598; IPR_Anno:Myc-type, basic helix-loop-helix (bHLH) domain
Contig3	3188800	G	A	24	2	26	0.08	2	14	16	0.88	0.8	intergenic	evm.TU.Contig3.81(dist=126784),evm.TU.Contig3.82(dist=193056)	NR:LmrCD-specific DARPin, partial [synthetic construct]; KEGG:ankyrin-1-like; K15502 serine/threonine-protein phosphatase 6 regulatory ankyrin repeat subunit A (A); SwissProt:Ankyrin-1 OS=Homo sapiens GN=ANK1 PE=1 SV=3; IPR_id:IPR002110; IPR_Anno:Ankyrin repeat; // NR:-; KEGG:-; SwissProt:-; IPR_id:IPR001280; IPR_Anno:Photosystem I PsaA/PsaB
Contig90	1201221	G	A	28	3	31	0.1	3	28	31	0.9	0.8	intergenic	evm.TU.Contig90.9(dist=312624),NONE(dist=NONE)	NR:-; KEGG:-; SwissProt:-; IPR_id:NULL; IPR_Anno:NULL
Contig1735	67340	A	G	22	4	26	0.15	1	26	27	0.96	0.81	intergenic	evm.TU.Contig1735.1(dist=33251),NONE(dist=NONE)	NR:AGAP000715-PA [Anopheles gambiae str. PEST]; KEGG:AGAP002359-PA; K01672 carbonic anhydrase [EC:4.2.1.1] (A); SwissProt:Carbonic anhydrase-related protein 10 OS=Bos taurus GN=CA10 PE=2 SV=1; IPR_id:IPR001148; IPR_Anno:Alpha carbonic anhydrase
Contig256	408462	C	T	21	4	25	0.16	1	31	32	0.97	0.81	intergenic	NONE(dist=NONE),evm.TU.Contig256.2(dist=97413)	NR:PREDICTED: uncharacterized protein KIAA1522 isoform X4 [Cerapachys biroi]; KEGG:PHC1; polyhomeotic homolog 1 (Drosophila); K11456 polyhomeotic-like protein 1 (A); SwissProt:Sterile alpha motif domain-containing protein 11 OS=Homo sapiens GN=SAMD11 PE=2 SV=3; IPR_id:IPR020478; IPR_Anno:AT hook-like
Contig61	51982	T	C	13	2	15	0.13	1	16	17	0.94	0.81	intergenic	NONE(dist=NONE),evm.TU.Contig61.1(dist=195747)	NR:CLIP-associating protein 1 [Zootermopsis nevadensis]; KEGG:CLIP-associating protein; K16578 CLIP-associating protein 1/2 (A); SwissProt:CLIP-associating protein OS=Drosophila melanogaster GN=chb PE=1 SV=1; IPR_id:IPR000618; IPR_Anno:Insect cuticle protein
Contig629	11330	A	C	30	5	35	0.14	1	20	21	0.95	0.81	intergenic	NONE(dist=NONE),evm.TU.Contig629.1(dist=15919)	NR:Translation initiation factor IF-3, mitochondrial [Zootermopsis nevadensis]; KEGG:translation initiation factor IF-3, mitochondrial; K02520 translation initiation factor IF-3 (A); SwissProt:Translation initiation factor IF-3, mitochondrial OS=Homo sapiens GN=MTIF3 PE=1 SV=4; IPR_id:IPR019815; IPR_Anno:Translation initiation factor 3, C-terminal
Contig679	10906	A	T	19	3	22	0.14	1	18	19	0.95	0.81	intergenic	NONE(dist=NONE),evm.TU.Contig679.1(dist=193542)	NR:unnamed protein product, partial [Oncorhynchus mykiss]; KEGG:SALL4; spalt-like transcription factor 4; K19871 sal-like protein (A); SwissProt:Zinc finger protein 536 OS=Homo sapiens GN=ZNF536 PE=1 SV=3; IPR_id:IPR015880; IPR_Anno:Zinc finger, C2H2-like
Contig101	579538	A	C	28	2	30	0.07	5	36	41	0.88	0.81	intronic	evm.TU.Contig101.15	NR:PREDICTED: centromere-associated protein E [Camponotus floridanus]; KEGG:Rootletin; centromere-associated protein E; K16469 rootletin (A); SwissProt:-; IPR_id:IPR002390; IPR_Anno:Annexin, type III
Contig101	579539	C	T	28	2	30	0.07	5	36	41	0.88	0.81	intronic	evm.TU.Contig101.15	NR:PREDICTED: centromere-associated protein E [Camponotus floridanus]; KEGG:Rootletin; centromere-associated protein E; K16469 rootletin (A); SwissProt:-; IPR_id:IPR002390; IPR_Anno:Annexin, type III
Contig1204	260236	A	C	29	7	36	0.19	0	27	27	1	0.81	intergenic	evm.TU.Contig1204.5(dist=3213),evm.TU.Contig1204.6(dist=13793)	NR:PREDICTED: uncharacterized protein LOC101854391 isoform X1 [Aplysia californica]; KEGG:-; SwissProt:Reticulocyte-binding protein 2 homolog a OS=Plasmodium falciparum (isolate 3D7) GN=PF13_0198 PE=3 SV=1; IPR_id:IPR005404; IPR_Anno:Potassium channel, voltage dependent, Kv3.3; // NR:Serine/threonine-protein kinase mig-15 [Acromyrmex echinatior]; KEGG:traf2 and nck interacting kinase, tnik; K0441…
Contig1592	30763	C	T	48	5	53	0.09	5	46	51	0.9	0.81	UTR3	evm.TU.Contig1592.1	NR:Synaptobrevin-like protein YKT6 [Zootermopsis nevadensis]; KEGG:AAEL017562-PA; K08516 synaptobrevin homolog YKT6 (A); SwissProt:Synaptobrevin homolog YKT6 OS=Bos taurus GN=YKT6 PE=2 SV=1; IPR_id:NULL; IPR_Anno:NULL
Contig192	83084	G	A	17	4	21	0.19	0	13	13	1	0.81	intronic	evm.TU.Contig192.1	NR:PREDICTED: rho guanine nucleotide exchange factor 18 isoform X4 [Tribolium castaneum]; KEGG:rho guanine nucleotide exchange factor 18; K16529 A-kinase anchor protein 13 (A); SwissProt:A-kinase anchor protein 13 OS=Homo sapiens GN=AKAP13 PE=1 SV=2; IPR_id:IPR002219; IPR_Anno:Protein kinase C-like, phorbol ester/diacylglycerol binding
Contig222	1653142	C	T	17	4	21	0.19	0	10	10	1	0.81	intergenic	evm.TU.Contig222.22(dist=11430),evm.TU.Contig222.24(dist=6515)	NR:PREDICTED: mannose-1-phosphate guanyltransferase 1-like [Xiphophorus maculatus]; KEGG:hypothetical protein; K16190 glucuronokinase [EC:2.7.1.43] (A); SwissProt:Bifunctional protein GlmU OS=Mycobacterium paratuberculosis (strain ATCC BAA-968 / K-10) GN=glmU PE=3 SV=1; IPR_id:IPR000366; IPR_Anno:GPCR fungal pheromone mating factor, STE2; // NR:PREDICTED: zinc finger protein 572-like isoform X2 […
Contig25	48786	G	A	21	5	26	0.19	0	17	17	1	0.81	intergenic	evm.TU.Contig25.1(dist=17022),evm.TU.Contig25.2(dist=23096)	NR:-; KEGG:-; SwissProt:-; IPR_id:IPR000164; IPR_Anno:Histone H3; // NR:PREDICTED: uncharacterized protein LOC105317170 isoform X3 [Crassostrea gigas]; KEGG:Fgd2; FYVE, RhoGEF and PH domain containing 2; K05721 FYVE, RhoGEF and PH domain containing 2 (A); SwissProt:Rho guanine nucleotide exchange factor 33 OS=Mus musculus GN=Arhgef33 PE=2 SV=3; IPR_id:IPR000219; IPR_Anno:Dbl homology (DH) domain
Contig279	278364	C	G	13	3	16	0.19	0	20	20	1	0.81	intronic	evm.TU.Contig279.5	--
Contig283	106417	C	T	17	4	21	0.19	0	14	14	1	0.81	intergenic	evm.TU.Contig283.2(dist=18631),evm.TU.Contig283.3(dist=13578)	NR:PREDICTED: sulfotransferase family cytosolic 1B member 1-like [Harpegnathos saltator]; KEGG:hypothetical protein; K01016 estrone sulfotransferase [EC:2.8.2.4] (A); SwissProt:Sulfotransferase family cytosolic 1B member 1 OS=Gallus gallus GN=SULT1B1 PE=2 SV=1; IPR_id:IPR000931; IPR_Anno:Adenovirus fibre protein; // NR:estrogen sulfotransferase [Scylla olivacea]; KEGG:sulfotransferase 1C2A-like; …
Contig33	638322	T	A	13	3	16	0.19	0	13	13	1	0.81	intergenic	evm.TU.Contig33.6(dist=147907),evm.TU.Contig33.7(dist=81590)	NR:-; KEGG:-; SwissProt:-; IPR_id:IPR000217; IPR_Anno:Tubulin; // NR:hypothetical protein DAPPUDRAFT_302699 [Daphnia pulex]; KEGG:protein angel homolog 2-like; K18729 protein angel (A); SwissProt:Protein angel homolog 1 OS=Homo sapiens GN=ANGEL1 PE=2 SV=1; IPR_id:NULL; IPR_Anno:NULL
Contig343	107579	T	C	8	1	9	0.11	2	22	24	0.92	0.81	intergenic	evm.TU.Contig343.4(dist=25827),evm.TU.Contig343.5(dist=19053)	NR:hypothetical protein Phum_PHUM405970 [Pediculus humanus corporis]; KEGG:-; SwissProt:-; IPR_id:IPR000664; IPR_Anno:Lethal(2) giant larvae protein; // NR:Phosphatidylinositol 4-kinase beta [Zootermopsis nevadensis]; KEGG:phosphatidylinositol 4-kinase beta; K19801 phosphatidylinositol 4-kinase B [EC:2.7.1.67] (A); SwissProt:Phosphatidylinositol 4-kinase beta OS=Homo sapiens GN=PI4KB PE=1 SV=1; I…
Contig360	311335	A	G	13	3	16	0.19	0	18	18	1	0.81	intronic	evm.TU.Contig360.10	NR:PREDICTED: nuclear inhibitor of protein phosphatase 1 [Monomorium pharaonis]; KEGG:nuclear inhibitor of protein phosphatase 1; K13216 nuclear inhibitor of protein phosphatase 1 [EC:3.1.4.-] (A); SwissProt:Nuclear inhibitor of protein phosphatase 1 OS=Mus musculus GN=Ppp1r8 PE=1 SV=1; IPR_id:IPR000253; IPR_Anno:Forkhead-associated (FHA) domain
Contig512	25799	C	T	17	4	21	0.19	0	20	20	1	0.81	upstream	evm.TU.Contig512.2	NR:hypothetical protein DAPPUDRAFT_302250 [Daphnia pulex]; KEGG:palmitoyltransferase ZDHHC3-like; K20029 palmitoyltransferase ZDHHC3/7/25 [EC:2.3.1.225] (A); SwissProt:-; IPR_id:IPR001630; IPR_Anno:cAMP response element binding (CREB) protein
Contig517	155190	A	G	12	1	13	0.08	2	16	18	0.89	0.81	intergenic	NONE(dist=NONE),NONE(dist=NONE)	--
Contig617	66332	A	G	35	3	38	0.08	4	34	38	0.89	0.81	intergenic	evm.TU.Contig617.1(dist=57435),evm.TU.Contig617.2(dist=69385)	NR:PREDICTED: insulin-like growth factor-binding protein complex acid labile subunit isoform X1 [Nasonia vitripennis]; KEGG:leucine-rich repeat-containing protein 4C-like; K13023 carboxypeptidase N regulatory subunit (A); SwissProt:Leucine-rich repeat neuronal protein 2 OS=Homo sapiens GN=LRRN2 PE=2 SV=2; IPR_id:IPR000483; IPR_Anno:Cysteine-rich flanking region, C-terminal; // NR:JHE-like carboxy…
Contig6	2988629	G	A	7	1	8	0.12	1	17	18	0.94	0.82	intergenic	evm.TU.Contig6.28(dist=212114),evm.TU.Contig6.30(dist=101785)	NR:hypothetical protein DAPPUDRAFT_208250 [Daphnia pulex]; KEGG:filamin-A; K04437 filamin (A); SwissProt:Filamin-A OS=Drosophila melanogaster GN=cher PE=1 SV=2; IPR_id:IPR006129; IPR_Anno:Adhesin B; // NR:BTG1-like protein [Coptotermes formosanus]; KEGG:protein BTG2-like; K14443 protein Tob/BTG (A); SwissProt:Protein BTG1 OS=Rattus norvegicus GN=Btg1 PE=2 SV=1; IPR_id:NULL; IPR_Anno:NULL
Contig1481	22334	A	T	33	2	35	0.06	2	15	17	0.88	0.82	intergenic	NONE(dist=NONE),evm.TU.Contig1481.1(dist=24664)	NR:-; KEGG:-; SwissProt:-; IPR_id:IPR000913; IPR_Anno:Neurokinin NK2 receptor
Contig2550	48187	A	G	9	2	11	0.18	0	15	15	1	0.82	intronic	evm.TU.Contig2550.3	NR:janus kinase [Litopenaeus vannamei]; KEGG:Hop, hopscotch; tyrosine-protein kinase hopscotch; K09556 BCL2-associated athanogene 2 (A); SwissProt:Tyrosine-protein kinase hopscotch OS=Drosophila melanogaster GN=hop PE=1 SV=2; IPR_id:IPR001245; IPR_Anno:Serine-threonine/tyrosine-protein kinase catalytic domain
Contig300	252893	A	G	29	3	32	0.09	3	30	33	0.91	0.82	intergenic	evm.TU.Contig300.7(dist=73888),evm.TU.Contig300.9(dist=76806)	NR:PREDICTED: caldesmon isoform X2 [Strongylocentrotus purpuratus]; KEGG:-; SwissProt:Spermatogenesis-associated protein 1 OS=Rattus norvegicus GN=Spata1 PE=2 SV=1; IPR_id:IPR020478; IPR_Anno:AT hook-like; // NR:PREDICTED: uncharacterized protein LOC100901383 [Metaseiulus occidentalis]; KEGG:spidroin-2-like; K06236 collagen, type I, alpha (A); SwissProt:-; IPR_id:IPR002557; IPR_Anno:Chitin bindin…
Contig3061	26449	C	T	9	2	11	0.18	0	8	8	1	0.82	intergenic	NONE(dist=NONE),NONE(dist=NONE)	--
Contig31	459173	C	G	9	2	11	0.18	0	14	14	1	0.82	intergenic	evm.TU.Contig31.11(dist=11833),evm.TU.Contig31.12(dist=21340)	NR:protein disulfide isomerase 1 [Fenneropenaeus chinensis]; KEGG:thioredoxin domain-containing protein 5; K13984 thioredoxin domain-containing protein 5 (A); SwissProt:Thioredoxin domain-containing protein 5 OS=Mus musculus GN=Txndc5 PE=1 SV=2; IPR_id:IPR013766; IPR_Anno:Thioredoxin domain; // NR:-; KEGG:-; SwissProt:-; IPR_id:IPR020415; IPR_Anno:Interleukin-34
Contig311	325385	T	A	9	2	11	0.18	0	7	7	1	0.82	intergenic	evm.TU.Contig311.8(dist=19465),evm.TU.Contig311.10(dist=327325)	NR:-; KEGG:-; SwissProt:-; IPR_id:IPR006019; IPR_Anno:Phosphotyrosine interaction domain, Shc-like; // NR:chitin synthase [Macrobrachium nipponense]; KEGG:CHS1, PxCHS1B; uncharacterized LOC105380296; K00698 chitin synthase [EC:2.4.1.16] (A); SwissProt:-; IPR_id:NULL; IPR_Anno:NULL
Contig36	615680	A	T	14	3	17	0.18	0	15	15	1	0.82	intergenic	evm.TU.Contig36.10(dist=151159),evm.TU.Contig36.12(dist=402902)	NR:PREDICTED: histamine H2 receptor-like [Diaphorina citri]; KEGG:-; SwissProt:Allatostatin-A receptor OS=Bombyx mori GN=AR PE=2 SV=1; IPR_id:IPR019427; IPR_Anno:7TM GPCR, serpentine receptor class w (Srw); // NR:PREDICTED: uncharacterized protein C4orf29 homolog isoform X2 [Orussus abietinus]; KEGG:-; SwissProt:Uncharacterized protein C4orf29 homolog OS=Rattus norvegicus PE=2 SV=2; IPR_id:IPR019…
Contig40	1441834	T	A	14	3	17	0.18	0	14	14	1	0.82	intergenic	evm.TU.Contig40.27(dist=131886),evm.TU.Contig40.28(dist=179454)	NR:hypothetical protein LOTGIDRAFT_130545, partial [Lottia gigantea]; KEGG:hypothetical protein; K08801 PAS domain containing serine/threonine kinase [EC:2.7.11.1] (A); SwissProt:PAS domain-containing serine/threonine-protein kinase OS=Homo sapiens GN=PASK PE=1 SV=3; IPR_id:NULL; IPR_Anno:NULL; // NR:PREDICTED: teneurin-m isoform X6 [Camponotus floridanus]; KEGG:TNXB, Tenascin-X; tenascin XB; K06…
Contig58	2170996	A	G	9	2	11	0.18	0	10	10	1	0.82	intergenic	evm.TU.Contig58.37(dist=212037),evm.TU.Contig58.38(dist=18283)	NR:-; KEGG:-; SwissProt:-; IPR_id:IPR020478; IPR_Anno:AT hook-like; // NR:complexin [Echinococcus granulosus]; KEGG:hypothetical protein; K14356 solute carrier organic anion transporter family, member 5A (A); SwissProt:-; IPR_id:IPR000065; IPR_Anno:Obesity factor
Contig614	121507	T	A	9	2	11	0.18	0	8	8	1	0.82	intergenic	evm.TU.Contig614.3_evm.TU.Contig614.2(dist=9459),evm.TU.Contig614.4(dist=13922)	NR:hypothetical protein L798_11237 [Zootermopsis nevadensis]; KEGG:serine/threonine protein kinase; K19603 mitogen-activated protein kinase 15 [EC:2.7.11.24] (A); SwissProt:Striatin-interacting protein 1 OS=Macaca fascicularis GN=STRIP1 PE=2 SV=1; IPR_id:NULL; IPR_Anno:NULL; // NR:Flavin-containing monooxygenase FMO GS-OX3 [Zootermopsis nevadensis]; KEGG:membrane-associated guanylate kinase, WW a…
Contig67	682266	A	G	23	2	25	0.08	2	18	20	0.9	0.82	intergenic	evm.TU.Contig67.10(dist=245158),evm.TU.Contig67.11(dist=23355)	NR:PREDICTED: esterase E4-like [Vollenhovia emeryi]; KEGG:Tcjhe; juvenile hormone esterase; K01063 juvenile-hormone esterase [EC:3.1.1.59] (A); SwissProt:Esterase SG1 (Fragment) OS=Schizaphis graminum GN=SG1 PE=1 SV=1; IPR_id:IPR002411; IPR_Anno:Cereal allergen/alpha-amylase inhibitor, rice-type; // NR:hypothetical protein LOTGIDRAFT_135052, partial [Lottia gigantea]; KEGG:hypothetical protein; K…
Contig684	247193	C	T	9	2	11	0.18	0	11	11	1	0.82	intergenic	evm.TU.Contig684.8(dist=2944),evm.TU.Contig684.9(dist=73633)	NR:Ras-specific guanine nucleotide-releasing factor RalGPS1 [Zootermopsis nevadensis]; KEGG:RasGEF domain containing protein; K03099 son of sevenless (A); SwissProt:Ras-specific guanine nucleotide-releasing factor RalGPS1 OS=Gallus gallus GN=RALGPS1 PE=2 SV=1; IPR_id:IPR001895; IPR_Anno:Guanine-nucleotide dissociation stimulator CDC25
Contig8	4494463	G	C	14	3	17	0.18	0	10	10	1	0.82	intergenic	evm.TU.Contig8.96(dist=6673),evm.TU.Contig8.97(dist=10598)	NR:hypothetical protein DAPPUDRAFT_303038 [Daphnia pulex]; KEGG:fkbp2-l; peptidyl-prolyl cis-trans isomerase FKBP2-like; K09569 FK506-binding protein 2 [EC:5.2.1.8] (A); SwissProt:Peptidyl-prolyl cis-trans isomerase FKBP2 OS=Homo sapiens GN=FKBP2 PE=1 SV=2; IPR_id:IPR001179; IPR_Anno:Peptidyl-prolyl cis-trans isomerase, FKBP-type, domain; // NR:-; KEGG:-; SwissProt:-; IPR_id:IPR004000; IPR_Anno:A…
Contig81	184621	G	T	9	2	11	0.18	0	8	8	1	0.82	intergenic	evm.TU.Contig81.6(dist=71071),evm.TU.Contig81.7(dist=111378)	NR:PREDICTED: myb/SANT-like DNA-binding domain-containing protein 4 [Strongylocentrotus purpuratus]; KEGG:-; SwissProt:-; IPR_id:IPR028002; IPR_Anno:Myb/SANT-like DNA-binding domain; // NR:hypothetical protein TRIADDRAFT_56952 [Trichoplax adhaerens]; KEGG:hypothetical protein; K07436 vitamin D3 24-hydroxylase [EC:1.14.15.16] (A); SwissProt:-; IPR_id:IPR003299; IPR_Anno:Flagellar calcium-binding p…
Contig91	893306	A	C	9	2	11	0.18	0	9	9	1	0.82	intergenic	evm.TU.Contig91.32(dist=62311),evm.TU.Contig91.33(dist=9155)	NR:hypothetical protein YYC_03023 [Plasmodium yoelii 17X]; KEGG:hypothetical protein similar to dynein beta chain; K10408 dynein heavy chain, axonemal (A); SwissProt:Dynein heavy chain-like protein PF11_0240 OS=Plasmodium falciparum (isolate 3D7) GN=PF11_0240 PE=3 SV=1; IPR_id:IPR000431; IPR_Anno:5-Hydroxytryptamine 5B receptor; // NR:PREDICTED: LOW QUALITY PROTEIN: uncharacterized protein LOC101…
Contig0	2621773	A	T	20	4	24	0.17	0	12	12	1	0.83	intergenic	evm.TU.Contig0.66(dist=1606),evm.TU.Contig0.69(dist=180122)	NR:sucrose transport protein [Anopheles darlingi]; KEGG:solute carrier family 45 member 4-like; K15378 solute carrier family 45, member 1/2/4 (A); SwissProt:-; IPR_id:NULL; IPR_Anno:NULL
Contig0	12773104	T	A	10	2	12	0.17	0	14	14	1	0.83	intergenic	evm.TU.Contig0.318(dist=95574),evm.TU.Contig0.319_evm.TU.Contig0.320(dist=66912)	NR:-; KEGG:-; SwissProt:-; IPR_id:IPR003933; IPR_Anno:Epithelial membrane protein EMP-2; // NR:PREDICTED: protein PTHB1-like [Crassostrea gigas]; KEGG:protein PTHB1-like; K19398 Bardet-Biedl syndrome 9 protein (A); SwissProt:Protein PTHB1 OS=Xenopus laevis GN=bbs9 PE=2 SV=1; IPR_id:NULL; IPR_Anno:NULL
Contig1229	31618	G	C	21	1	22	0.05	3	22	25	0.88	0.83	intergenic	NONE(dist=NONE),evm.TU.Contig1229.1(dist=18954)	NR:-; KEGG:-; SwissProt:-; IPR_id:IPR013286; IPR_Anno:Annexin, type VII
Contig153	1719163	A	G	10	2	12	0.17	0	10	10	1	0.83	intergenic	evm.TU.Contig153.29(dist=204106),evm.TU.Contig153.38(dist=488819)	NR:-; KEGG:-; SwissProt:-; IPR_id:IPR000948; IPR_Anno:Ribosomal protein L7Ae, prokaryotes; // NR:PREDICTED: uncharacterized protein LOC103308487 [Acyrthosiphon pisum]; KEGG:-; SwissProt:-; IPR_id:IPR006578; IPR_Anno:MADF domain
Contig22	1480224	C	T	18	3	21	0.14	1	36	37	0.97	0.83	intergenic	evm.TU.Contig22.17(dist=11022),evm.TU.Contig22.20(dist=58162)	NR:Synaptotagmin-15 [Crassostrea gigas]; KEGG:synaptotagmin-15-like; K19914 synaptotagmin-15 (A); SwissProt:Synaptotagmin-15 OS=Homo sapiens GN=SYT15 PE=2 SV=3; IPR_id:IPR018029; IPR_Anno:C2 membrane targeting protein
Contig23	906651	A	G	10	2	12	0.17	0	14	14	1	0.83	intergenic	evm.TU.Contig23.13(dist=397067),evm.TU.Contig23.15(dist=164605)	NR:-; KEGG:-; SwissProt:-; IPR_id:IPR001809; IPR_Anno:Outer surface lipoprotein, Borrelia
Contig260	5804	T	A	10	2	12	0.17	0	11	11	1	0.83	intergenic	NONE(dist=NONE),evm.TU.Contig260.1(dist=60416)	NR:-; KEGG:-; SwissProt:-; IPR_id:IPR001802; IPR_Anno:Mercury scavenger protein
Contig267	261813	A	G	10	2	12	0.17	0	13	13	1	0.83	intergenic	NONE(dist=NONE),evm.TU.Contig267.1(dist=154608)	NR:PREDICTED: unconventional myosin-XIX [Latimeria chalumnae]; KEGG:unconventional myosin-Va-like; K10357 myosin V (A); SwissProt:Unconventional myosin-XIX OS=Xenopus laevis GN=myo19 PE=2 SV=1; IPR_id:IPR000048; IPR_Anno:IQ motif, EF-hand binding site
Contig31	1037898	T	G	14	2	16	0.12	1	19	20	0.95	0.83	intergenic	evm.TU.Contig31.31(dist=73040),evm.TU.Contig31.32(dist=131149)	NR:PREDICTED: nephrin-like [Bombyx mori]; KEGG:GM14610 gene product from transcript GM14610-RA; K17233 dual oxidase maturation factor 1 (A); SwissProt:-; IPR_id:NULL; IPR_Anno:NULL; // NR:calcium activated chloride channel precursor [Xenopus laevis]; KEGG:CLCA4; chloride channel accessory 4; K05030 calcium-activated chloride channel regulator 4 (A); SwissProt:Calcium-activated chloride channel re…
Contig359	340415	T	C	10	2	12	0.17	0	10	10	1	0.83	intergenic	evm.TU.Contig359.4(dist=32984),evm.TU.Contig359.5(dist=65039)	NR:-; KEGG:-; SwissProt:-; IPR_id:IPR013310; IPR_Anno:Cysteinyl leukotriene receptor 1
Contig46	627938	A	G	14	2	16	0.12	1	21	22	0.95	0.83	intergenic	evm.TU.Contig46.23(dist=62107),evm.TU.Contig46.24(dist=33790)	NR:PRDM9, partial [Mus macedonicus macedonicus]; KEGG:ZNF84; zinc finger protein 84; K09228 KRAB domain-containing zinc finger protein (A); SwissProt:Zinc finger protein 84 OS=Homo sapiens GN=ZNF84 PE=1 SV=2; IPR_id:NULL; IPR_Anno:NULL; // NR:PREDICTED: echinoderm microtubule-associated protein-like CG42247 [Acyrthosiphon pisum]; KEGG:AGAP000502-PA; K18595 echinoderm microtubule-associated protei…
Contig47	1754640	G	A	41	2	43	0.05	4	28	32	0.88	0.83	intergenic	evm.TU.Contig47.30(dist=223394),NONE(dist=NONE)	NR:metal responsive transcription factor 1 [Oxya chinensis]; KEGG:zinc finger protein ZIC 4-like; K09225 zinc finger protein ZIC 4 (A); SwissProt:Metal regulatory transcription factor 1 OS=Mus musculus GN=Mtf1 PE=1 SV=2; IPR_id:NULL; IPR_Anno:NULL
Contig55	845908	G	A	20	4	24	0.17	0	19	19	1	0.83	intergenic	evm.TU.Contig55.20(dist=59036),evm.TU.Contig55.21(dist=97100)	NR:AGAP000432-PA [Anopheles gambiae str. PEST]; KEGG:-; SwissProt:-; IPR_id:IPR001991; IPR_Anno:Sodium:dicarboxylate symporter; // NR:-; KEGG:-; SwissProt:-; IPR_id:IPR000431; IPR_Anno:5-Hydroxytryptamine 5B receptor
Contig592	173448	T	C	10	2	12	0.17	0	22	22	1	0.83	intergenic	evm.TU.Contig592.6(dist=58074),evm.TU.Contig592.8(dist=58484)	NR:Histone H3c [Culex quinquefasciatus]; KEGG:Histone H3c; K11253 histone H3 (A); SwissProt:Histone H3 OS=Urechis caupo PE=1 SV=2; IPR_id:IPR000164; IPR_Anno:Histone H3; // NR:hypothetical protein BRAFLDRAFT_219579 [Branchiostoma floridae]; KEGG:hypothetical protein; K05194 glycine receptor alpha-2 (A); SwissProt:Glycine receptor subunit alpha-2 OS=Homo sapiens GN=GLRA2 PE=2 SV=1; IPR_id:IPR00217…
Contig84	249513	A	G	10	2	12	0.17	0	16	16	1	0.83	intronic	evm.TU.Contig84.4	NR:PREDICTED: protein TsetseEP-like [Neolamprologus brichardi]; KEGG:-; SwissProt:Zinc metalloprotease ZmpB OS=Streptococcus pneumoniae serotype 4 (strain ATCC BAA-334 / TIGR4) GN=zmpB PE=3 SV=2; IPR_id:NULL; IPR_Anno:NULL
Contig99	2436062	T	C	10	2	12	0.17	0	7	7	1	0.83	intronic	evm.TU.Contig99.32	NR:PREDICTED: serine/threonine-protein phosphatase 5 [Bombus terrestris]; KEGG:PpD3, GB12422; protein phosphatase D3; K04460 serine/threonine-protein phosphatase 5 [EC:3.1.3.16] (A); SwissProt:Serine/threonine-protein phosphatase 5 OS=Rattus norvegicus GN=Ppp5c PE=1 SV=1; IPR_id:IPR013026; IPR_Anno:Tetratricopeptide repeat-containing domain
Contig1128	127389	A	G	20	1	21	0.05	3	25	28	0.89	0.84	intergenic	evm.TU.Contig1128.7(dist=43499),NONE(dist=NONE)	NR:hypothetical protein LOTGIDRAFT_180028 [Lottia gigantea]; KEGG:hypothetical protein; K01064 wingless-type MMTV integration site family, member 9 (A); SwissProt:Protein Wnt-9a OS=Homo sapiens GN=WNT9A PE=2 SV=2; IPR_id:IPR005817; IPR_Anno:Wnt
Contig1609	116005	A	G	25	1	26	0.04	5	35	40	0.88	0.84	intergenic	evm.TU.Contig1609.2(dist=5608),evm.TU.Contig1609.3(dist=14717)	NR:PREDICTED: WD repeat-containing protein 86-like, partial [Hydra vulgaris]; KEGG:hypothetical protein; K10646 E3 ubiquitin-protein ligase TRAF7 [EC:2.3.2.27] (A); SwissProt:WD repeat-containing protein 86 OS=Homo sapiens GN=WDR86 PE=2 SV=3; IPR_id:IPR001680; IPR_Anno:WD40 repeat; // NR:formimidoyltransferase-cyclodeaminase-like protein [Cricetulus griseus]; KEGG:FTCD; formimidoyltransferase cyc…
Contig184	278916	C	T	27	1	28	0.04	4	30	34	0.88	0.84	intergenic	evm.TU.Contig184.4(dist=140561),evm.TU.Contig184.5(dist=107876)	NR:-; KEGG:-; SwissProt:-; IPR_id:IPR008335; IPR_Anno:Eukaryotic molybdopterin oxidoreductase; // NR:PREDICTED: GTP-binding protein 1 [Atta cephalotes]; KEGG:elongation factor 1-alpha, putative (EC:2.7.7.4); K03231 elongation factor 1-alpha (A); SwissProt:GTP-binding protein 1 OS=Rattus norvegicus GN=Gtpbp1 PE=1 SV=1; IPR_id:NULL; IPR_Anno:NULL
Contig217	226608	C	T	21	1	22	0.05	3	24	27	0.89	0.84	intergenic	evm.TU.Contig217.9(dist=13017),evm.TU.Contig217.10(dist=3032)	NR:-; KEGG:-; SwissProt:-; IPR_id:IPR003537; IPR_Anno:Yersinia virulence determinant YopE; // NR:-; KEGG:-; SwissProt:-; IPR_id:IPR001376; IPR_Anno:Gliadin, alpha/beta
Contig276	713719	G	A	45	5	50	0.1	2	34	36	0.94	0.84	intronic	evm.TU.Contig276.18	--
Contig279	297441	G	T	37	2	39	0.05	4	31	35	0.89	0.84	intergenic	evm.TU.Contig279.5(dist=6977),evm.TU.Contig279.7(dist=3709)	NR:RecName: Full=Cuticle protein AM1199; Short=CPAM1199 [Cancer pagurus]; KEGG:-; SwissProt:Cuticle protein AM1199 OS=Cancer pagurus PE=1 SV=1; IPR_id:IPR000618; IPR_Anno:Insect cuticle protein
Contig282	715110	G	T	23	1	24	0.04	4	30	34	0.88	0.84	intergenic	evm.TU.Contig282.7(dist=296835),NONE(dist=NONE)	NR:PREDICTED: uncharacterized protein LOC105204324 [Solenopsis invicta]; KEGG:-; SwissProt:-; IPR_id:IPR003274; IPR_Anno:Potassium channel, inwardly rectifying, Kir3.1
Contig315	38044	G	A	22	3	25	0.12	1	24	25	0.96	0.84	intergenic	NONE(dist=NONE),evm.TU.Contig315.1(dist=47052)	NR:lachesin precursor, putative [Pediculus humanus corporis]; KEGG:dyak_GLEANR_6743; GE22978 gene product from transcript GE22978-RC; K15144 mediator of RNA polymerase II transcription subunit 1 (A); SwissProt:Protein amalgam OS=Drosophila melanogaster GN=Ama PE=2 SV=2; IPR_id:NULL; IPR_Anno:NULL
Contig382	83861	G	A	16	3	19	0.16	0	9	9	1	0.84	intergenic	NONE(dist=NONE),evm.TU.Contig382.3(dist=546993)	NR:hypothetical protein CRE_30408 [Caenorhabditis remanei]; KEGG:RING finger protein nhl-1-like; K11997 tripartite motif-containing protein 2/3 (A); SwissProt:Peptidyl-prolyl cis-trans isomerase B OS=Arthroderma benhamiae GN=CPR2 PE=2 SV=1; IPR_id:IPR001841; IPR_Anno:Zinc finger, RING-type
Contig395	181581	A	G	28	4	32	0.12	1	23	24	0.96	0.84	intergenic	evm.TU.Contig395.6(dist=50139),evm.TU.Contig395.7(dist=7153)	NR:hypothetical protein BRAFLDRAFT_129099 [Branchiostoma floridae]; KEGG:-; SwissProt:-; IPR_id:IPR000973; IPR_Anno:T-cell surface antigen CD4; // NR:mitochondrial carrier protein ymc [Anopheles darlingi]; KEGG:AAEL008494-PA; K15109 solute carrier family 25 (mitochondrial carnitine/acylcarnitine transporter), member 20/29 (A); SwissProt:Mitochondrial basic amino acids transporter OS=Mus musculus …
Contig405	341882	T	C	32	6	38	0.16	0	31	31	1	0.84	intergenic	evm.TU.Contig405.3(dist=43156),evm.TU.Contig405.5(dist=188816)	NR:hypothetical protein OCS_02603 [Ophiocordyceps sinensis CO18]; KEGG:PCLO; piccolo presynaptic cytomatrix protein; K16882 protein piccolo (A); SwissProt:SUMO-specific isopeptidase USPL1 OS=Danio rerio GN=uspl1 PE=1 SV=1; IPR_id:IPR002254; IPR_Anno:Flavin monooxygenase (FMO) 2; // NR:Claspin [Crassostrea gigas]; KEGG:uncharacterized LOC103176310; K15559 regulator of Ty1 transposition protein 103…
Contig464	185677	G	A	27	1	28	0.04	4	30	34	0.88	0.84	intronic	evm.TU.Contig464.7	NR:Inscuteable-like protein [Zootermopsis nevadensis]; KEGG:-; SwissProt:Protein inscuteable homolog OS=Mus musculus GN=Insc PE=1 SV=2; IPR_id:NULL; IPR_Anno:NULL
Contig481	222467	T	C	21	4	25	0.16	0	26	26	1	0.84	intergenic	evm.TU.Contig481.3_evm.TU.Contig481.4(dist=9261),evm.TU.Contig481.5(dist=9901)	NR:RING finger protein 103 [Zootermopsis nevadensis]; KEGG:hypothetical protein; K15695 E3 ubiquitin-protein ligase RNF103 [EC:2.3.2.27] (A); SwissProt:E3 ubiquitin-protein ligase RNF103 OS=Mus musculus GN=Rnf103 PE=2 SV=2; IPR_id:IPR001841; IPR_Anno:Zinc finger, RING-type; // NR:hypothetical protein DAPPUDRAFT_231717 [Daphnia pulex]; KEGG:proteasome subunit alpha type-5; K02729 20S proteasome su…
Contig58	2105283	C	T	16	3	19	0.16	0	22	22	1	0.84	intergenic	evm.TU.Contig58.37(dist=146324),evm.TU.Contig58.38(dist=83996)	NR:-; KEGG:-; SwissProt:-; IPR_id:IPR020478; IPR_Anno:AT hook-like; // NR:complexin [Echinococcus granulosus]; KEGG:hypothetical protein; K14356 solute carrier organic anion transporter family, member 5A (A); SwissProt:-; IPR_id:IPR000065; IPR_Anno:Obesity factor
Contig689	69390	T	C	16	3	19	0.16	0	18	18	1	0.84	downstream	evm.TU.Contig689.2	NR:-; KEGG:-; SwissProt:-; IPR_id:IPR003970; IPR_Anno:Potassium channel, voltage dependent, Kv8
Contig69	789556	C	T	21	1	22	0.05	2	17	19	0.89	0.84	intergenic	evm.TU.Contig69.17(dist=110531),evm.TU.Contig69.18(dist=3244)	NR:PREDICTED: protein PBDC1 isoform X1 [Microplitis demolitor]; KEGG:hypothetical protein; K10997 replication fork protection complex subunit Tof1/Swi1 (A); SwissProt:Protein PBDC1 OS=Homo sapiens GN=PBDC1 PE=1 SV=1; IPR_id:NULL; IPR_Anno:NULL
Contig716	266909	G	A	27	4	31	0.13	1	28	29	0.97	0.84	intergenic	NONE(dist=NONE),NONE(dist=NONE)	--
Contig903	316738	A	G	25	3	28	0.11	1	21	22	0.95	0.84	intergenic	evm.TU.Contig903.11(dist=43127),NONE(dist=NONE)	NR:pacifastin heavy chain [Macrobrachium rosenbergii]; KEGG:hypothetical protein; K06569 melanoma-associated antigen p97 (A); SwissProt:Transferrin OS=Blaberus discoidalis PE=1 SV=1; IPR_id:IPR001156; IPR_Anno:Transferrin family
Contig1104	84671	C	T	22	1	23	0.04	3	24	27	0.89	0.85	intergenic	evm.TU.Contig1104.9(dist=2779),evm.TU.Contig1104.10(dist=92935)	NR:PREDICTED: eukaryotic peptide chain release factor subunit 1 [Microplitis demolitor]; KEGG:eukaryotic peptide chain release factor subunit 1; K03265 peptide chain release factor subunit 1 (A); SwissProt:Eukaryotic peptide chain release factor subunit 1 OS=Drosophila melanogaster GN=eRF1 PE=1 SV=2; IPR_id:IPR004403; IPR_Anno:Peptide chain release factor eRF1/aRF1; // NR:-; KEGG:-; SwissProt:-; …
Contig114	832760	C	T	26	4	30	0.13	1	41	42	0.98	0.85	intronic	evm.TU.Contig114.33	NR:hypothetical protein [Riptortus pedestris]; KEGG:hypoxia up-regulated protein 1; K09486 hypoxia up-regulated 1 (A); SwissProt:Hypoxia up-regulated protein 1 (Fragment) OS=Xenopus laevis GN=hyou1 PE=1 SV=2; IPR_id:NULL; IPR_Anno:NULL
Contig129	993600	G	A	23	1	24	0.04	2	16	18	0.89	0.85	intergenic	evm.TU.Contig129.24(dist=3438),evm.TU.Contig129.25(dist=40317)	NR:Solute carrier family 25 member 45, partial [Zootermopsis nevadensis]; KEGG:hypothetical protein; K15123 solute carrier family 25, member 45/47 (A); SwissProt:Solute carrier family 25 member 48 OS=Homo sapiens GN=SLC25A48 PE=1 SV=2; IPR_id:IPR018108; IPR_Anno:Mitochondrial substrate/solute carrier; // NR:-; KEGG:-; SwissProt:-; IPR_id:IPR002258; IPR_Anno:DEZ orphan receptor
Contig149	1855682	C	T	23	1	24	0.04	2	17	19	0.89	0.85	intronic	evm.TU.Contig149.29	NR:PREDICTED: transcription elongation factor SPT6-like isoform X2 [Megachile rotundata]; KEGG:transcription elongation factor SPT6; K11292 transcription elongation factor SPT6 (A); SwissProt:Transcription elongation factor SPT6 OS=Danio rerio GN=supt6h PE=1 SV=1; IPR_id:IPR003029; IPR_Anno:Ribosomal protein S1, RNA-binding domain
Contig2280	21908	G	A	21	1	22	0.05	2	18	20	0.9	0.85	upstream	evm.TU.Contig2280.1	NR:PREDICTED: protein no-on-transient A-like [Microplitis demolitor]; KEGG:protein no-on-transient A-like; K13219 splicing factor, proline- and glutamine-rich (A); SwissProt:Protein no-on-transient A OS=Drosophila virilis GN=nonA PE=2 SV=1; IPR_id:IPR008119; IPR_Anno:Dense granule Gra6 protein
Contig233	511072	T	A	35	4	39	0.1	1	20	21	0.95	0.85	intergenic	evm.TU.Contig233.6(dist=147712),evm.TU.Contig233.8(dist=22177)	NR:PREDICTED: collagen alpha-1(XV) chain-like [Microplitis demolitor]; KEGG:collagen alpha-1(XVIII) chain-like; K06823 collagen, type XVIII, alpha (A); SwissProt:Collagen alpha-1(XVIII) chain OS=Homo sapiens GN=COL18A1 PE=1 SV=5; IPR_id:IPR000040; IPR_Anno:Acute myeloid leukemia 1 protein (AML1)/Runt; // NR:-; KEGG:-; SwissProt:-; IPR_id:NULL; IPR_Anno:NULL
Contig25	1019393	A	G	22	4	26	0.15	0	25	25	1	0.85	intronic	evm.TU.Contig25.20	NR:PREDICTED: inter-alpha-trypsin inhibitor heavy chain H6-like [Takifugu rubripes]; KEGG:ITIH2; inter-alpha-trypsin inhibitor heavy chain 2; K19015 inter-alpha-trypsin inhibitor heavy chain H2 (A); SwissProt:Inter-alpha-trypsin inhibitor heavy chain H6 OS=Homo sapiens GN=ITIH6 PE=2 SV=1; IPR_id:IPR013694; IPR_Anno:VIT domain
Contig25	1019398	G	A	22	4	26	0.15	0	25	25	1	0.85	intronic	evm.TU.Contig25.20	NR:PREDICTED: inter-alpha-trypsin inhibitor heavy chain H6-like [Takifugu rubripes]; KEGG:ITIH2; inter-alpha-trypsin inhibitor heavy chain 2; K19015 inter-alpha-trypsin inhibitor heavy chain H2 (A); SwissProt:Inter-alpha-trypsin inhibitor heavy chain H6 OS=Homo sapiens GN=ITIH6 PE=2 SV=1; IPR_id:IPR013694; IPR_Anno:VIT domain
Contig27	638687	G	A	11	2	13	0.15	0	13	13	1	0.85	intergenic	evm.TU.Contig27.13(dist=44662),evm.TU.Contig27.14(dist=118204)	NR:ankyrin repeat protein [Trichomonas vaginalis G3]; KEGG:ankyrin repeat protein; K15503 serine/threonine-protein phosphatase 6 regulatory ankyrin repeat subunit B (A); SwissProt:Rabankyrin-5 OS=Homo sapiens GN=ANKFY1 PE=1 SV=2; IPR_id:IPR000371; IPR_Anno:P2Y3 purinoceptor; // NR:-; KEGG:-; SwissProt:-; IPR_id:IPR000240; IPR_Anno:Serpin B9/maspin
Contig2827	34140	G	A	19	2	21	0.1	1	21	22	0.95	0.85	intronic	evm.TU.Contig2827.1	NR:-; KEGG:-; SwissProt:-; IPR_id:IPR020478; IPR_Anno:AT hook-like
Contig3	530614	A	G	33	1	34	0.03	3	21	24	0.88	0.85	intergenic	evm.TU.Contig3.18(dist=6241),evm.TU.Contig3.19(dist=22317)	NR:PREDICTED: adenomatous polyposis coli protein-like isoform X1 [Fopius arisanus]; KEGG:uncharacterized LOC105251334; K02085 adenomatosis polyposis coli protein (A); SwissProt:Adenomatous polyposis coli protein OS=Mus musculus GN=Apc PE=1 SV=1; IPR_id:IPR002126; IPR_Anno:Cadherin; // NR:PREDICTED: adenomatous polyposis coli homolog isoform X5 [Megachile rotundata]; KEGG:adenomatous polyposis col…
Contig405	424926	T	C	22	4	26	0.15	0	36	36	1	0.85	intergenic	evm.TU.Contig405.3(dist=126200),evm.TU.Contig405.5(dist=105772)	NR:hypothetical protein OCS_02603 [Ophiocordyceps sinensis CO18]; KEGG:PCLO; piccolo presynaptic cytomatrix protein; K16882 protein piccolo (A); SwissProt:SUMO-specific isopeptidase USPL1 OS=Danio rerio GN=uspl1 PE=1 SV=1; IPR_id:IPR002254; IPR_Anno:Flavin monooxygenase (FMO) 2; // NR:Claspin [Crassostrea gigas]; KEGG:uncharacterized LOC103176310; K15559 regulator of Ty1 transposition protein 103…
Contig716	145513	G	T	11	2	13	0.15	0	9	9	1	0.85	intergenic	NONE(dist=NONE),NONE(dist=NONE)	--
Contig785	131171	G	A	17	2	19	0.11	1	24	25	0.96	0.85	intergenic	evm.TU.Contig785.1(dist=18237),evm.TU.Contig785.2(dist=2088)	NR:PREDICTED: lachesin-like [Plutella xylostella]; KEGG:hypothetical protein; K06773 opioid binding protein/cell adhesion molecule-like (A); SwissProt:IgLON family member 5 OS=Mus musculus GN=Iglon5 PE=2 SV=2; IPR_id:NULL; IPR_Anno:NULL; // NR:KiSS-1 receptor [Zootermopsis nevadensis]; KEGG:hypothetical protein; K04239 hypocretin (orexin) receptor 2 (A); SwissProt:Growth hormone secretagogue rece…
Contig90	252838	A	G	33	4	37	0.11	1	23	24	0.96	0.85	intergenic	evm.TU.Contig90.1(dist=48891),evm.TU.Contig90.2(dist=42440)	NR:Endothelial transcription factor GATA-2, partial [Stegodyphus mimosarum]; KEGG:endothelial transcription factor GATA-2, putative; K17894 GATA-binding protein 2 (A); SwissProt:Transcription factor GATA-3 OS=Danio rerio GN=gata3 PE=2 SV=1; IPR_id:IPR000679; IPR_Anno:Zinc finger, GATA-type
Contig93	409972	G	A	30	1	31	0.03	4	29	33	0.88	0.85	intergenic	evm.TU.Contig93.6(dist=81461),evm.TU.Contig93.7(dist=254831)	NR:glucose dehydrogenase [Culex quinquefasciatus]; KEGG:glucose dehydrogenase; K00108 choline dehydrogenase [EC:1.1.99.1] (A); SwissProt:L-sorbose 1-dehydrogenase OS=Gluconobacter oxydans PE=3 SV=1; IPR_id:NULL; IPR_Anno:NULL
Contig247	1375244	G	A	45	3	48	0.06	4	39	43	0.91	0.85	intronic	evm.TU.Contig247.24	NR:ipla2-eta, putative [Pediculus humanus corporis]; KEGG:patatin-like phospholipase domain-containing protein 2; K16816 patatin-like phospholipase domain-containing protein 2 [EC:3.1.1.3] (A); SwissProt:Uncharacterized protein C05D11.7 OS=Caenorhabditis elegans GN=C05D11.7 PE=3 SV=2; IPR_id:IPR002641; IPR_Anno:Patatin/Phospholipase A2-related
Contig2408	4087	C	T	12	2	14	0.14	0	15	15	1	0.86	intergenic	NONE(dist=NONE),NONE(dist=NONE)	--
Contig391	480142	T	C	6	1	7	0.14	0	12	12	1	0.86	intergenic	evm.TU.Contig391.13(dist=150165),evm.TU.Contig391.17(dist=115281)	NR:hypothetical protein KGM_03224 [Danaus plexippus]; KEGG:hypothetical protein; K16832 enhancer of filamentation 1 (A); SwissProt:Breast cancer anti-estrogen resistance protein 1 OS=Homo sapiens GN=BCAR1 PE=1 SV=2; IPR_id:NULL; IPR_Anno:NULL; // NR:Variant Ionotropic Glutamate Receptor, partial [Coenobita clypeatus]; KEGG:-; SwissProt:-; IPR_id:IPR002334; IPR_Anno:Dol/Ves 1 allergen
Contig432	95943	T	A	18	2	20	0.1	1	23	24	0.96	0.86	intronic	evm.TU.Contig432.3	NR:PREDICTED: hemicentin-2-like [Plutella xylostella]; KEGG:-; SwissProt:-; IPR_id:IPR002408; IPR_Anno:Natriuretic peptide, brain type
Contig502	648811	T	G	18	1	19	0.05	2	20	22	0.91	0.86	intergenic	evm.TU.Contig502.20_evm.TU.Contig502.19(dist=78873),NONE(dist=NONE)	NR:hypothetical protein DAPPUDRAFT_323725 [Daphnia pulex]; KEGG:trpgamma, GB11954, TRPgama; transient receptor potential-gamma protein; K04967 transient receptor potential cation channel subfamily C member 4 (A); SwissProt:Transient receptor potential-gamma protein OS=Drosophila melanogaster GN=Trpgamma PE=1 SV=2; IPR_id:IPR005821; IPR_Anno:Ion transport domain
Contig776	243634	G	A	12	2	14	0.14	0	10	10	1	0.86	intergenic	evm.TU.Contig776.3(dist=24697),NONE(dist=NONE)	NR:PREDICTED: uncharacterized protein LOC105622624 [Atta cephalotes]; KEGG:GA11430 gene product from transcript GA11430-RB; K06233 low density lipoprotein-related protein 2 (A); SwissProt:Low-density lipoprotein receptor-related protein 2 OS=Mus musculus GN=Lrp2 PE=1 SV=1; IPR_id:IPR002172; IPR_Anno:Low-density lipoprotein (LDL) receptor class A repeat
Contig789	247501	G	A	37	2	39	0.05	3	32	35	0.91	0.86	intergenic	evm.TU.Contig789.13(dist=47282),NONE(dist=NONE)	NR:estrogen sulfotransferase [Scylla olivacea]; KEGG:SULT1C4; sulfotransferase family, cytosolic, 1C, member 4; K01025 [EC:2.8.2.-] (A); SwissProt:Sulfotransferase 1C4 OS=Homo sapiens GN=SULT1C4 PE=1 SV=2; IPR_id:IPR003543; IPR_Anno:Macrophage scavenger receptor
Contig1229	13960	C	T	13	2	15	0.13	0	20	20	1	0.87	intergenic	NONE(dist=NONE),evm.TU.Contig1229.1(dist=36612)	NR:-; KEGG:-; SwissProt:-; IPR_id:IPR013286; IPR_Anno:Annexin, type VII
Contig20	2174650	G	C	44	1	45	0.02	2	17	19	0.89	0.87	intergenic	evm.TU.Contig20.62(dist=57006),evm.TU.Contig20.63(dist=7987)	NR:hypothetical protein Phum_PHUM362040 [Pediculus humanus corporis]; KEGG:GL23993 gene product from transcript GL23993-RA; K09237 tramtrack (A); SwissProt:Protein tramtrack, beta isoform OS=Drosophila melanogaster GN=ttk PE=1 SV=2; IPR_id:IPR003656; IPR_Anno:Zinc finger, BED-type predicted; // NR:hypothetical protein KGM_17625 [Danaus plexippus]; KEGG:U6 snRNA-associated Sm-like protein LSm4; K1…
Contig315	116771	C	G	40	1	41	0.02	3	24	27	0.89	0.87	intergenic	evm.TU.Contig315.1(dist=5215),evm.TU.Contig315.2_evm.TU.Contig315.3_evm.TU.Contig315.4(dist=5953)	NR:lachesin precursor, putative [Pediculus humanus corporis]; KEGG:dyak_GLEANR_6743; GE22978 gene product from transcript GE22978-RC; K15144 mediator of RNA polymerase II transcription subunit 1 (A); SwissProt:Protein amalgam OS=Drosophila melanogaster GN=Ama PE=2 SV=2; IPR_id:NULL; IPR_Anno:NULL; // NR:PREDICTED: UPF0420 protein C16orf58 homolog [Ciona intestinalis]; KEGG:chromosome unknown open…
Contig58	2126848	A	T	13	2	15	0.13	0	8	8	1	0.87	intergenic	evm.TU.Contig58.37(dist=167889),evm.TU.Contig58.38(dist=62431)	NR:-; KEGG:-; SwissProt:-; IPR_id:IPR020478; IPR_Anno:AT hook-like; // NR:complexin [Echinococcus granulosus]; KEGG:hypothetical protein; K14356 solute carrier organic anion transporter family, member 5A (A); SwissProt:-; IPR_id:IPR000065; IPR_Anno:Obesity factor
Contig688	158038	T	C	28	1	29	0.03	2	19	21	0.9	0.87	intronic	evm.TU.Contig688.5	NR:-; KEGG:-; SwissProt:-; IPR_id:NULL; IPR_Anno:NULL
Contig10	3909997	T	A	13	0	13	0	2	14	16	0.88	0.88	intergenic	evm.TU.Contig10.63(dist=522845),evm.TU.Contig10.67(dist=91165)	NR:conserved hypothetical protein [Pediculus humanus corporis]; KEGG:hypothetical protein; K17086 transmembrane 9 superfamily member 2/4 (A); SwissProt:Transmembrane 9 superfamily member 2 OS=Pongo abelii GN=TM9SF2 PE=2 SV=1; IPR_id:IPR004240; IPR_Anno:Nonaspanin (TM9SF); // NR:PREDICTED: histidine decarboxylase-like [Diaphorina citri]; KEGG:histidine decarboxylase; K01590 histidine decarboxylase…
Contig1090	35958	C	T	12	0	12	0	1	7	8	0.88	0.88	intronic	evm.TU.Contig1090.1	NR:PREDICTED: dnaJ homolog subfamily C member 13-like isoform X4 [Crassostrea gigas]; KEGG:hypothetical protein; K09533 DnaJ homolog subfamily C member 13 (A); SwissProt:DnaJ homolog subfamily C member 13 OS=Homo sapiens GN=DNAJC13 PE=1 SV=5; IPR_id:NULL; IPR_Anno:NULL
Contig11	399799	A	G	12	0	12	0	1	7	8	0.88	0.88	intergenic	evm.TU.Contig11.4(dist=75354),evm.TU.Contig11.5(dist=56897)	NR:Dipeptidase 2 [Camponotus floridanus]; KEGG:putative dipeptidase TRV_05564; K01273 membrane dipeptidase [EC:3.4.13.19] (A); SwissProt:Dipeptidase 3 OS=Rattus norvegicus GN=Dpep3 PE=2 SV=1; IPR_id:IPR008257; IPR_Anno:Peptidase M19, renal dipeptidase; // NR:sodium-dependent phosphate transporter [Daphnia pulex]; KEGG:sodium-dependent phosphate transport protein 2B-like; K14683 solute carrier fam…
Contig113	455733	C	A	33	0	33	0	5	37	42	0.88	0.88	intronic	evm.TU.Contig113.1	--
Contig12	3281426	G	T	19	0	19	0	2	14	16	0.88	0.88	intronic	evm.TU.Contig12.51	NR:PREDICTED: carboxypeptidase A2-like [Metaseiulus occidentalis]; KEGG:Cpa2; carboxypeptidase A2 (pancreatic); K01298 carboxypeptidase A2 [EC:3.4.17.15] (A); SwissProt:Carboxypeptidase A2 OS=Homo sapiens GN=CPA2 PE=1 SV=3; IPR_id:IPR000834; IPR_Anno:Peptidase M14, carboxypeptidase A
Contig144	222181	G	T	18	0	18	0	2	14	16	0.88	0.88	intergenic	evm.TU.Contig144.4(dist=44617),evm.TU.Contig144.5(dist=250967)	NR:hypothetical protein X975_05886, partial [Stegodyphus mimosarum]; KEGG:zinc finger homeobox protein 4-like; K09378 AT-binding transcription factor 1 (A); SwissProt:-; IPR_id:IPR015880; IPR_Anno:Zinc finger, C2H2-like; // NR:Tax1 binding protein 1 [Takifugu rubripes]; KEGG:-; SwissProt:Tax1-binding protein 1 homolog OS=Bos taurus GN=TAX1BP1 PE=2 SV=1; IPR_id:NULL; IPR_Anno:NULL
Contig1650	37219	A	G	21	3	24	0.12	0	21	21	1	0.88	intergenic	evm.TU.Contig1650.1(dist=32564),NONE(dist=NONE)	NR:allatostatin receptor 1, partial [Neocaridina denticulata]; KEGG:GPRSMS; AGAP012268-PA; K04218 somatostatin receptor 2 (A); SwissProt:Somatostatin receptor type 1 OS=Canis familiaris GN=SSTR1 PE=3 SV=1; IPR_id:IPR000276; IPR_Anno:G protein-coupled receptor, rhodopsin-like
Contig166	170363	T	C	15	2	17	0.12	0	15	15	1	0.88	intergenic	evm.TU.Contig166.1(dist=123373),NONE(dist=NONE)	NR:PREDICTED: COMM domain-containing protein 4 [Acyrthosiphon pisum]; KEGG:-; SwissProt:COMM domain-containing protein 4 OS=Homo sapiens GN=COMMD4 PE=1 SV=1; IPR_id:IPR005422; IPR_Anno:Voltage-dependent calcium channel, gamma-2 subunit
Contig170	1723715	C	A	9	0	9	0	1	7	8	0.88	0.88	nonsynonymous SNV	evm.TU.Contig170.14:evm.model.Contig170.14:exon4:c.C382A:p.L128I,	--
Contig217	197126	C	A	18	0	18	0	2	14	16	0.88	0.88	intergenic	evm.TU.Contig217.7(dist=23878),evm.TU.Contig217.8(dist=4630)	NR:Carboxypeptidase D [Zootermopsis nevadensis]; KEGG:carboxypeptidase D-like; K07752 carboxypeptidase D [EC:3.4.17.22] (A); SwissProt:Carboxypeptidase D OS=Mus musculus GN=Cpd PE=1 SV=2; IPR_id:IPR000834; IPR_Anno:Peptidase M14, carboxypeptidase A; // NR:hypothetical protein L798_02854 [Zootermopsis nevadensis]; KEGG:GL24720 gene product from transcript GL24720-RA; K01937 CTP synthase [EC:6.3.4.…
Contig231	386310	T	G	7	1	8	0.12	0	7	7	1	0.88	intergenic	evm.TU.Contig231.12(dist=95482),evm.TU.Contig231.13(dist=10134)	NR:hypothetical protein DAPPUDRAFT_219389 [Daphnia pulex]; KEGG:PLA2G4F; uncharacterized LOC100543562; K16342 cytosolic phospholipase A2 [EC:3.1.1.4] (A); SwissProt:Vam6/Vps39-like protein OS=Mus musculus GN=Vps39 PE=2 SV=1; IPR_id:IPR000547; IPR_Anno:Clathrin, heavy chain/VPS, 7-fold repeat; // NR:hypothetical protein [Staphylococcus haemolyticus]; KEGG:PKDREJ; polycystin (PKD) family receptor f…
Contig258	143218	T	G	16	0	16	0	2	15	17	0.88	0.88	intergenic	evm.TU.Contig258.3(dist=6003),evm.TU.Contig258.4(dist=12077)	NR:GH21594 [Drosophila grimshawi]; KEGG:-; SwissProt:-; IPR_id:NULL; IPR_Anno:NULL; // NR:PREDICTED: dehydrogenase/reductase SDR family member 12-like [Oreochromis niloticus]; KEGG:dhrs12; dehydrogenase/reductase (SDR family) member 12; K11168 dehydrogenase/reductase SDR family member 12 [EC:1.1.-.-] (A); SwissProt:Dehydrogenase/reductase SDR family member 12 OS=Homo sapiens GN=DHRS12 PE=2 SV=2; …
Contig279	278568	A	C	7	1	8	0.12	0	7	7	1	0.88	intronic	evm.TU.Contig279.5	--
Contig28	900885	T	C	12	0	12	0	1	7	8	0.88	0.88	intergenic	evm.TU.Contig28.4(dist=114175),evm.TU.Contig28.6(dist=195163)	NR:PREDICTED: UDP-glucuronosyltransferase 2B14-like [Acyrthosiphon pisum]; KEGG:UDP-glucuronosyltransferase 2B14-like; K00699 glucuronosyltransferase [EC:2.4.1.17] (A); SwissProt:UDP-glucuronosyltransferase (Fragment) OS=Pleuronectes platessa GN=ugt3 PE=2 SV=1; IPR_id:IPR001057; IPR_Anno:Glutamate/acetylglutamate kinase; // NR:hypothetical protein DAPPUDRAFT_300683 [Daphnia pulex]; KEGG:insulin-l…
Contig3	7994440	C	T	12	0	12	0	1	7	8	0.88	0.88	intergenic	evm.TU.Contig3.167(dist=25496),evm.TU.Contig3.168(dist=6930)	NR:cAMP-specific 3',5'-cyclic phosphodiesterase, partial [Zootermopsis nevadensis]; KEGG:cAMP-specific 3',5'-cyclic phosphodiesterase, isoform I; K13293 cAMP-specific phosphodiesterase 4 [EC:3.1.4.53] (A); SwissProt:cAMP-specific 3',5'-cyclic phosphodiesterase, isoform F OS=Drosophila melanogaster GN=dnc PE=3 SV=1; IPR_id:IPR003607; IPR_Anno:HD/PDEase domain; // NR:-; KEGG:-; SwissProt:-; IPR_id:…
Contig32	342814	C	T	17	0	17	0	2	14	16	0.88	0.88	intergenic	evm.TU.Contig32.5(dist=30280),evm.TU.Contig32.7(dist=261009)	NR:hypothetical protein TcasGA2_TC004644 [Tribolium castaneum]; KEGG:tyrosine-protein phosphatase 99A; K16667 receptor-type tyrosine-protein phosphatase gamma [EC:3.1.3.48] (A); SwissProt:-; IPR_id:IPR013106; IPR_Anno:Immunoglobulin V-set domain; // NR:profilin [Portunus trituberculatus]; KEGG:AGAP009861-PA; K05759 profilin (A); SwissProt:Profilin OS=Bombyx mori PE=2 SV=1; IPR_id:IPR005455; IPR_A…
Contig351	530922	C	T	8	0	8	0	1	7	8	0.88	0.88	intergenic	evm.TU.Contig351.8(dist=10194),evm.TU.Contig351.9(dist=8748)	NR:hypothetical protein DAPPUDRAFT_267439 [Daphnia pulex]; KEGG:hypothetical protein; K08635 membrane metallo-endopeptidase-like 1 (A); SwissProt:Neprilysin-21 OS=Caenorhabditis elegans GN=nep-21 PE=1 SV=2; IPR_id:IPR001944; IPR_Anno:Glycoside hydrolase, family 35; // NR:Regulator of G-protein signaling 12, partial [Stegodyphus mimosarum]; KEGG:hypothetical protein; K16449 regulator of G-protein …
Contig352	228125	T	C	7	1	8	0.12	0	7	7	1	0.88	intergenic	evm.TU.Contig352.9(dist=1090),evm.TU.Contig352.10(dist=118982)	NR:hypothetical protein X975_16994, partial [Stegodyphus mimosarum]; KEGG:metabotropic glutamate receptor 3-like; K04605 metabotropic glutamate receptor 2/3 (A); SwissProt:Metabotropic glutamate receptor 3 OS=Homo sapiens GN=GRM3 PE=1 SV=2; IPR_id:IPR000337; IPR_Anno:GPCR, family 3; // NR:dynein, light chain, LC8-type 2, isoform CRA_a, partial [Homo sapiens]; KEGG:dynein light chain; K10418 dynei…
Contig36	1772419	T	A	15	0	15	0	1	7	8	0.88	0.88	intergenic	evm.TU.Contig36.28(dist=37287),evm.TU.Contig36.29(dist=29373)	NR:Roundabout-like protein, partial [Stegodyphus mimosarum]; KEGG:ROBO3; roundabout, axon guidance receptor, homolog 3 (Drosophila); K06755 roundabout, axon guidance receptor 3 (A); SwissProt:Protein sax-3 OS=Caenorhabditis elegans GN=sax-3 PE=2 SV=1; IPR_id:IPR003598; IPR_Anno:Immunoglobulin subtype 2; // NR:cadherin, partial [Aedes aegypti]; KEGG:GH10145 gene product from transcript GH10145-RA;…
Contig37	1485680	C	T	15	2	17	0.12	0	11	11	1	0.88	intergenic	evm.TU.Contig37.39(dist=146916),evm.TU.Contig37.40(dist=201648)	NR:hypothetical protein DAPPUDRAFT_23392, partial [Daphnia pulex]; KEGG:hypothetical protein; K10272 F-box and leucine-rich repeat protein 6 (A); SwissProt:F-box/LRR-repeat protein 6 OS=Mus musculus GN=Fbxl6 PE=2 SV=2; IPR_id:IPR001611; IPR_Anno:Leucine-rich repeat; // NR:hypothetical protein DAPPUDRAFT_194528 [Daphnia pulex]; KEGG:hypothetical protein; K07376 cGMP-dependent protein kinase 1 [EC:…
Contig714	259351	C	T	16	0	16	0	1	7	8	0.88	0.88	intergenic	evm.TU.Contig714.3(dist=20810),evm.TU.Contig714.4(dist=16330)	NR:Calcium/calmodulin-dependent protein kinase kinase 2 [Zootermopsis nevadensis]; KEGG:calcium/calmodulin-dependent protein kinase kinase 1-like; K07359 calcium/calmodulin-dependent protein kinase kinase [EC:2.7.11.17] (A); SwissProt:Calcium/calmodulin-dependent protein kinase kinase 2 OS=Rattus norvegicus GN=Camkk2 PE=1 SV=1; IPR_id:IPR000719; IPR_Anno:Protein kinase domain; // NR:PREDICTED: ub…
Contig74	279716	T	C	14	2	16	0.12	0	11	11	1	0.88	intergenic	evm.TU.Contig74.5(dist=124209),evm.TU.Contig74.6(dist=80562)	NR:-; KEGG:-; SwissProt:-; IPR_id:IPR001991; IPR_Anno:Sodium:dicarboxylate symporter; // NR:PREDICTED: structural maintenance of chromosomes protein 2-like [Crassostrea gigas]; KEGG:structural maintenance of chromosomes protein 2-like; K06674 structural maintenance of chromosome 2 (A); SwissProt:Structural maintenance of chromosomes protein 2 OS=Xenopus laevis GN=smc2 PE=1 SV=1; IPR_id:NULL; IPR_…
Contig761	352966	C	T	11	0	11	0	1	7	8	0.88	0.88	upstream	evm.TU.Contig761.15	NR:putative ATP-dependent RNA helicase [Zootermopsis nevadensis]; KEGG:probable ATP-dependent RNA helicase DDX31; K14806 ATP-dependent RNA helicase DDX31/DBP7 [EC:3.6.4.13] (A); SwissProt:Probable ATP-dependent RNA helicase DDX31 OS=Homo sapiens GN=DDX31 PE=2 SV=2; IPR_id:IPR001650; IPR_Anno:Helicase, C-terminal
Contig839	336528	A	G	7	0	7	0	2	15	17	0.88	0.88	intronic	evm.TU.Contig839.13	NR:PREDICTED: serine/threonine-protein kinase Warts [Pogonomyrmex barbatus]; KEGG:GB19502; serine/threonine-protein kinase LATS1-like; K08791 serine/threonine-protein kinase LATS1/2 [EC:2.7.11.1] (A); SwissProt:-; IPR_id:IPR003980; IPR_Anno:Histamine H3 receptor
Contig899	190721	T	A	25	0	25	0	5	35	40	0.88	0.88	nonsynonymous SNV	evm.TU.Contig899.11:evm.model.Contig899.11:exon13:c.T1732A:p.L578I,	--
Contig90	1240740	T	C	14	2	16	0.12	0	23	23	1	0.88	intergenic	evm.TU.Contig90.9(dist=352143),NONE(dist=NONE)	NR:-; KEGG:-; SwissProt:-; IPR_id:NULL; IPR_Anno:NULL
Contig931	337898	C	G	16	0	16	0	1	7	8	0.88	0.88	intronic	evm.TU.Contig931.5	NR:GluClAc1 precursor [Aplysia californica]; KEGG:Gabrr1; gamma-aminobutyric acid (GABA) A receptor, rho 1; K05190 gamma-aminobutyric acid receptor subunit rho (A); SwissProt:Gamma-aminobutyric acid receptor subunit rho-1 OS=Homo sapiens GN=GABRR1 PE=2 SV=2; IPR_id:IPR006201; IPR_Anno:Neurotransmitter-gated ion-channel
Contig955	63997	A	G	19	0	19	0	3	21	24	0.88	0.88	intergenic	NONE(dist=NONE),evm.TU.Contig955.1(dist=13764)	NR:PREDICTED: early nodulin-75 [Nasonia vitripennis]; KEGG:-; SwissProt:-; IPR_id:NULL; IPR_Anno:NULL
Contig0	2625496	G	A	25	0	25	0	2	16	18	0.89	0.89	intergenic	evm.TU.Contig0.66(dist=5329),evm.TU.Contig0.69(dist=176399)	NR:sucrose transport protein [Anopheles darlingi]; KEGG:solute carrier family 45 member 4-like; K15378 solute carrier family 45, member 1/2/4 (A); SwissProt:-; IPR_id:NULL; IPR_Anno:NULL
Contig1090	115611	C	T	12	0	12	0	2	17	19	0.89	0.89	intronic	evm.TU.Contig1090.4	NR:Methyltransferase-like protein 9 [Zootermopsis nevadensis]; KEGG:-; SwissProt:Methyltransferase-like protein 9 OS=Bos taurus GN=METTL9 PE=2 SV=1; IPR_id:IPR002908; IPR_Anno:Frataxin/CyaY
Contig129	943464	G	T	16	2	18	0.11	0	20	20	1	0.89	intergenic	evm.TU.Contig129.23(dist=3618),evm.TU.Contig129.24(dist=32566)	NR:-; KEGG:-; SwissProt:-; IPR_id:IPR001350; IPR_Anno:G10D orphan receptor; // NR:Solute carrier family 25 member 45, partial [Zootermopsis nevadensis]; KEGG:hypothetical protein; K15123 solute carrier family 25, member 45/47 (A); SwissProt:Solute carrier family 25 member 48 OS=Homo sapiens GN=SLC25A48 PE=1 SV=2; IPR_id:IPR018108; IPR_Anno:Mitochondrial substrate/solute carrier
Contig1592	45928	T	G	14	0	14	0	2	17	19	0.89	0.89	intronic	evm.TU.Contig1592.3	NR:PREDICTED: leucine-rich repeat-containing protein 49-like [Aplysia californica]; KEGG:hypothetical protein; K16606 leucine-rich repeat-containing protein 49 (A); SwissProt:Leucine-rich repeat-containing protein 49 OS=Mus musculus GN=Lrrc49 PE=1 SV=1; IPR_id:NULL; IPR_Anno:NULL
Contig258	143209	G	A	16	0	16	0	2	17	19	0.89	0.89	intergenic	evm.TU.Contig258.3(dist=5994),evm.TU.Contig258.4(dist=12086)	NR:GH21594 [Drosophila grimshawi]; KEGG:-; SwissProt:-; IPR_id:NULL; IPR_Anno:NULL; // NR:PREDICTED: dehydrogenase/reductase SDR family member 12-like [Oreochromis niloticus]; KEGG:dhrs12; dehydrogenase/reductase (SDR family) member 12; K11168 dehydrogenase/reductase SDR family member 12 [EC:1.1.-.-] (A); SwissProt:Dehydrogenase/reductase SDR family member 12 OS=Homo sapiens GN=DHRS12 PE=2 SV=2; …
Contig416	285437	C	T	16	2	18	0.11	0	12	12	1	0.89	intergenic	evm.TU.Contig416.3(dist=97754),NONE(dist=NONE)	NR:-; KEGG:-; SwissProt:-; IPR_id:IPR022324; IPR_Anno:Bacilysin exporter BacE, putative
Contig514	166256	C	T	16	2	18	0.11	0	18	18	1	0.89	intergenic	evm.TU.Contig514.5(dist=9370),evm.TU.Contig514.6(dist=10088)	NR:PREDICTED: beta-1,4-glucuronyltransferase 1 isoform X5 [Megachile rotundata]; KEGG:beta-1,4-glucuronyltransferase 1; K00741 N-acetyllactosaminide beta-1,3-N-acetylglucosaminyltransferase [EC:2.4.1.149] (A); SwissProt:Beta-1,4-glucuronyltransferase 1 OS=Homo sapiens GN=B4GAT1 PE=1 SV=1; IPR_id:NULL; IPR_Anno:NULL; // NR:PREDICTED: olfactory receptor 11G2-like [Papio anubis]; KEGG:olfactory rece…
Contig856	206998	G	C	25	3	28	0.11	0	11	11	1	0.89	intronic	evm.TU.Contig856.16	NR:oxysterol binding protein [Culex quinquefasciatus]; KEGG:hypothetical protein; K06867 uncharacterized protein (A); SwissProt:Oxysterol-binding protein 1 OS=Mus musculus GN=Osbp PE=1 SV=3; IPR_id:IPR000648; IPR_Anno:Oxysterol-binding protein
Contig899	307109	A	G	11	0	11	0	1	8	9	0.89	0.89	intronic	evm.TU.Contig899.20	NR:PREDICTED: LOW QUALITY PROTEIN: transcription initiation factor TFIID subunit 3 [Bombus terrestris]; KEGG:transcription initiation factor TFIID subunit 3-like; K14650 transcription initiation factor TFIID subunit 3 (A); SwissProt:Transcription initiation factor TFIID subunit 3 OS=Homo sapiens GN=TAF3 PE=1 SV=1; IPR_id:IPR019787; IPR_Anno:Zinc finger, PHD-finger
Contig310	51979	A	G	9	1	10	0.1	0	10	10	1	0.9	intergenic	evm.TU.Contig310.4(dist=10370),evm.TU.Contig310.5(dist=5090)	NR:PREDICTED: histone-lysine N-methyltransferase SETMAR [Megachile rotundata]; KEGG:histone-lysine N-methyltransferase SETMAR; K11433 histone-lysine N-methyltransferase SETMAR [EC:2.1.1.43] (A); SwissProt:Histone-lysine N-methyltransferase SETMAR OS=Rattus norvegicus GN=Setmar PE=2 SV=1; IPR_id:IPR005483; IPR_Anno:Carbamoyl-phosphate synthase large subunit, CPSase domain; // NR:peritrophin-44-lik…
Contig880	15481	G	A	18	2	20	0.1	0	16	16	1	0.9	intergenic	NONE(dist=NONE),evm.TU.Contig880.1(dist=10498)	NR:Galactosyl T domain containing protein [Trichuris trichiura]; KEGG:galactosyltransferase, putative (EC:2.4.1.62); K02175 putative enzyme (brainiac) (A); SwissProt:Beta-1,3-galactosyltransferase 5 (Fragment) OS=Gorilla gorilla gorilla GN=B3GALT5 PE=3 SV=2; IPR_id:IPR001128; IPR_Anno:Cytochrome P450
Contig28	190313	C	T	21	1	22	0.05	1	25	26	0.96	0.91	intergenic	evm.TU.Contig28.2(dist=63311),evm.TU.Contig28.3(dist=125294)	NR:PREDICTED: iron-sulfur cluster assembly 1 homolog, mitochondrial [Nasonia vitripennis]; KEGG:iron-sulfur cluster assembly 1 homolog, mitochondrial; K13628 iron-sulfur cluster assembly protein (A); SwissProt:Iron-sulfur cluster assembly 1 homolog, mitochondrial OS=Macaca fascicularis GN=ISCA1 PE=2 SV=1; IPR_id:IPR006142; IPR_Anno:Intein; // NR:PREDICTED: uncharacterized protein LOC102671488 [Ap…
Contig298	498542	A	G	19	1	20	0.05	1	25	26	0.96	0.91	intergenic	evm.TU.Contig298.15(dist=71865),evm.TU.Contig298.17_evm.TU.Contig298.18(dist=108473)	NR:PREDICTED: pleckstrin homology-like domain family B member 1 isoform X6 [Crassostrea gigas]; KEGG:HYOU1; hypoxia up-regulated 1; K09486 hypoxia up-regulated 1 (A); SwissProt:Pleckstrin homology-like domain family B member 1 (Fragment) OS=Rattus norvegicus GN=Phldb1 PE=2 SV=2; IPR_id:IPR001849; IPR_Anno:Pleckstrin homology domain; // NR:PREDICTED: sodium-dependent multivitamin transporter [Esox…
Contig30	1688123	C	A	11	0	11	0	1	10	11	0.91	0.91	intergenic	evm.TU.Contig30.48(dist=41617),evm.TU.Contig30.49(dist=165971)	NR:PREDICTED: nephrin [Tribolium castaneum]; KEGG:-; SwissProt:-; IPR_id:IPR005447; IPR_Anno:Voltage-dependent calcium channel, N-type, alpha-1 subunit; // NR:PREDICTED: gamma-aminobutyric acid receptor subunit beta-like [Diaphorina citri]; KEGG:Lcch3; ligand-gated chloride channel homolog 3; K05181 gamma-aminobutyric acid receptor subunit beta (A); SwissProt:Gamma-aminobutyric acid receptor subu…
Contig709	224261	G	T	10	1	11	0.09	0	8	8	1	0.91	intergenic	evm.TU.Contig709.6(dist=78886),NONE(dist=NONE)	NR:hypothetical protein L798_08062 [Zootermopsis nevadensis]; KEGG:-; SwissProt:-; IPR_id:IPR008166; IPR_Anno:Domain of unknown function DUF23
Contig69	927689	C	T	10	0	10	0	1	12	13	0.92	0.92	intergenic	evm.TU.Contig69.20(dist=50268),evm.TU.Contig69.22(dist=274793)	NR:PREDICTED: uncharacterized protein LOC105701927 [Orussus abietinus]; KEGG:-; SwissProt:-; IPR_id:IPR000941; IPR_Anno:Enolase
Contig74	261996	T	C	11	1	12	0.08	0	10	10	1	0.92	intergenic	evm.TU.Contig74.5(dist=106489),evm.TU.Contig74.6(dist=98282)	NR:-; KEGG:-; SwissProt:-; IPR_id:IPR001991; IPR_Anno:Sodium:dicarboxylate symporter; // NR:PREDICTED: structural maintenance of chromosomes protein 2-like [Crassostrea gigas]; KEGG:structural maintenance of chromosomes protein 2-like; K06674 structural maintenance of chromosome 2 (A); SwissProt:Structural maintenance of chromosomes protein 2 OS=Xenopus laevis GN=smc2 PE=1 SV=1; IPR_id:NULL; IPR_…
Contig585	100574	G	A	41	1	42	0.02	1	19	20	0.95	0.93	intergenic	NONE(dist=NONE),NONE(dist=NONE)	--
Contig198	713335	T	C	12	0	12	0	1	14	15	0.93	0.93	downstream	evm.TU.Contig198.20	--
Contig663	67353	C	T	10	0	10	0	2	25	27	0.93	0.93	intergenic	NONE(dist=NONE),evm.TU.Contig663.1(dist=59952)	NR:PREDICTED: roundabout homolog 2-like [Athalia rosae]; KEGG:roundabout homolog 2-like; K06754 roundabout, axon guidance receptor 2 (A); SwissProt:Roundabout homolog 2 OS=Mus musculus GN=Robo2 PE=2 SV=2; IPR_id:IPR003961; IPR_Anno:Fibronectin, type III
Contig217	270926	G	A	13	0	13	0	1	16	17	0.94	0.94	intronic	evm.TU.Contig217.13	NR:valosin-containing protein [Penaeus monodon]; KEGG:transitional endoplasmic reticulum ATPase-like; K13525 transitional endoplasmic reticulum ATPase (A); SwissProt:Transitional endoplasmic reticulum ATPase OS=Xenopus tropicalis GN=vcp PE=2 SV=1; IPR_id:IPR003593; IPR_Anno:AAA+ ATPase domain
Contig707	260202	A	T	24	0	24	0	1	23	24	0.96	0.96	intergenic	evm.TU.Contig707.6(dist=106856),NONE(dist=NONE)	NR:protein yippee-like 2 [Rattus norvegicus]; KEGG:-; SwissProt:-; IPR_id:IPR022363; IPR_Anno:Bacteriophage TP901-1, major tail protein
Contig0	264939	A	G	8	0	8	0	0	20	20	1	1	intergenic	evm.TU.Contig0.10(dist=43697),evm.TU.Contig0.11(dist=40720)	NR:protein-l-isoaspartate(d-aspartate) o-methyltransferase-like [Stylonychia lemnae]; KEGG:E3 ubiquitin-protein ligase TRIM71-like; K11997 tripartite motif-containing protein 2/3 (A); SwissProt:Uncharacterized RING finger protein B0416.4 OS=Caenorhabditis elegans GN=B0416.4 PE=3 SV=1; IPR_id:IPR000185; IPR_Anno:Protein translocase subunit SecA; // NR:hypothetical protein CAPTEDRAFT_174345 [Capite…
Contig0	264961	T	C	9	0	9	0	0	20	20	1	1	intergenic	evm.TU.Contig0.10(dist=43719),evm.TU.Contig0.11(dist=40698)	NR:protein-l-isoaspartate(d-aspartate) o-methyltransferase-like [Stylonychia lemnae]; KEGG:E3 ubiquitin-protein ligase TRIM71-like; K11997 tripartite motif-containing protein 2/3 (A); SwissProt:Uncharacterized RING finger protein B0416.4 OS=Caenorhabditis elegans GN=B0416.4 PE=3 SV=1; IPR_id:IPR000185; IPR_Anno:Protein translocase subunit SecA; // NR:hypothetical protein CAPTEDRAFT_174345 [Capite…
Contig0	12770034	A	G	11	0	11	0	0	22	22	1	1	intergenic	evm.TU.Contig0.318(dist=92504),evm.TU.Contig0.319_evm.TU.Contig0.320(dist=69982)	NR:-; KEGG:-; SwissProt:-; IPR_id:IPR003933; IPR_Anno:Epithelial membrane protein EMP-2; // NR:PREDICTED: protein PTHB1-like [Crassostrea gigas]; KEGG:protein PTHB1-like; K19398 Bardet-Biedl syndrome 9 protein (A); SwissProt:Protein PTHB1 OS=Xenopus laevis GN=bbs9 PE=2 SV=1; IPR_id:NULL; IPR_Anno:NULL
Contig0	12771770	A	C	10	0	10	0	0	9	9	1	1	intergenic	evm.TU.Contig0.318(dist=94240),evm.TU.Contig0.319_evm.TU.Contig0.320(dist=68246)	NR:-; KEGG:-; SwissProt:-; IPR_id:IPR003933; IPR_Anno:Epithelial membrane protein EMP-2; // NR:PREDICTED: protein PTHB1-like [Crassostrea gigas]; KEGG:protein PTHB1-like; K19398 Bardet-Biedl syndrome 9 protein (A); SwissProt:Protein PTHB1 OS=Xenopus laevis GN=bbs9 PE=2 SV=1; IPR_id:NULL; IPR_Anno:NULL
Contig100	493268	C	T	12	0	12	0	0	8	8	1	1	intergenic	evm.TU.Contig100.18(dist=57457),evm.TU.Contig100.19(dist=78821)	NR:Vitelline membrane outer layer protein 1 like protein [Chelonia mydas]; KEGG:-; SwissProt:-; IPR_id:IPR005515; IPR_Anno:Vitelline membrane outer layer protein I (VOMI); // NR:conserved hypothetical protein [Pediculus humanus corporis]; KEGG:-; SwissProt:SERTA domain-containing protein 2 OS=Mus musculus GN=Sertad2 PE=1 SV=2; IPR_id:IPR009263; IPR_Anno:SERTA
Contig1087	1805	T	C	13	0	13	0	0	17	17	1	1	unknown	UNKNOWN	--
Contig134	1115215	A	G	9	0	9	0	0	9	9	1	1	intergenic	evm.TU.Contig134.26(dist=169987),NONE(dist=NONE)	NR:PREDICTED: obg-like ATPase 1 [Nasonia vitripennis]; KEGG:obg-like ATPase 1; K19788 obg-like ATPase 1 (A); SwissProt:Obg-like ATPase 1 OS=Bos taurus GN=OLA1 PE=2 SV=1; IPR_id:IPR023251; IPR_Anno:Pre-mRNA-splicing factor BRR1
Contig1622	1737	A	T	9	0	9	0	0	12	12	1	1	intergenic	NONE(dist=NONE),evm.TU.Contig1622.1(dist=38430)	NR:tetraspanin-33-like isoform 1 protein [Lasius niger]; KEGG:tetraspanin-33-like; K17346 tetraspanin-33 (A); SwissProt:Tetraspanin-33 OS=Xenopus laevis GN=tspan33 PE=2 SV=1; IPR_id:NULL; IPR_Anno:NULL
Contig1813	189	C	T	10	0	10	0	0	13	13	1	1	intergenic	NONE(dist=NONE),evm.TU.Contig1813.1(dist=9680)	NR:1-phosphatidylinositol-4,5-bisphosphate phosphodiesterase delta-4 [Zootermopsis nevadensis]; KEGG:phospholipase C delta, putative (EC:3.1.4.11); K05857 phosphatidylinositol phospholipase C, delta [EC:3.1.4.11] (A); SwissProt:Inactive phospholipase C-like protein 2 OS=Mus musculus GN=Plcl2 PE=1 SV=2; IPR_id:IPR000909; IPR_Anno:Phospholipase C, phosphatidylinositol-specific , X domain
Contig1880	1743	T	C	13	0	13	0	0	8	8	1	1	intergenic	NONE(dist=NONE),NONE(dist=NONE)	--
Contig2068	11801	G	A	11	0	11	0	0	12	12	1	1	intergenic	NONE(dist=NONE),NONE(dist=NONE)	--
Contig22	1506316	G	T	10	0	10	0	0	11	11	1	1	intergenic	evm.TU.Contig22.17(dist=37114),evm.TU.Contig22.20(dist=32070)	NR:Synaptotagmin-15 [Crassostrea gigas]; KEGG:synaptotagmin-15-like; K19914 synaptotagmin-15 (A); SwissProt:Synaptotagmin-15 OS=Homo sapiens GN=SYT15 PE=2 SV=3; IPR_id:IPR018029; IPR_Anno:C2 membrane targeting protein
Contig23	906672	A	G	8	0	8	0	0	10	10	1	1	intergenic	evm.TU.Contig23.13(dist=397088),evm.TU.Contig23.15(dist=164584)	NR:-; KEGG:-; SwissProt:-; IPR_id:IPR001809; IPR_Anno:Outer surface lipoprotein, Borrelia
Contig23	2011076	G	C	11	0	11	0	0	12	12	1	1	intergenic	evm.TU.Contig23.18(dist=269660),evm.TU.Contig23.20(dist=52135)	NR:-; KEGG:-; SwissProt:-; IPR_id:IPR003046; IPR_Anno:P2X3 purinoceptor; // NR:hypothetical protein LOTGIDRAFT_143667, partial [Lottia gigantea]; KEGG:hypothetical protein; K06642 DNA-dependent protein kinase catalytic subunit [EC:2.7.11.1] (A); SwissProt:DNA-dependent protein kinase catalytic subunit OS=Xenopus laevis GN=prkdc PE=2 SV=1; IPR_id:IPR003152; IPR_Anno:PIK-related kinase, FATC
Contig244	674510	C	A	14	0	14	0	0	11	11	1	1	intergenic	evm.TU.Contig244.7(dist=6989),evm.TU.Contig244.8(dist=4632)	NR:PREDICTED: T-complex-associated testis-expressed protein 1 [Serinus canaria]; KEGG:-; SwissProt:-; IPR_id:IPR001958; IPR_Anno:Tetracycline resistance protein, TetA/multidrug resistance protein MdtG; // NR:Glutamyl aminopeptidase [Zootermopsis nevadensis]; KEGG:glutamyl aminopeptidase-like; K11141 glutamyl aminopeptidase [EC:3.4.11.7] (A); SwissProt:Glutamyl aminopeptidase OS=Sus scrofa GN=ENPE…
Contig279	281819	A	G	14	0	14	0	0	9	9	1	1	intronic	evm.TU.Contig279.5	--
Contig279	281832	A	G	17	0	17	0	0	9	9	1	1	intronic	evm.TU.Contig279.5	--
Contig35	600624	G	A	10	0	10	0	0	11	11	1	1	intergenic	evm.TU.Contig35.14(dist=18625),evm.TU.Contig35.15(dist=103615)	NR:-; KEGG:-; SwissProt:-; IPR_id:IPR013286; IPR_Anno:Annexin, type VII; // NR:cullin 4B [Eriocheir sinensis]; KEGG:Cullin-4B; cullin-4A; K10609 cullin 4 (A); SwissProt:Cullin-4B OS=Homo sapiens GN=CUL4B PE=1 SV=4; IPR_id:IPR008108; IPR_Anno:Phosphatase IpgD/SopB
Contig352	263919	C	T	11	0	11	0	0	12	12	1	1	intergenic	evm.TU.Contig352.9(dist=36884),evm.TU.Contig352.10(dist=83188)	NR:hypothetical protein X975_16994, partial [Stegodyphus mimosarum]; KEGG:metabotropic glutamate receptor 3-like; K04605 metabotropic glutamate receptor 2/3 (A); SwissProt:Metabotropic glutamate receptor 3 OS=Homo sapiens GN=GRM3 PE=1 SV=2; IPR_id:IPR000337; IPR_Anno:GPCR, family 3; // NR:dynein, light chain, LC8-type 2, isoform CRA_a, partial [Homo sapiens]; KEGG:dynein light chain; K10418 dynei…
Contig37	1593137	T	A	7	0	7	0	0	9	9	1	1	intergenic	evm.TU.Contig37.39(dist=254373),evm.TU.Contig37.40(dist=94191)	NR:hypothetical protein DAPPUDRAFT_23392, partial [Daphnia pulex]; KEGG:hypothetical protein; K10272 F-box and leucine-rich repeat protein 6 (A); SwissProt:F-box/LRR-repeat protein 6 OS=Mus musculus GN=Fbxl6 PE=2 SV=2; IPR_id:IPR001611; IPR_Anno:Leucine-rich repeat; // NR:hypothetical protein DAPPUDRAFT_194528 [Daphnia pulex]; KEGG:hypothetical protein; K07376 cGMP-dependent protein kinase 1 [EC:…
Contig42	13778	C	G	11	0	11	0	0	9	9	1	1	intergenic	NONE(dist=NONE),evm.TU.Contig42.1(dist=175193)	NR:Glutamate [NMDA] receptor subunit epsilon-2 [Cerapachys biroi]; KEGG:glutamate receptor ionotropic, NMDA 2B; K05210 glutamate receptor ionotropic, NMDA 2B (A); SwissProt:Glutamate receptor ionotropic, NMDA 2A OS=Homo sapiens GN=GRIN2A PE=1 SV=1; IPR_id:IPR019594; IPR_Anno:Glutamate receptor, L-glutamate/glycine-binding
Contig539	158068	G	A	13	0	13	0	0	8	8	1	1	intergenic	NONE(dist=NONE),NONE(dist=NONE)	--
Contig72	1022926	C	T	8	0	8	0	0	9	9	1	1	intergenic	evm.TU.Contig72.12(dist=339855),evm.TU.Contig72.13(dist=115719)	NR:-; KEGG:-; SwissProt:-; IPR_id:IPR003024; IPR_Anno:Sodium bicarbonate cotransporter; // NR:hypothetical protein DAPPUDRAFT_255495 [Daphnia pulex]; KEGG:Clca1; chloride channel accessory 1; K05027 calcium-activated chloride channel regulator 1 (A); SwissProt:Calcium-activated chloride channel regulator 4 OS=Homo sapiens GN=CLCA4 PE=1 SV=2; IPR_id:IPR000987; IPR_Anno:EDG-1 sphingosine 1-phosphat…
Contig74	279634	A	G	15	0	15	0	0	12	12	1	1	intergenic	evm.TU.Contig74.5(dist=124127),evm.TU.Contig74.6(dist=80644)	NR:-; KEGG:-; SwissProt:-; IPR_id:IPR001991; IPR_Anno:Sodium:dicarboxylate symporter; // NR:PREDICTED: structural maintenance of chromosomes protein 2-like [Crassostrea gigas]; KEGG:structural maintenance of chromosomes protein 2-like; K06674 structural maintenance of chromosome 2 (A); SwissProt:Structural maintenance of chromosomes protein 2 OS=Xenopus laevis GN=smc2 PE=1 SV=1; IPR_id:NULL; IPR_…
Contig774	27130	A	G	9	0	9	0	0	8	8	1	1	intronic	evm.TU.Contig774.1	NR:PREDICTED: homeotic protein empty spiracles-like [Plutella xylostella]; KEGG:homeotic protein empty spiracles-like; K09317 homeobox protein EMX (A); SwissProt:Homeotic protein empty spiracles OS=Drosophila melanogaster GN=ems PE=2 SV=2; IPR_id:NULL; IPR_Anno:NULL
Contig776	175948	G	C	13	0	13	0	0	22	22	1	1	intergenic	evm.TU.Contig776.1(dist=139589),evm.TU.Contig776.2(dist=6190)	NR:AGAP002104-PA-like protein [Anopheles sinensis]; KEGG:-; SwissProt:-; IPR_id:IPR007110; IPR_Anno:Immunoglobulin-like domain; // NR:PREDICTED: uncharacterized protein LOC100908119 [Metaseiulus occidentalis]; KEGG:-; SwissProt:-; IPR_id:IPR001628; IPR_Anno:Zinc finger, nuclear hormone receptor-type
Contig96	897	C	T	7	0	7	0	0	8	8	1	1	intergenic	NONE(dist=NONE),evm.TU.Contig96.1(dist=50645)	NR:PREDICTED: kalirin isoform X2 [Tribolium castaneum]; KEGG:kalirin; K08810 triple functional domain protein [EC:2.7.11.1] (A); SwissProt:Kalirin OS=Homo sapiens GN=KALRN PE=1 SV=2; IPR_id:IPR001849; IPR_Anno:Pleckstrin homology domain
CHROM	POS	REF	ALT	Ref_depth_A	Alt_depth_A	Depth_A	SNPindex_A	Ref_depth_B	Alt_depth_B	Depth_B	SNPindex_B		Variant	Gene	annotation
